# Supplementary material for: Plasma Proteome Profiles Associated with Inflammation, Angiogenesis, and Cancer
Source: PLoS One. 2011 May 12;6(5):e19721. doi: 10.1371/journal.pone.0019721 (PMC3093388; doi:10.1371/journal.pone.0019721)
Supplement: Table S1 — Case/control ratios for all proteins and peptide identification information are shown for acute inflammation, chronic inflammation, and angiogenesis. (XLSX) [file pone.0019721.s002.xlsx]

## Sheet: Acute Inflammation
Gene	Case/Control Ratio	Total # of Quantified Peptides	Total # Identified Peptides	ProteinProphet Probability Score	p-value	Description	Peptides Identified
1100001G20Rik	1.82798	2	2	1	<0.05	wdnm1-like protein.	GDWDCGPEEQCVSIGCSHICTTN
1300017J02Rik	0.868613	687	1215	1	<0.05	riken cdna 1300017j02 gene.	ADRDQYELLCMDNTR+CDQWSAVSGGALACATEETPEDCIAATMK+CLQDGTADVSFVK+CVNAPLEGYYVVAVVK+DLLFSDDTECLSNLQNK+DQYELLCMDNTR+EDSIQELLR+EPYFGSWGALK+ETAAATFFSSSCVPCADGK+FDAFFSR+GEADAMSLDGGFAYVAGHCGLVPVLAENYLSTHSSGR+GLKHEDFELLCLDGTR+GTGFQLNQLR+HEDFELLCLDGTR+HLTVFEAMPTK+HPTVLQNTDGK+HPTVLQNTDGKNPEPWAK+ILFNQQELFGR+KGTGFQLNQLR+KMSHPECIR+KPVTEAQSCHLAR+KSDVGITWK+KVLPAGGPAVTCVR+KVLPAGGPAVTCVRK+MDISLYLGYEFLSAFR+MFPSLCQLCAGK…
2210010C04Rik	0.121467	31	114	1	<0.05	trypsinogen 7.	DSCQGDSGGPVVCNGQLQGVVSWGYGCAQR+DSCQGDSGGPVVCNGQLQGVVSWGYGCAQRGKPGVYTK+HPNYNANTYNNDIMLIK+ITSNMFCLGFLEGGK+IVGGYTCQR+LGEHNIDALEGGEQFIDAAK+TAATLNSR+VSTVALPR+YVNWIQQTIAAN
2610016E04Rik	0.687523	31	354	1	<0.05	hypothetical protein loc100039008.	AGEYSVTYDGFNTFTIPK+DEECSELSMVADK+DEECSELSMVADKTEK+DGETFQLMGLYGR+EKIEDNGNFR+ENIIDLSNANR+EPDLSSDIK+EPDLSSDIKER+FAQLCEEHGILR+FHTVRDEECSELSMVADK+FHTVRDEECSELSMVADKTEK+IEDNGNFR+INGEWHTIILASDK+INGEWHTIILASDKR+LFLEQIHVLEK+NFNVEKINGEWHTIILASDKR+TDYDNFLMAHLINEK
4632419I22Rik	0.87222	5	7	1	>0.05	4632419i22rik protein.	DPWGGCSNQR+LAIGAPPGWDLEGYSDIQR+NLTWQVISGAGDTIWSLSK+VTTPSTWWPDLFPDICK
4930572J05Rik	10.562	4	9	1	<0.05	uncharacterized protein c8orf55 homolog.	CGVLGALR+CGVLGALRDLNAHTVLAASCAR+VEPPELPEDLK
4930590J08Rik	0.0257452	1	10	0.95	<0.05	uncharacterized protein c3orf20 homolog.	AMVESASAGANPLDITK+CIVKAPLVSDLELER+EMAFDCLTGTVGK+EMAFDCLTGTVGKSCLSTAQLGK+ISSHLMLASK+KFAVIHGMVLMFAGGK+KQPPPAPPPTLMPAATSGGK+MKAMVESASAGANPLDITKR+QDSIINETLK+TPPENTVVELPDPCPEAR+TVTQFMNSVLLAAGLFTLEYPNPK
4933432B09Rik	0.196183	5	23	0.88	<0.05	adult male testis cdna, riken full-length enriched library,clone:4933432b09 product:riken cdna 4933432b09.	MQGSPPICLSACIIGSMSQVNQR+NLLAELHEHPPFDEMKPNK+NYASLLFK+QDMLFQLSPSSME
5330438I03Rik	6.30313	1	3	0.8	<0.05	adult male pituitary gland cdna, riken full-length enriched library,clone:5330438i03 product:hypothetical protein, full insert sequence.	ILWRPAACGCGAVGPATLPVSR+LQAAPAAAALRPR+MGVSPHGFLGGLLFPPLLR+VIVLGRGARGPAHQAR+VVLVFALAGPSFVCGWR+WSLVIAWKPCSAPLEFQGPR
5430402E10Rik	0.778292	10	16	1	<0.05	6 days neonate head cdna, riken full-length enriched library,clone:5430402e10 product:similar to odorant-binding protein 1f.	AYFEHMECNDDCGTLK+EDGALFFHNVNVDESGQETNVILVAGK+ENIQHLAPTDTCNQ+NYFEVVMK+TLYIAADKVEK
A1bg	0.8394	539	2321	1	<0.05	alpha-1-b glycoprotein.	CGVEPPVDIHLPALNK+CHGHVPR+CTAPVSGLR+DAILYYVNLK+DLEPGSTVQLR+ELDNPGPFTCR+EPLPRPLAHADPVDWITPGGLPVYVMCQVAMR+FSLGAITSNNSGIYR+GVTYLLR+IHGFSPTR+LETQVLSYR+LLFVGPQHAGNYSCR+MYASQAPPTLCLMGNYLMIYPQK+NAAEFQLR+QEGVDGVQKPDVQHK+STVHLGQEAIFR+TPFAVASTR+TYETLACK+VFELIQNGWFLSQVR+VSMELVR+WTMLSNAVEVTGK+YMHVWSEDSKPVELMWSDETLQAPVLTAEPSSR+YTALPPFTFESGISDPVEVIVEG
Abpa	0.691848	2	11	1	<0.05	salivary androgen-binding alpha subunit (fragment).	AQATSLINK+LTGALLLLGAALLLISEGDCGLCPALQRK+TLTEEDKAQATSLINK+VLENAANIK+VLENAANIKK
Acaa2	0.595552	1	31	1	<0.05	3-ketoacyl-coa thiolase, mitochondrial.	AANEAGYFNEEMAPIEVK+DFSATDLTEFAAR+DGTVTAGNASGVSDGAGAVIIASEDAVK+DMDLIDVNEAFAPQFLSVQK+LCGSGFQSIVSGCQEICSK+LPMGMTAENLAAK+QTMQVDEHARPQTTLEQLQK+VGVPTETGALTLNR+VPPETIDSVIVGNVMQSSSDAAYLAR+VVGYFVSGCDPTIMGIGPVPAINGALK+VVGYFVSGCDPTIMGIGPVPAINGALKK
Acat1	0.208896	1	11	1	<0.05	acetyl-coa acetyltransferase, mitochondrial.	EEVKEVYMGNVIQGGEGQAPTR+EVYMGNVIQGGEGQAPTR+FASEITPITISVK+GKPDVVVKEDEEYKR+IAAFADAAVDPIDFPLAPAYAVPK+IVVHMAHALKPGEFGLASICNGGGGASALLIEKL+LEDLIVK+LGTAAIQGAIEK+MLEIDPQKVNIHGGAVSLGHPIGMSGAR+QATLGAGLPISTPCTTVNK+QEQDTYALSSYTR
Acat3	0.984643	1	20	1	>0.05	acetyl coa transferase-like protein.	AGHFDKEIVPVLVSSR+AVCLAAQSIAMGDSTIVVAGGMENMSK+EIVPVLVSSR+GVAALCIGGGMGVAMCVQR+HGSNLEAMGK+ILVTLLHTLER+LKPYFLTDGTGTVTTANATGMNDGAAAVVLMK+SDPVVIVSAAR+TAIGSFNGALSTVPVHEMGTTVIK+VAPEEVSEVIFGHVLTAGCGQNPTR
Acp1	0.801632	7	32	1	<0.05	isoform 1 of low molecular weight phosphotyrosine protein phosphatase.	AKIELLGSYDPQK+EDFATFDYILCMDESNLR+IDSAATSTYEVGNPPDYR+IELLGSYDPQK+QLIIEDPYYGNDSDFEVVYQQCLR+SPIAEAVFR+SVLFVCLGNICR
Actb	0.713505	13	120	1	<0.05	actin, cytoplasmic 1.	AVFPSIVGRPR+CPEALFQPSFLGMESCGIHETTFNSIMK+DLTDYLMK+DLYANTVLSGGTTMYPGIADR+EITALAPSTMK+GYSFTTTAER+HQGVMVGMGQK+IWHHTFYNELR+KDLYANTVLSGGTTMYPGIADR+MTISLRWSSTTAPACAKPASR+QEYDESGPSIVHR+SYELPDGQVITIGNER+TTGIVMDSGDGVTHTVPIYEGYALPHAILR+VAPEEHPVLLTEAPLNPK+WSSTTAPACAKPASR
Acyp2	0.581113	2	19	1	<0.05	acylphosphatase-2.	GTVTGQVQGPEEK+LEYSDFSIR+LEYSDFSIRY+SVDYEVFGTVQGVCFR
Adam19	1.11863	1	16	1	>0.05	adam 19.	CNGHGVCNNNK+EGAECAHGSCCHQCK+ELILDLEK+IQCQSTQARPLESNAVSIDTTITLNGRR+LMEIANYVDK+LVAPGTQCR+NEHLFAPAYTETCYTASGNPQTSTLK+NPCCNASNCTLKEGAECAHGSCCHQCK+QSHKLGKPSALPFK+SEHLTLPPGNCGFEHSGPTSK+SNLSYIIEPVPNSDSQHR+YLQTGGGMCLSNMPDTR
Adamts15	0.85506	1	35	1	>0.05	a disintegrin and metalloproteinase with thrombospondin motifs 15.	ANHMMSPTLIQIDR+CGVASGWNPAILR+GAPVGPSGDPTSR+MLLLGISILALAWRPAGSSEPEWEVVVPIR+QCSNPTPANGGK+QDLCGATTCDTLGMADVGTMCDPK+RGAPVGPSGDPTSR+RQCSNPTPANGGK+RTGAGESHNR+RTGAGESHNRR+RVTGLFTKPMHGYNFVVAIPAGASSIDIR
Adamts2	1.00295	4	12	1	>0.05	a disintegrin and metalloproteinase with thrombospondin motifs 2.	AALDQTSGLPGGAAQDPGGR+AGSWSQCSVTCGNGTQERPVLCR+EERPETAR+EERPETARICR+EERPETARICRLAPCPR+ETGEVVSMK+GPPLDGTMCAPGK+KWSPCSKPCGGGSQFTK+KWSPCSKPCGGGSQFTKYGCR+LVAPGATVEWQGETGDTR+MEEEEFFIEPLEK+QDFGPSGMQGYAPVTGMCHPVR+RAALDQTSGLPGGAAQDPGGR+VEPLLGSCLYVGDVADLPK
Adamtsl4	1.06253	12	27	1	>0.05	adamts-like protein 4.	ACSQEPCPPEQPDPR+APASQVGREETQEPQGAQRFR+CLSPGCDGVLGSGR+DSSPHCPLVVQAR+DSSPLWSIFAPSIPAPNCSGESEQMR+HGPHMQPPEPR+HPPPFSPVPR+LVSGNLTDR+MPPSPGSWSSPQGAER+RHPHRPGQPKNSSTGEGMVPSQPPSTELASEK+RHWRPPGPHR+RPCNSQPCNQRPDDQCK+RPDGCGVCGGDGSTCR+SPDGWLPLTR+VQDGTLCQPGSLDICVAGR
Adcy5	0.17159	1	1	0.92	<0.05	adult male corpora quadrigemina cdna, riken full-length enrichedlibrary, clone:b230386m07 product:adenylate cyclase 5, full insertsequence.	AAVLSGVLLSALHLAISLHTNSQDQFLLK+APPAGGSGSSAAAAAAAGGTEVRPR+MSGSKSVSPPGYAAQTAASPAPR+VHCGVLGLR
Afm	1.04031	860	1297	1	<0.05	isoform 3 of afamin.	AAPITQYLK+AAPQLPMEELVSLSK+ANVGFLPPFPTLDPEEK+CWADNTLPECSK+DDRPEGLSLR+DLTTLLEDVSSMYEGCCEGDVVHCIR+DSDPDKFFAEFIYEYSR+EACIINANKDDRPEGLSLR+EECSEVQEPESCFSPESSK+FFAEFIYEYSR+FLVNLVK+FTESENVCQER+HCFEHLK+HPDLSTPELLR+KANVGFLPPFPTLDPEEK+LCFFYNK+NPFVFAPVLLAVAAWFEEAATTCCEQQQK+NVCGALIK+QFQELGKDTLQR+RHCFEHLK+RHPDLSTPELLR+RLCFFYNK+RNPFVFAPVLLAVAAWFEEAATTCCEQQQK+SLAMVQQECK+SQSQVVNHICSK+TANDAIQDMLCDMEGLPQK+TINPAVDHC…
Agt	0.762309	24	101	1	<0.05	angiotensinogen.	EGDCTSR+GSYNLQDLLAEDK+GSYNLQDLLAEDKLPTLLGAEANLNNIGDTNPR+LPTLLGAEANLNNIGDTNPR+LTLPQLEIR+MNLPLEGVSTDSTLLFNTYVHFQGTMR+SLDLSTDPVLATEK+STCAQLENPSVETLPESTFEPVPIQAK+TLHDQLVLAAEK+TLHDQLVLAAEKLEDEDR+VGEVLNSILLELK
Ahcyl1	0.118811	1	11	1	<0.05	putative adenosylhomocysteinase 2.	CVNMDGWQANMILDDGGDLTHWVYKK+EIEIAEQDMSALISLRK+FDNLYCCR+MDEYVASLHLPSFDAHLTELTDDQAK+QDVYLLPKK+QVVVCGYGEVGK+RAQGEKPLAGAK+RTTDVMFGGK+RVVLLAEGR+SQVDHVIWPDGK+YSFMATVTKAPK
Ahsg	1.06666	5060	7329	1	<0.05	alpha-2-hs-glycoprotein.	ANLMHNLGGEEVSVACK+AQNVPLPVSTLVEFVIAATDCTAK+CNLLAEK+CNLLAEKQHGFCK+ELACDDPEAEQVALLAVDYLNNHLLQGFK+HAFSPVASVESASGETLHSPK+HAFSPVASVESASGETLHSPKVGQPGAAGPVSPMCPGR+LFQTQPQPANANAVGPVPTANAALPADPPASVVVGPVVVPR+QLTEHAVEGDCDFHILK+QLTEHAVEGDCDFHILKQDGQFR+QVLNQIDK+QVLNQIDKVK+RPFGVVYEMEVDTLETTCHALDPTPLANCSVR+SLVLLLCFAQLWGCQSAPQGTGLGFR+TYHDLR+VGQPGAAGPVSPMCPGR+VMHTQCHSTPDSAEDVR+VMHTQCHSTPDSAEDVRK
AI182371	0.935928	95	402	1	<0.05	novel anaphylotoxin-like domain containing protein.	AFTLCCNMAHQILENSTFK+FQNTAILTIQAK+IGPICVK+INEQASTYK+ISIMPTIDLQPEVEK+LEIVPIIYDNDSLFVQTDK+QEAHGMCLHQPTECLR+QLSEGQNSFSNSYLEVVSK+SVYTPQQPVK+TGTTYFEVK+VYSVNDDLEPATR+YNIHETCVQR+YSFSTVNLSPENK
Ak1	0.623405	2	12	1	<0.05	isoform 1 of adenylate kinase isoenzyme 1.	AKIIFVVGGPGSGKGTQCEK+GELVPLDTVLDMLR+IGQPTLLLYVDAGAETMTQR+KVNAEGTVDTVFSEVCTYLDSLK+LETYYNATEPVISFYDK+RLETYYNATEPVISFYDK+VDDNEETIKK+VNAEGTVDTVFSEVCTYLDSLK+YGYTHLSTGDLLR
Akr1b3	0.341052	2	2	1	<0.05	aldose reductase.	HIDCAQVYQNEK
Alb	0.987625	54	137	1	>0.05	serum albumin.	AADKDTCFSTEGPNLVTR+APQVSTPTLVEAAR+CCAEANPPACYGTVLAEFQPLVEEPK+CCTLPEDQR+DDNPSLPPFERPEAEAMCTSFK+EAHKSEIAHR+ECCHGDLLECADDR+ENYGELADCCTK+GLVLIAFSQYLQK+LGEYGFQNAILVR+LPCVEDYLSAILNR+LQTCCDKPLLK+LSQTFPNADFAEITK+QTALAELVK+RPCFSALTVDETYVPK+TVMDDFAQFLDTCCK+YMCENQATISSK+YNDLGEQHFK
Aldh1a1	0.689363	2	33	1	>0.05	retinal dehydrogenase 1.	EEIFGPVQQIMK+EGAKLECGGGR+ELGEHGLYEYTELK+FPVLNPATEEVICHVEEGDK+GFFVQPTVFSNVTDEMR+IFVEESVYDEFVK+ILDLIESGK+KFPVLNPATEEVICHVEEGDK+LLLATMEALNGGK+REPIGVCGQIIPWNFPMLMFIWK+VAFTGSTQVGK+VFANAYLSDLGGCIK+YVLGNPLTPGINQGPQIDK
Aldoa	0.914279	92	199	1	<0.05	fructose-bisphosphate aldolase a.	AAQEEYIK+ADDGRPFPQVIK+ALANSLACQGK+ALSDHHVYLEGTLLKPNMVTPGHACTQK+CPLLKPWALTFSYGR+CQYVTEK+ELSDIAHR+FSNEEIAMATVTALR+GILAADESTGSIAK+GVVPLAGTNGETTTQGLDGLSER+IGEHTPSALAIMENANVLAR+LQSIGTENTEENR+LQSIGTENTEENRR+QLLLTADDR+RALANSLACQGK+RLQSIGTENTEENR+RLQSIGTENTEENRR+RTVPPAVTGVTFLSGGQSEEEASINLNAINK+TVPPAVTGVTFLSGGQSEEEASINLNAINK+VDKGVVPLAGTNGETTTQGLDGLSER+VNPCIGGVILFHETLYQK+YASICQQNGIVPIVEPEILPDGDHDLK+YASICQQ…
Aldob	0.724309	34	130	1	<0.05	fructose-bisphosphate aldolase b.	ALNDHHVYLEGTLLKPNMVTAGHACTK+ALQASALAAWGGK+DSQGNLFR+ELLFSVDNSISQSIGGVILFHETLYQK+ELSEIAQR+ETTIQGLDGLSER+FPALTPEQK+GILAADESVGTMGNR+IADQCPSSLAIQENANALAR+KYTPEQVAMATVTALHR+LDQGGAPLAGTNK+LSFSYGR+TVPAAVPGICFLSGGMSEEDATLNLNAINR+YASICQQNGLVPIVEPEVLPDGDHDLEHCQYVSEK+YTPEQVAMATVTALHR
Ambp	1.97706	291	431	1	<0.05	ambp protein.	CIQFHYGGCK+DCLQTCR+DSLLQEFK+EDSCQLNYSEGPCLGMQER+EVEPTSIAR+EYCGVPGDGYEELIR+GVCEEITGAYQK+KEDSCQLNYSEGPCLGMQER+LWAFDAAQGK+MSVSTLVLQEGATETEISMTSTRWR+SSHHHGLTITAK+TIAACNLPIVQGPCR+YYYNGASMACETFQYGGCLGNGNNFISEK
Amh	0.794276	7	15	1	<0.05	anti-mullerian hormone.	ASLRVVGGLNSYEYAFLEAVQESR+EPMPLHGPASAPWAAGLQR+EPMPLHGPASAPWAAGLQRR+GEGNTSRASLR+GTQNLCPTR+LLALCPNDSRSSGDPLRALLLLK+LLISLSEER+LPCCVPTAYAGK+SAGTGTDGPCALR+SVLIPETYQANNCQGACAWPQSDR+WGPQDLATFGVCSTDSQATLPALQR
Angptl3	2.40419	1	48	1	<0.05	angiopoietin-related protein 3.	ALEEQLTNLILSPAGAQEHPEVTSLK+ELLQSVEEQYK+GEHTSGVYTIKPR+IYAIVQQSNYILR+KTGIQEPSENSLSSK+LDGEFWLGLEK+NSQGFNVYCDTQSGSPWTLIQHR+SFVEQQDNSIR+TGIQEPSENSLSSK+VDPDLSSFDSAPSEPK
Anp32a	0.549918	1	5	1	<0.05	acidic leucine-rich nuclear phosphoprotein 32 family member a.	ISGDLEVLAEK+IYLELR+LLPQVMYLDGYDR+SLDLFNCEVTNLNAYR
Apob	1.81616	37	127	1	<0.05	apolipoprotein b precursor.	AALTEVSLGSIYQAMILGADSK+AHPLLVDIVTYLMALIPNPSTQR+DGLSTSATTNLK+DHFSLQAQYR+EVQVPTFTIPK+EVYGFNPEGK+FFSEGTNR+GLKLATAVSLTNKFVK+GLVHPLSTLISSSQTCQYTLDPK+GSHDSTISLTK+GTVPTEMSTER+HVSEAVCDEQHLFLPFSYK+ITDNDVLIAIDSAK+ITEVSLVGHLSYDK+KGTVPTEMSTER+KHVSEAVCDEQHLFLPFSYK+KLQVATANNVSPYIK+KYVYNYEAESSSGVQGTADSR+LAAYLLLMK+LATAVSLTNK+LLLSGAQTLQGIPQMVVQAIR+LSISEQNAQR+LSLEDTPK+MEALKLLVEDFK+MGLAFESTK+NHLQVYSYFFTK+NLQQCDGFQP…
Apoc4	0.821511	3	550	1	>0.05	apolipoprotein c-iv.	ARVLEMVEPLVTR+DRWQWFWGPGAVQGFMQTYYEDHLK+THSLCPR+TQAWLQSSR+VLEMVEPLVTR+WQWFWGPGAVQGFMQTYYEDHLK
Apod	1.03376	4	18	1	>0.05	apolipoprotein d.	CPSPPVQENFDVK+ELSPDGTMNQVK+MVTMLMFLATLAGLFTTAK
Apof	0.912251	11	38	1	<0.05	apolipoprotein f.	DGAIDLGYDLLMAMVGASGGPAGAVITAALKPAMK+EVSVDALSSALQLLAWEQPGPK+EVTTPQPEVTTHQPETGK+LGGVEATQALIHHLQELQK+LIQYYYDEK+NALEAAGCQAEVWALQLQLYR+SLPGFTYMPPVSK
Apoh	1.0311	2497	3379	1	<0.05	beta-2-glycoprotein 1.	ATFGCHETYK+ATFGCHETYKLDGPEEAECTK+ATVLYQGMR+CLPHFAMIGNDTVMCTEQGNWTR+CPFPPRPENGYVNYPAKPVLLYK+CSYTVEAHCR+CTEEGKWSPDIPACAR+DGTIEIPSCFK+DKATFGCHETYK+DKATFGCHETYKLDGPEEAECTK+DYRPSAGNNSLYQDTVVFK+EHSSLAFWK+ESCKLPVKK+FTCPLTGMWPINTLR+ICPKPDDLPFATVVPLK+IHFYCK+IQEQFKNGMMHGDK+ITCPPPPVPK+KATVLYQGMR+KCSYTVEAHCR+LDGPEEAECTK+LPECLEVK+NGMMHGDK+RFTCPLTGMWPINTLR+TGTWSFLPTCR+TSYDPGEQIVYSCKPGYVSR+VCPFAGILENGIVR+VKIQEQ…
Apom	1.04678	67	93	1	>0.05	apolipoprotein m.	AFLVTPR+FLLYNR+TDLFSSSCPGGIMLK+TEGRPDMK
Apon	1.16645	5	9	1	<0.05	apolipoprotein n.	DLLYTVLPAAPLSEFLSLLALR+HLVPSPGDMR+IPPPTPITCR+LPPIDLVR+VVLENIGCPAEAYSLQLR
Armet	0.136131	1	11	1	<0.05	protein armet.	DVTFSPATIEEELIK+IINEVSKPLAHHIPVEK+KILDDWGEMCK+KINELMPK+LCYYIGATDDAATK
Asrgl1	0.718956	1	2	0.96	<0.05	l-asparaginase.	ASIDVSLVVVVHGGGASNISANR+VGDSPCIGAGGYADNNLGAVSTTGHGESILK
Atp6v1g1	0.646991	2	2	1	<0.05	vacuolar proton pump subunit g 1.	EAAALGSHGSCSSEVEK
Azgp1	0.747975	76	435	1	<0.05	zinc-alpha-2-glycoprotein.	AEPVGPWSQVEGMEDWEK+AREEIFLVTLK+AYLEEECPEMLK+AYLEEECPEMLKR+CLAYGFYPQR+DENNVVAQPQ+DIMDYYK+DTTGSHTFQGMFGCEITNNR+EEIFLVTLK+EIPAWIPLDPAAANTK+FQATAFLNDQAFFHYNSNSGK+GFSQSLSVQWDR+IDPPTVTITSR+ISLHWNK+KLAFEPER+KVKDENNVVAQPQ+LAFEPER+VKDENNVVAQPQ+YAYDGEDFIEFNK
B2m	1.17003	473	721	1	<0.05	beta-2-microglobulin.	DWSFYILAHTEFTPTETDTYACR+HDSMAEPK+HPPENGKPNILNCYVTQFHPPHIEIQMLK+SVTLVFLVLVSLTGLYAIQK+TPQIQVYSR+TVYWDR+TVYWDRDM+VEMSDMSFSK+VEMSDMSFSKDWSFYILAHTEFTPTETDTYACR+VKHDSMAEPK+VKHDSMAEPKTVYWDR
Banf1	1.4204	1	13	1	<0.05	barrier-to-autointegration factor.	AYVVLGQFLVLK+DCFGCLR+DFVAEPMGEKPVGSLAGIGDVLSK+DFVAEPMGEKPVGSLAGIGDVLSKR+HRDFVAEPMGEKPVGSLAGIGDVLSK
BC022224	0.890507	3	3	1	<0.05	dehydrogenase/reductase sdr family member 11.	CDLSNEEDILSMFSAVR+TVGNIEELAAECK
Bche	0.769075	4	36	1	<0.05	cholinesterase.	AILESGSSNAPWAVK+DALDDVIGDYNIICPALEFTK+EAVLFYYVDWLGEQSPEVYR+FAELENNAFFYFFEHR+FKKPQPLNK+FVLPSDSILSINFGPTVDGDFLTDMPHTLLQLGK+IYSKLRAPQCQFWR+TLTLAKFTGCSK+VGALGFLAFPGNPDAPGNMGLFDQQLALQWVQR+VLEMTGDIDETEQEWK+YLTLNTEK
Blvrb	0.774506	18	127	1	<0.05	flavin reductase.	CLTTNEYDGHTTYPSHQYD+HDLGHFMLR+IAIFGATGR+ILQESGLK+KIAIFGATGR+LPSEGPQPAHVVVGDVR+LQDVTDDHIR+QAADVDKTVAGQEAVIVLLGTGNDLSPTTVMSEGTR+TGLTTLAQAVQAGYEVTVLVR+TVAGQEAVIVLLGTGNDLSPTTVMSEGTR+VVACTSAFLLWDPTK+YVAVMPPHIGDQPLTGAYTVTLDGR
Bpgm	1.00718	3	5	1	>0.05	bisphosphoglycerate mutase.	LNNDGLEEAR+MALNHGEEQVR+VCDVPLDQLPR
Bptf	0.447121	2	48	1	<0.05	bromodomain phd finger transcription factor.	EHTLQASNQSEIIQK+ELLDSDNDKSFK+EMAQAVQANAASVPTPSVPAPVPAPAPAAPPAPPR+GAGKPPMGALKSSSESPGSTKASEGHQGDSLR+KDQDVKELLDSDNDK+LEQQKPAVIAASTTSPANNTSSTVSPAQK+MKTECDSEQGETRDADATAGAAAGAMELSK+NSLSQVEDMETESPEVK+QPAAPAAER+QPPPPPPASGSSASGPGR+QTVVSSTENCAR+RDVGPYGIR+SLAGVSLMLR+STVTTTTTTVTK+TEVTDSSSDDSKPTSADDVGILICK+VKLMKFSRPK+VMVAPLSGSVTPGTK+VTEANGKK+WDDMAAK
Btd	0.840849	18	52	1	<0.05	biotinidase.	EAEYYVAAVYEHPSVLSPNPLELVSR+ELYALGVFDGLHTVHGTYYIQTCALVK+FGVFTCFDILFFDPAVR+GGMFLVANLGTK+GHLIIAQVATNPQGLTGTGNTTSEMDPSHR+GLSSGLVTAALYGR+HIVYPTAWMNQLPLLAAIEIQK+ILSGDPYCEK+KHNLYFEAAFDTPANVDLITFDTPFAGK+QNLDVYEQQVMAAAQK+QPCLSSDPGCPQDGR+SFWYHDMDDPK+TSIYPFLDFMPSPK
C1qa	0.515562	10	259	1	<0.05	complement c1q subcomponent subunit a.	DQPRPAFSAIR+DSLSFSNTNNK+FICAVPGFYYFNFQVISK+GDEVWIEKDPAK+GLFQVLAGGTVLQLR+IYQGTEADSIFSGFLIFPSA+METSQGWLVACVLTMTLVWTVAEDVCR+QNPMTLGNVVIFDK+RGDEVWIEK+RGDEVWIEKDPAK+WDLCLFIK
C1qb	0.331409	4	121	1	>0.05	complement c1q subcomponent subunit b.	GNLCVNLVR+LEQEEVVHLQATDK+NSLLGIEGANSIFTGFLLFPDMDA+TINSPLRPNQVIR+VITNANENYEPR+VPGLYYFTYHASSR+VVTFCDYAQNTFQVTTGGVVLK
C1qc	0.53391	35	244	1	<0.05	complement c1q subcomponent subunit c.	FNSVVTNPQGHYNPSTGK+HQSVFTVTR+QKHQSVFTVTR+QTTQYPEANALVR+QVSSGGALLR+VASFCDHMFNSK
C1r	1.565	36	92	1	<0.05	complement c1r-a subcomponent.	ALDEFTIIQDPQPQYQFR+CLPVCGKPVNPVTQK+EFMSQGNK+FCGQLDSPLGNPPGSK+GQPARPGNFPWQAFTTTHGR+KDTSPFSQNMFCSGDPAVQQDACQGDSGGVFAVR+LHYTTETIK+LPVADSEACQR+LVFWQFDVEPSEGCFYDYVK+MLVFLGHTNVEQIK+QRPPDLDTSSNAVDLLFFTDESGDSR+VIIHPDYR+VLNYVDWIK+VLNYVDWIKKEMGDEN+WILTAAHTIYPK
C1s	0.971284	60	85	1	>0.05	complement component 1, s subcomponent.	ASGALINEYWVLTAAHVLEK+CEYQIQLQEGFQVVVTMQR+CGTYGVYTK+CIPACGVPTEPFQVHQR+CQPVYCGIPDPIANGK+EDFDVEPADSEGNCPDSLTFASK+EENPTVRPEDYVFTDNMICAGEK+IENFPWQVFFNHPR+ISDPLMYVGTMSVR+LQVVFTSDFSNEER+NYVDWILK+SPNSPIIEEFQFPYNK+TNFDNDIALVQLK+TNFDNDIALVQLKDPVK+VEEPENSVFGTVVHYTCEEPYYYMEHEEGGEYR+VPVTSLETCK+VSPICLPGTSSEYNVSPGDMGLISGWGSTEK+WVNDQLGIELPR
C2	0.924595	2	27	1	>0.05	isoform long of complement c2 (fragment).	ALQQIFEHMLDVSK+CLAPSSFENGIYFPR+CSSSNMVLTGSAER+DHETELLSQQK+ECQSNGVWSGSEPICR+EFLVEDVIIAPGFNVHAK+ELLSIEQNRDDYLDIYAIGVGK+KSAELMVER+MSTHARPICLPCTVGANMALR+MSTHARPICLPCTVGANMALRR+QGISEFYADDIALLK+QPYSYDFPEDVASALDTSLTNLLGATNPTQNLLTK+SQDVTEVITSLDSASYK+TGLNFDLGDK
C3	1.0515	786	6314	1	<0.05	complement component 3.	AAVFNHFISDGVK+AAVFNHFISDGVKK+ACEPGVDYVYK+ADIGCTPGSGK+AFIDCCNHITK+AFYEHAPK+ALTQDDGVAK+AVLFNYR+AVMVSFQSGYLFIQTDK+CAEENCFMQQSQEK+DHVLGLAR+DICEGQVNSLPGSINK+DILSSNNQHGILPLSWNIPELVNMGQWK+DLELLASGVDR+DLNMDVSFHLPSR+DLNMDVSFHLPSRSSATTFR+DNHLAPGQQTTLR+DSCIGTLVVK+DSITTWEILAVSLSDK+DSITTWEILAVSLSDKK+DTWVEHWPEAEECQDQK+EADVSLTAFVLIALQEAR+EPGQDLVVLSLPITPEFIPSFR+EVVADSVWVDVK+EVVADSVWVDVKDSCIGTLVVK+EYVLPSFEVR+FFKP…
C4b	0.797815	189	56	1	<0.05	complement c4-b.	AACFQLK+AASWLTHQGSFHGAFR+APHIQLVAQSPWLR+ASAGLLGAHAAAITAYALTLTK+ATETQGVNLLFSSR+CCQDGMTK+CSVFYAAPTK+DFLMEFSSR+DHAVDLIQK+DQFQAALDK+DQFQAALDKINIGVR+DSSTWLTAFVLK+DTMASIGQTR+ECVGFGASQEVVVGLVQPSSAVLYDYYSPDHK+EELVYNLDPLNNLGR+EGAIHREELVYNLDPLNNLGR+EIFTSTSIFQDAFTIPDISEPGTWK+EPFLSCCK+EYLIMGMDGETSDNK+FACYYPR+FAEDLRR+FALMDEQGK+FALMDEQGKR+FSLGSTISVK+FVSSAFSLDLSR+GDPQYLLDSNTWIEEMPSEQMCK+GHIFVQTDQPIYNPGQR+GLEEEL…
C4bp	1.01039	131	239	1	<0.05	c4b-binding protein.	CGPPPAIPNALPASDVNR+CGPPPDISNGK+GVAWSNPFPECVIVK+HSGTEDFYPYNHGISYTCDPGFR+IICSQPNILHGVIVSGYK+ITLVTYECDK+QQQTLLPTR+TDFESHTTLK+TMQYVPNSHDVK+TVPVWSSSPPTCEK+YECLPGYGR
C8a	0.667792	158	293	1	<0.05	complement component 8, alpha polypeptide.	AALGYNILTQEEAQSVYDAK+ALDQYLMEFNACR+AVTPQAVSCQLSDWYK+CGPCFNNGEPILDGTNCR+CIGGGIGIGIK+DSTIEGVGISGEFCENSGDGDR+FGGTICSGDIWDEASCDSPTPCLR+FINDYGTHYITSGTMGGIYEYVMVLDK+FINDYGTHYITSGTMGGIYEYVMVLDKEK+HLVCNGDNDCLDGSDESDCEDVR+HTNLGPLETK+ITGVEDIISR+KITGVEDIISR+KPYNFLK+MKTEGTTVDEVQK+NGGTPCLGR+NNIVLDEGMLQSLMELPEQFNYGMYAK+QAQCGQDFQCR+SHSAGVTVGVAPVK+SPVSIEVTGSGSK+TVIEGLKDFK+VTEDDCHQYEPIPGSER+VTRAVTPQAVSCQLSDWYK+WT…
C8b	1.07865	58	165	1	>0.05	isoform 1 of complement component c8 beta chain.	AEPLYELVTATDFAYSSTVK+ALEEFQSEVSSCR+CECICPGGFQGTACEVTYR+CECICPGGFQGTACEVTYRK+CEGFVCAQTGR+CEYEFTLTEYESYSDFER+DAMEQGDYTLSHVTACAGGSFGIGGMVYK+ELPTPELMEAWGDAVK+EMEQYWAIDR+EVEDCVTNQPCR+GGSPCSGPASETLNC+GGTSEDITALAYK+IKAEPLYELVTATDFAYSSTVK+KPYNVESYTPQTK+LASGINLFTNTFEGPVLDHR+LLCNGDNDCGDQSDEANCR+QCNNPAPHK+RLLCNGDNDCGDQSDEANCR+SLPLEYSYGEYR+STMVEDLVVLVR+SVLEVAHYK+VDGVMDLGIK
C8g	0.677462	109	354	1	<0.05	complement component c8 gamma chain.	AEATTLHAAPQGAAMAVSTFR+EANLTEDQILFFPK+FAGTWLLVAVGSSCR+FLFQVSR+FLQEQGHR+GPVHMVVAETDYQSFAILYLEQGR+KLDGICWQVR+KPIGSTSPISTIQAQVNFSAQK+LDGICWQVR+QLFENTGVPGR+SLPVNDSVLDVFER+YGFCETADQLHILNEVPR
C9	0.906305	201	462	1	<0.05	complement component 9.	AVEDYIDEFSTK+AVEDYIDEFSTKR+DNIIDDVISFIR+EEQEQHYPIPIDCR+EQAILLK+FSATEVPEK+FSYFMGK+GAGEVSPAEHSSKPTNISAKFK+HCLGFNMDLR+IPLQDDLK+KPWNVVSLIYETK+LLCNGDNDCGDYSDENDCDDDPR+LSSYFSQSK+MFVHLR+MSPIYNLIPLK+QGCEPTQECEEIQENCGNDFQCETGR+RLSSYFSQSK+SCVDVLGDR+SILAFGQFNGK+STFLDDVK+TDFANWASSLANAPALISQR+TENYDEHLEVFK+TFDKTDFANWASSLANAPALISQR+TPFDNEFYNGLCDR+TSNFNADFALK+VAEESELGLTAGYGINILGMEPLR
Cadm1	1.02135	2	5	1	>0.05	isoform 1 of cell adhesion molecule 1.	AGEEGTIGAVDHAVIGGVVAVVVFAMLCLLIILGR+DTAVEGEEIEVNCTAMASKPATTIR+EDDGVPVICQVEHPAVTGNLQTQR+EGDAFELTCEAIGKPQPVMVTWVR+FQLLNFSSSELK+SDDSVIQLLNPNR
Calr	0.913739	7	28	1	>0.05	calreticulin.	DMHGDSEYNIMFGPDICGPGTK+EQFLDGDAWTNR+HEQNIDCGGGYVK+IDDPTDSKPEDWDKPEHIPDPDAK+IKDPDAAKPEDWDER+KPEDWDEEMDGEWEPPVIQNPEYK+MLLSVPLLLGLLGLAAADPAIYFK+SGTIFDNFLITNDEAYAEEFGNETWGVTK
Camta2	0.053257	3	9	0.81	>0.05	isoform 5 of calmodulin-binding transcription activator 2.	EELLGQLKPMFHGIK+EPPPPGLTRFLPSGCASSFGLR+FLPSGCASSFGLR+GGTAILLLTGLEQR+KLLECLPR+RCYWLLQNPDIVLVHYLNVPALEDCGK+THACLCSGGLGSGSLTHK
Car3	0.279475	2	49	1	<0.05	carbonic anhydrase 3.	DYWTYHGSFTTPPCEECIVWLLLK+EAPFTHFDPSCLFPACR+EKGEFQILLDALDK+EPMTVSSDQMAK+EWGYASHNGPDHWHELYPIAK+GDNQSPIELHTK+GEFQILLDALDK+GGPLSGPYR+HDPSLQPWSASYDPGSAK+QFHLHWGSSDDHGSEHTVDGVK+QPDGIAVVGIFLK+SLFSSAENEPPVPLVGNWRPPQPVK+VVFDDTYDR+YAAELHLVHWNPK+YNTFGEALKQPDGIAVVGIFLK
Cast	0.820465	2	22	1	>0.05	isoform 2 of calpastatin.	CGEDEDTVPAEYR+DKELDDALDELSDSLGQRPPDPDENKPLDDK+EGTIPPEYR+EQKPFTPASPVQSTPSKPSDK+ESQEQLAPLSDDFLLDALSQDFSSPANISSLEFEDAK+FQDVPSAGGESVAGGGTVATALDK+GVVPEDAVETLAGSLGTR+HLLDNDGKDKPEKPPTK+KVEEEVINDQALQALSDSLGTR+LSAAISEVVSQTPAPSTHAAAPLPGTEQK+NEGITQPLPDSPKPMGTDQAIDALSSDFTCSSPTGK+SGMDAALDDLIDTLGGHEDTNR+SLSESELIGELSADFDR+SNDTSQTPPGETVPR+SPSMSTTETK
Cat	0.809952	14	77	1	<0.05	catalase.	ASQRPDVLTTGGGNPIGDK+DAILFPSFIHSQK+DGPMCMHDNQGGAPNYYPNSFSAPEQQR+EAETFPFNPFDLTK+FNSANEDNVTQVR+FSTVAGESGSADTVR+FYTEDGNWDLVGNNTPIFFIR+GPLLVQDVVFTDEMAHFDR+LAQEDPDYGLR+LGPNYLQIPVNCPYR+LNIMTAGSR+NAIHTYTQAGSHMAAK+NFTDVHPDYGAR+NPVNYFAEVEQMAFDPSNMPPGIEPSPDK+SALEHSVQCAVDVK
Ccl8	2.87788	68	110	1	<0.05	c-c motif chemokine 8.	APVTCCFHVLK+INNIQCPMEAVVFQTK+LTGPDKAPVTCCFHVLK+QGMSLCVDPTQK+WVSEYMEILDQK
Cd248	1.1057	11	27	1	<0.05	endosialin.	AACGPSSCYALFPR+ELGGNLATPR+GASLLCVK+GFIWTTGDQDTAFTNWAQPATEGPCPAQR+LGFRPAEDDPHR+LLLAWVAAVPALGQVPWTPEPR+QCQPQRPLR+VDSLVGVGPANGLLWIGLQR
Cd300lg	0.873127	1	2	0.99	>0.05	isoform 5 of cmrf35-like molecule 9.	CGDIVYANQDQEVTR+EISGFEGDTVSLR
Cd55	0.952479	1	1	0.98	>0.05	complement decay-accelerating factor, gpi-anchored.	ATCLEDLVWSPVAQFCK+SDVGQWSSPPPRCIEKSK
Cd5l	1.56287	69	97	1	<0.05	cd5 antigen-like.	AGWNLQVSK+ALLTYGSCNK+ELNCGAVIQTPR+EQSLEFCR+GASYQPPASEQR+GSWGSVCDDNWGEK+GSWGSVCDDNWGEKEDQVVCK+IWLDDVNCSGK+LVGGDTPCSGR+LWGYHDCTHK+MSCSGQEANLR+VEVEHNGQWGTVCDDGWDR+VEVLHQSQWSTVCK
Cd93	0.966351	16	35	1	>0.05	complement component c1q receptor.	APLEAKMGK+CGCPPGWELAPNGVFCSR+CGCRPGFRLLDDLVTCASR+CNENGGNLATVK+EEACEDVDECAAANSPCAQGCINTDGSFYCSCK+EGYIVSGEDSTQCEDIDECSDAR+GMCRPLALGGPGR+GTVFSELPARPPQK+HVQQALTQLLK+LLDDLVTCASR+RCVSLILDLSLTPHPSHLPK+SETHYFLCNEK+TPGIFHWGSSGPLCVSPK+VTYTTPFQATTSSLEAVPFASVANVACGDEAK+WHESPCGTPEAPGNSIEGFLCK
Cfb	1.16885	513	1038	1	<0.05	complement factor b (fragment).	AEGIPEFYDYDVALVK+ALFVSEQGK+ALLDIGRDPK+CLTNLIEK+CPRPQDFENGEFWPR+DASEVVTPR+DFHINLFQVLPWLK+DLEIEEVLFHPK+DMEDLENVFYQMIDETK+DNEHHVFK+EDYLDVYVFGVGPLVDSVNINALASK+FLCTGGVDPYADPNTCK+FLCTGGVDPYADPNTCKGDSGGPLIVHK+GDSGGPLIVHK+GDSGGPLIVHKR+GGSFQLLQGGQALEYLCPSGFYPYPVQTR+GHETCMGAVVSEYFVLTAAHCFMVDDQK+HVIIIMTDGLHNMGGNPVTVIQDIR+ISVTRPLK+KAEGIPEFYDYDVALVK+KDNEHHVFK+LEDIVTYHCSR+LKDEDLGFL+LNQISYEDHK+LPQTATCK+QQLVPSYA…
Cfd	1.00051	1699	2387	1	<0.05	isoform 1 of complement factor d.	DTCRGDSGSPLVCGDAVEGVVTWGSR+EVEPGTLCDVAGWGVVTHAGR+GDSGSPLVCGDAVEGVVTWGSR+KPGVYTR+MWIENITNGNMTS+RPDVLHQLR+TYHDGVVTINMMCAESNR+TYHDGVVTINMMCAESNRR+WYDVQSVVPHPGSRPDSLEDDLILFK
Cfh	1.13682	1111	1700	1	<0.05	complement component factor h.	CDNGFSPPSGYSWDYLR+CGPPPPIDNGDITSLSLPVYEPLSSVEYQCQK+CLPVTELENGR+CSPPYILNGIYTPHR+CTAQGWEPEVPCVR+CTLKPCEFPQFK+CTPTGWIPVPR+CVATDQLEK+CVEILCTPPR+CVFHYVENGDSAYWEK+DNSCVDPPHVPNATIVTR+DSIESSSHEHGTTFSYVCDDGFR+ECGADGWINDIPLCEVVK+ECSVPTLDR+EIHCSENGLWSNEKPR+ENSEILSGSWSEQLYPEGTQATYK+ERGDAVCTGSGWSSQPFCEEK+FECNSGFK+GDAVCTGSGWSSQPFCEEK+GQVASCAPPLEILNGEINGAK+GSITCTYYGWSDTPSCYER+IPCSQPPTIEHGSINLPR+IVSGAAETDQEYYFGQ…
Cfi	0.963915	1948	2817	1	<0.05	complement factor i.	ACNGVNDCGDQSDELCCK+AGTPVCAMNGR+AHSYQVWTALLDWLKPNSQLGIQTVK+CIEGTCICK+CIISGWGR+CNGEVDCITGEDESR+ECELPNSVPACVPWSPYLFQPNDR+EMQCAGTR+EMQCAGTRDGSIDACK+GVETSLAECAFTK+GVETSLAECAFTKR+LPYQCPR+LVDQDER+NSWSMAEANVACVDLGFPLGVR+QDADFPTSLSFQCVNGK+RTELSNGLAGVVCYK+SFECLHPEIK+SGVCIPDQYK+SLVSQHNV+SPSASDLPQEELVDQK+SYPTYCHQK+TEGLVQVK+TELSNGLAGVVCYK+TKTEGLVQVK+VANYFDWISYHVGR+VFCQPWQR+VIGGKPANVGDYPWQVAIK+YNGATFQNDIALIEMK…
Cfl1	0.537268	39	76	1	<0.05	cofilin-1.	AVLFCLSEDK+AVLFCLSEDKK+EDLVFIFWAPENAPLK+EILVGDVGQTVDDPYTTFVK+HELQANCYEEVK+HELQANCYEEVKDR+KAVLFCLSEDKK+KEDLVFIFWAPENAPLK+LGGSAVISLEGKPL+LTGIKHELQANCYEEVKDR+NIILEEGKEILVGDVGQTVDDPYTTFVK+YALYDATYETK
Cfl2	0.452083	1	14	1	<0.05	cofilin-2.	AVLFCLSDDKR+HEWQVNGLDDIK+HEWQVNGLDDIKDR+KAVLFCLSDDK+KEDLVFIFWAPESAPLK+KSSTQEEIKK+QILVGDIGDTVEDPYTSFVK+YALYDATYETK
Cfp	1.18392	511	572	1	<0.05	properdin.	CGGHCPGEAQQSQACDTQK+HCYNIHNCIMK+HGGPFCAGDATR+KFNGKPCAGK+LCTPLLPK+MSINCEGTPGQQSR+SCLHVPVCK+SCLHVPVCKDPEEK+SCSAPAPSHQPPGKPCSGPAYEHK+VEDCCLNAAYAFQEHDGGLCQACR+YPPTVSMVEGQGEK
Chchd10	0.293408	2	2	1	<0.05	nur77 downstream protein 2.	QFLDCSTTQSDLTLCEGFSEALK
Chga	1.19826	6	84	1	<0.05	chromogranin-a.	AEDQELESLSAIEAELEK+CVLEVISDSLSKPSPMPVSPECLETLQGDER+DDGQSDSQAVDGDGK+ELQDLALQGAK+GELEHSQQEEDGEEAMVGTPQGLFPQGGK+HRDAAAEVPSR+QEEKEEEEEEEAVAR+QQQQQQQQQQQEQQHSSFEDELSEVFENQSPDAK+RAEDQELESLSAIEAELEK+TEASEALPSEGK+VAHQLQALR
Chgb	1.31698	2	46	1	<0.05	secretogranin-1.	CIIEVLSNALSK+CIIEVLSNALSKSSVPTITPECRQVLK+DHNEEMVTR+EGVDDQESLRPSNQQASK+ELENLAAMDLELQK+GNPDDSFLEDEGEDR+GREPGAHSALDTR+HIEDSGEKPNTFSNK+KDESVAR+LGALFNPYFDPLQWK+LLDEGHYPVR+NHPDSELESTANR+NYLNYGEEGDQGR+QYDGVAELDQLLHYR+QYEPYPITEK+SSYEGHPLSEER+WWQQEEQLGPEESR
Ckm	0.76142	1	23	1	>0.05	creatine kinase m-type.	AGHPFMWNEHLGYVLTCPSNLGTGLR+DLFDPIIQDR+FEEILTR+GGDDLDPNYVLSSR+GTGGVDTAAVGAVFDISNADR+LGSSEVEQVQLVVDGVK+LNYKPQEEYPDLSK+SFLVWVNEEDHLR+SMTEQEQQQLIDDHFLFDKPVSPLLLASGMAR
Clec3b	1.01676	121	234	1	<0.05	tetranectin.	AENCAALSGAANGK+CLLAFTQPK+CRDQLPYICQFAIV+DQLPYICQFAIV+HSVGNDANIWLGLNDMAAEGAWVDMTGGLLAYK+MDVLAQEVALLK+NWETEITTQPDGGK+QALQTVCLK+TFHEASEDCISQGGTLGTPQSELENEALFEYAR
Clec4f	0.877279	2	30	1	<0.05	c-type lectin domain family 4 member f.	ANGHLEQTDAQIQGLK+ESGALALETQALR+ETEMQVAIQR+GLEEAQSEIQALR+LGALQEAVAAQK+QQWNDMACGSSYPWVCK+SNVQMLQSNLQR+SSLEVASADIHSLR+TQNQVLQLIAQNWK
Clu	1.17316	235	1478	1	<0.05	clusterin.	AFPEVCNETMMALWEECKPCLK+ASGIIDTLFQDR+CQEILSVDCSTNNPAQANLR+EDALEDTR+EDALEDTRDSEMK+EIQNAVQGVK+ELHDPHYFSPIGFPHK+ELLQSFQSK+FMDTVAEK+IDSLLESDR+IDSLLESDRQQSQVLDAMQDSFAR+KEDALEDTR+KKEDALEDTR+KSLLNSLEEAK+KSLLNSLEEAKK+LFDSDPITVVLPEEVSK+LFDSDPITVVLPEEVSKDNPK+QELNDSLQVAER+QQSQVLDAMQDSFAR+RPHFLYPK+SLLNSLEEAK+SLLNSLEEAKK+VSTVTTHSSDSEVPSR+YINKEIQNAVQGVK
Cnpy3	0.807355	3	4	0.93	<0.05	isoform 1 of protein canopy homolog 3.	ASPLPHSPPDEL+ELGGLGEDANAEEEEGVQK+KELGGLGEDANAEEEEGVQK+NHQEEDLTEFLCANHVLK+RSGVKGSSSGSSK
Col1a1	0.911395	58	145	1	<0.05	isoform 1 of collagen alpha-1(i) chain.	ALLLQGSNEIELR+DLEVDTTLK+DRDLEVDTTLK+EGECCAFCPEEYVSPNSEDVGVEGPK+FTYSTLVDGCTSHTGTWGK+GDTGAPGAPGSQGAPGLQGMPGER+GEPGATGVQGPPGPAGEEGK+GEPGATGVQGPPGPAGEEGKR+GEPGATGVQGPPGPAGEEGKRGAR+GEPGSPGENGAPGQMGPR+GFPGADGVAGPK+GLPGPPGAVGPAGKDGEAGAQGAPGPAGPAGER+GPSGPQGPSGPPGPKGNSGEPGAPGNK+GVQGPPGPAGPR+HVWFGESMTDGFPFEYGSEGSDPADVAIQLTFLR+LPIIDVAPLDIGAPDQEFGLDIGPACFV+NGDRGETGPAGPAGPIGPAGAR+NSVAYMDQQTGNLK+NSVAYMDQQTGNLK…
Col1a2	0.861131	30	140	1	<0.05	collagen alpha-2(i) chain.	AVLLQGSNDVELVAEGNSR+DYEVDATLK+EGPVGLPGIDGRPGPIGPAGPRGEAGNIGFPGPK+EMATQLAFMR+FTYSVLVDGCSK+GAPGPDGNNGAQGPPGPQGVQGGK+GEAGAAGPSGPAGPR+GEAGAVGAPGSAGASGPGGLPGERGAAGIPGGK+GEAGNIGFPGPK+GEPGSVGAQGPPGPSGEEGKR+GEQGPAGPPGFQGLPGPSGTTGEVGKPGER+GEVGLPGLSGPVGPPGNPGTNGLTGAK+GEVGPAGPNGFAGPAGAAGQPGAKGEKGTK+GIPGAVGAPGPAGASGDR+GIPGPAGAAGATGAR+GPPGAVGSPGVNGAPGEAGR+GPSGDPGKPGER+GSPGERGEVGPAGPNGFAGPAGAAGQPGAKGEK+GSTGPAG…
Col3a1	0.904945	24	65	1	<0.05	collagen alpha-1(iii) chain.	FCHPELK+FTYTVLEDGCTK+GEGGPPGPAGPTGSSGPAGPPGPQGVK+GEMGPAGIPGAPGLIGAR+GEPGGAGADGVPGKDGPR+GERGSEGSPGHPGQPGPPGPPGAPGPCCGGGAAAIAGVGGEK+GETGPAGPSGAPGPAGARGAPGPQGPR+GETGPAGPSGAPGPAGARGAPGPQGPRGDK+GFPGNPGPPGSPGAAGHQGAIGSPGPAGPR+GMPGSPGGPGNDGKPGPPGSQGESGRPGPPGPSGPR+GPAGPPGPPGASGSPGLQGMPGER+GPPGTAGIPGAR+GQPGVMGFPGPK+HWWTDSGAEK+INTEEIMSSLK+KHWWTDSGAEK+LMGSNEGEFK+NSIAYMDQASGNVK+SGEYWVDPNQGCK+SVNGQIESLISPDGSR…
Col5a2	0.815723	1	14	1	>0.05	collagen alpha-2(v) chain.	DIWKPSPCQICVCDNGAILCDK+EGNPGPLGPIGPPGVR+GAHGMPGKPGPMGPLGIPGSSGFPGNPGMKGEAGPTGAR+GDPGPAGLPGSQGAPGTPGPVGAPGDAGQR+GEAGPTGPMGAMGPLGPR+GENGPTGAVGFAGPQGPDGQPGVK+GEQGPPGPTGFQGLPGPPGPPGEGGK+GFPGAPGLPGLKGHRGHK+GLPGPLGPPGPAGPTGEK+GLPGPQGPR+GMAGGHGPDGPK+GMPGLPGPAGTPGK+GRPGPAGPPGSQGPR+GSQFTYGDYQSPNTAITQMTFLR+GTQGPPGATGFPGSAGR+IECPEVLNCANPITPTGECCPVCPQTGGGDTSFGR+LGPQGAPGK+QSGEYWIDPNQGSAEDAIK+RGAHGMPGKPGPMGPLG…
Colec11	1.04231	25	80	1	>0.05	isoform 2 of collectin-11.	AIGEMDNQVTQLTTELK+DEAANGLMASYLAQAGLAR+EGAFVYSDR+GDSGDIGPPGPSGEPGIPCECSQLR+GDSGDIGPPGPSGEPGIPCECSQLRK+KAIGEMDNQVTQLTTELK+KAIGEMDNQVTQLTTELKFIK+VFIGINDLEK+YADAQLSCQAR
Comp	0.837724	2	24	1	<0.05	cartilage oligomeric matrix protein.	AVAEPGIQLK+CINTSPGFHCEACPPGFSGPTHEGVGLTFAK+CNDTIPEDYESHRLQRV+DNCVTVPNSGQEDVDR+ELQETNAALQDVR+FYEGPELVADSNVVLDTAMR+GSFQCGPCQPGFVGDQTSGCQRR+LVPNPGQEDNDR+NALWHTGDTASQVR+NSDSDKWGDACDNCR+RGQHFCPDGSPSPCHEK+TPGLSVRPVPLCAPGSCFPGVVCSETATGAR+VPNFDQSDSDGDGVGDACDNCPQK
Corin	0.0689616	6	16	1	<0.05	atrial natriuretic peptide-converting enzyme.	CDGQADCDDDSDEENCGCK+EHHVCADGWR+HTLICDGFPDCPDSMDEK+LIPGQEGQQWLR+LSCYQHILLFGCSLAFPECVVDGDDR+QSLCGGGESFLCTSGLCVPK+QSLCGGGESFLCTSGLCVPKK+WPWQCSLQSEPSGHICGCVLIAK+WPWQCSLQSEPSGHICGCVLIAKK+YLMFFACTILVPK
Cox6b1	0.126325	1	1	0.92	<0.05	cytochrome c oxidase subunit vib isoform 1.	FPNQNQTK+GGDVSVCEWYR+SLCPVSWVSAWDDR
Cp	1.02648	575	2044	1	<0.05	ceruloplasmin.	ADDKVLPGQQYVYVLHANEPSPGEGDSNCVTR+AEDEHLGILGPPIHANVGDK+AGLQAFFQVR+ALYFEYTDGTFSK+DCNKPSPEDNIQDR+DIASGLIGPLILCK+DIFTGLIGPMK+DLYSGLIGPLIVCR+DNEEFLESNK+DTANLFPHK+DVDKEFYLFPTVFDENESLLLDDNIR+EDSACIPWAYYSTVDR+EFYLFPTVFDENESLLLDDNIR+EMGPTYADPVCLSK+EMGPTYADPVCLSKMYYSGVDPTKDIFTGLIGPMK+ETFTYEWTVPK+EYTDGSFTNR+EYTDGSFTNRK+GPDEEHLGILGPVIWAEVGDTIK+GQHPLSIQPMGVSFTAENEGTYYGPPGR+GTFDVECLTTDHYTGGMK+HYFIGITEAVWDYASGT…
Cpn1	0.918289	16	188	1	>0.05	carboxypeptidase n catalytic chain.	AVIQWIR+EALIQFLEQVHQGIK+ELLLQLSEFLCEEFR+GMVLDENSNNLTGAVISVTGINHDVTSGEHGDYFR+IHILPSMNPDGYEVAAAQGPNMSGYLVGR+LLLPGTYSVTAK+NFPDLNTYFYYNSK+NGGPNHHLPLPDNWK+SLNFVLSANMHGGAVVANYPYDK+TSNSPTPDDELFQTLAK+TVTVTVGPAGPTVVDFQLK+VHNQCPDITR+VYSYAHGWMHQGWNCGDYFPDGITNGASWYSLSK+YLYVLEFSDYPGIHEPLEPEVK+YVGNMHGNEVLGR
Cpn2	1.48201	214	416	1	<0.05	carboxypeptidase n subunit 2.	AAHSQCAYSNPEGTVLLACEESR+ALGLDEGEPAGSWDLTVEGR+EVFCSDEQLADIPPDIPPHITDIVFVETAFTTVR+GAFQSLTGLQMLK+GQLVPNLK+HLEPDAFGGLPR+LAGLPEDLFCHMDILESLQLQGNQLR+LQLLNLSR+LSNNMLAR+LTLDFDR+LVSLTLSHNAITDLPEHVFR+LYNNQISNTHTFCAGPAYLK+QEQLICPVNPGHLSFR+TLNLAQNLLTQLPK+VTVSIEAPAAGP+VVFLNTQVR
Crebl1	1.21915	8	21	1	<0.05	cyclic amp-dependent transcription factor atf-6 beta.	DLDQLFLSSDCR+DPVGQLQLYR+EAAQSPGEQQPSSAGRPSFR+EDTFYVVSFR+GPPGDYEEMMQIECEVMDTR+KEYLQGLEARLQAVLADNQQLR+KPPLQPKPVVLTTVPVPPR+KVVCIMVFLLFIAFNFGPVSISEPPPAPMSPRMSR+LADELSGWVQR+RDHLLLPAISHNK+SIVPAPMPGNSCPPEVDAK+SQPEFLDAIDR+SQPEFLDAIDRR+TSTVPPSLR
Crip1	0.743572	3	3	0.8	<0.05	cysteine-rich protein 1.	CDKEVYFAER
Cryz	0.276512	1	4	1	<0.05	quinone oxidoreductase.	AGESVLVHGASGGVGLATCQIAR+GVDVIIEMLANENLSNDLK+GWVKPVIGSEYPLEK+LQSDVVVPVPQSHQVLIK+VLGTAGSEEGK
Csf1	1.18894	1	7	1	>0.05	isoform 1 of macrophage colony-stimulating factor 1.	AFFLVQDIIDETMR+FKDNTPNANATER+SHSWGIVLPLGELEGK+STCQTLESTEQPNHGDR+TFHETPLQLLEK
Csf1r	1.21281	7	54	1	<0.05	macrophage colony-stimulating factor 1 receptor.	ASEAGQYFLMAQNK+DPAHSWNLLAQEVTVVEGQEAVLPCLITDPALK+DSVSLMR+GEAAQIVCSATNAEVGFNVILK+LEIPLNSDFQDNYYK+VHPEPPQIK+VIIQSQLPIGTLK+VLDSNTYVCK
Csf2ra	1.14543	3	2	0.99	<0.05	granulocyte-macrophage colony-stimulating factor receptor subunitalpha.	CMADPGDDVITQCIANDLSLLGSEAYLVVTGR
Cst3	0.899886	38	130	1	<0.05	cystatin-c.	ALCSFQIYSVPWK+ALDFAVSEYNK+GSNDAYHSR+KALCSFQIYSVPWK+MLGAPEEADANEEGVR+MLGAPEEADANEEGVRR+QLVAGVNYFLDVEMGR+RALDFAVSEYNK+SLLFLLAVLAVAWAATPK+SQTNLTDCPFHDQPHLMR
Cst6	1.52309	48	81	1	<0.05	putative uncharacterized protein.	AAQAAVASYNMGSDSLYYFR+CNFELLEVPWK+MERPHFPLAMGLGLLAFCLLTLSPDARAELRSR+QNLSPTDPR+VSGEHMDLTTCPLAAGGQQEK+YQLVAGIK+YYLTLDIESTECR
Ctbs	0.971574	19	44	1	>0.05	isoform 1 of di-n-acetylchitobiase.	DQQAPYYNYK+EIEGSQVTFDVAWSPK+EQTQEMWGALKPR+FHQVWYDNPQSISLK+GAPCSDAAGHQVPYK+GIGMWNANCLDYSDDALAR+HRPDFEVFVFDVGQK+LVMGVPWYGYDYICLNLSK+SYDWSQITTVAAFGK+YDPELMCYAHSK
Ctrb1	0.197702	3	50	1	<0.05	chymotrypsinogen b.	DGVWTLAGIVSWGSGFCSTSTPAVYAR+FNSFTVR+ITDVMICAGASGVSSCMGDSGGPLVCQK+IVNGEDAIPGSWPWQVSLQDR+LATPAQFSETVSAVCLPTVDDDFPAGTLCATTGWGK+LQQAALPIVSEAK+TGFHFCGGSLISENWVVTAAHCGVK+TPDKLQQAALPIVSEAK+TTDVVVAGEFDQGSDEENVQVLK+VTALMPWVQEILEAN
Ctrl	0.083026	5	21	1	<0.05	chymotrypsin-like.	HFVVLGEYDR+ISGVGNVTPAR+LQQVVLPLVTVNQCR+NCNIQAPAMYTR+SSNAEPVQVLSIAR+YTAQVSPVCLASTNEALPSGLTCVTTGWGR
Ctsb	0.976639	30	101	1	>0.05	cathepsin b.	EQWSNCPTIGQIR+GENHCGIESEIVAGIPR+HEAGDMMGGHAIR+HFGYTSYSVSNSVK+NGPVEGAFTVFSDFLTYK+SCEAGYSPSYK+SCEAGYSPSYKEDK+VAFGEDIDLPETFDAR
Ctsc	0.989147	1	1	0.95	>0.05	dipeptidyl-peptidase 1.	IPRPKPAPMTDEIQQQILNLPESWDWR+RGTDECAIESIAVAAIPIPK+RGTDECAIESIAVAAIPIPKL+YAQDFGVVEESCFPYTAK
Ctsd	0.861011	1	13	1	>0.05	cathepsin d.	AIGAVPLIQGEYMIPCEK+FDGILGMGYPHISVNNVLPVFDNLMQQK+TMTEVGGSVEDLILK+TPGVLLLILGLLASSSFAIIR+YYHGELSYLNVTRK
Ctss	1.32271	2	18	1	<0.05	bone marrow macrophage cdna, riken full-length enriched library,clone:i830001d23 product:cathepsin s, full insert sequence.	GCGGGYMTEAFQYIIDNGGIEADASYPYK+GPVSVGIDASHSSFFFYK+LISLSAQNLVDCSNEEK+NSWGLNFGDQGYIR+SGVYDDPSCTGNVNHGVLVVGYGTLDGK+WLFWMPLVCSVAMEQLQRDPTLDYHWDLWK+YIQLPFGDEDALK+YQGSCGACWAFSAVGALEGQLKLK
Ctsz	1.09004	81	147	1	<0.05	cathepsin z.	DQDCDKFNQCGTCTEFK+FNQCGTCTEFK+GAWPSILLSVQNVIDCGNAGSCEGGNDLPVWEYAHK+GDQLALLGR+HGIPDETCNNYQAK+KGAWPSILLSVQNVIDCGNAGSCEGGNDLPVWEYAHK+NQHIPQYCGSCWAHGSTSAMADR+NSWGEPWGEK+NVNGVNYASVTR+TYPRPHEYLSPADLPK+VGDYGSLSGR
Cxcl5	0.55325	9	12	1	<0.05	c-x-c motif chemokine 5.	CVCLTVTPK+EVCLDPEAPVIK+EVCLDPEAPVIKK
Cytl1	0.99954	4	8	1	>0.05	cytl1 protein.	DFVASPQCWKMAEVDTLKDR+EIMADFQSLQASEPEDSCVR+MAEVDTLKDR+TLPLLLLLVVVVVIAWPLAVQSAPPTCYSR
Dag1	0.522495	4	26	1	>0.05	dystroglycan.	AASSDPGEVVPSACAADEPVTVLTVILDADLTK+EGAMSAQLGYPVVGWHIANK+GVHYISVSAAR+HEYFMHATDK+HLQFIPVAPPSPGSSAAPATEVPDR+IADENGKPRPAFSNALEPDFK+LFDMSAFMAGPGNAK+LFDMSAFMAGPGNAKK+LGCSLNQNSVPDIR+MQSFSEVELHNMK+RQIHATPTPVTAIGPPTTAIQEPPSR+TTTSGVPR+VSIPTDLIASSGEIIK
Ddt	0.407722	18	35	1	<0.05	d-dopachrome decarboxylase.	FFPLEAWQIGK+FLTEELSLDQDR+IPAGLENR+LCAATATILDKPEDR+STEPCAHLLVSSIGVVGTAEQNR+VSVTIRPGMTLLMNK
Dido1	0.0769569	2	36	1	<0.05	death-inducer obliterator 1.	AHLFDLNCK+ASAPLPYGGPR+CEHPGNPVSLPLDTSHLPTAGDGAARPAPPR+CIGPGCSSVAQPDSVYCSNDCILK+EMFNLFQVTDNR+GLSPSYLGGPR+GPPPGHFVGPR+KALPSASLVGR+LGPVSPAPSQPNSQIR+QAGPTPMTAASKK+REEDSAETGSVQIGSAEQDRPLCK+SILAKPSSSPDPR+TALSGSCTVTASMAAHLDNSQASETK+WDEAGPATALPSSAGPGQGHEADGQWATSEFR
Dkk3	0.910607	46	70	1	<0.05	dickkopf-related protein 3.	DCQPGLCCAFQR+DQQMLCTR+DSECCGDQLCAWGHCTQK+EAPDEYEDVGFIGEVR+EVEELMEDTQHK+QELEDLER+SAVEEMEAEEAAAK+SHECIIDEDCGPTR+SLAQEMAFEGPAPVESLGGEEEI+YCQFSSFK
Dsc1	1.90148	2	25	1	<0.05	isoform 1a of desmocollin-1.	AVDPETSSGEGLR+GFSILLSDGQGQEQK+HFSIHPDTGVITTTTPLLDR+ILEDGTIYTTHDLLLSSEK+KLEVVLSAR+MAVACAAPGSTFSK+RGFSILLSDGQGQEQK+RGFSILLSDGQGQEQKK+SGTSVGQVTAIDK+SPSLILSSDPAFR+VNLEECLK+VSLHVPSHLK
Dspp	0.874091	16	80	1	<0.05	dspp protein.	DAEGGIISQSEACPSGK+DGNGSESIHVGGK+DSNGHQGVELDK+GQSSVSTEDDDSK+SGGASDVSQNGDATLVQENEPPEASIK+SQVGIVENAEEAESSVHGQAGQNTK
Dstn	0.532666	5	34	1	<0.05	destrin.	AVIFCLSADK+AVIFCLSADKK+CIVVEEGKEILVGDVGATITDPFK+EELMFFLWAPEQAPLK+EILVGDVGATITDPFK+HEYQANGPEDLNR+HFVGMLPEK+IFYDMK+KEELMFFLWAPEQAPLK+KKAVIFCLSADK+YALYDASFETK
Echdc2	Case Only	2	2	NA	<0.05	isoform 1 of enoyl-coa hydratase domain-containing protein 2,mitochondrial.	GVFCAGADLK
Echs1	0.613045	2	13	1	>0.05	enoyl-coa hydratase, mitochondrial.	AQFGQPEILLGTIPGAGGTQR+LFYSTFATDDR+LVEEAIQCAEK+NSSVGLIQLNRPK+SLAMEMVLTGDR+TFQDCYSSK
Ecm1	0.930628	445	531	1	<0.05	extracellular matrix protein 1.	AALILACLALASAASEGAFKASDQR+AGPAVPQEAIPLQK+AWEGTLDGYCER+CCELPYPEQACCGEEEK+CCELPYPEQACCGEEEKLAFIENLCGPR+DECFAHLAPYPNYDR+DECFAHLAPYPNYDRDILTLDLSR+DILTLDLSR+DPALCCDLSPEDK+EIDPPAQPQEEIVQK+EQPPPQVHIEQK+EVKPHTLAGQLPPEPR+EVQPPSSPEDIPVYEEDWPTFLNPNVDK+FSCFQK+GTDANPAPGSKEE+LAFIENLCGPR+LDGFPPGRPSPDNLK+LETEFQR+LFQHLHEVGYAAPPSLPQTR+LRVDHSVTSLHDPPLFEEQR+LVWEDAMTQFCEAEFSVK+NICLLR+NLPATDAIQR+NSWKDPALCCDLSPEDK+NVAL…
Eef1a1	0.577308	1	13	1	<0.05	elongation factor 1-alpha 1.	EHALLAYTLGVK+EKTHINIVVIGHVDSGKSTTTGHLIYK+IGGIGTVPVGR+KAAGAGKVTK+LPLQDVYK+MDSTEPPYSQK+NMITGTSQADCAVLIVAAGVGEFEAGISK+QLIVGVNK+VETGVLKPGMVVTFAPVNVTTEVK+YYVTIIDAPGHR
Efemp1	1.17681	43	66	1	>0.05	egf-containing fibulin-like extracellular matrix protein 1.	CVCPVSNTMCR+CVNHYGGYLCLPK+DIDECDIVPDACK+GSFTCQCLPGYQK+IQCAAGYEQSEHNVCQDIDECTSGTHNCR+LNCEDIDECR+NPCQDHYVLTSENR+QTSPVSAMLVLVK+SGNENGEFYLR+SMATSGVVPGGGFMASATAVAGPEVQTGR+TAQIIVNNEHPQQETPAAEASSGATTGTVAAR+TCQDINECETTNECR+TDQVCINLR
EG317677	1.17916	9	4	1	>0.05	complement c1s-b subcomponent.	CEYQIQLQEGFQVVVTMQR+CQPVYCGIPDPIANGK+NQQFGPYCGDGFPGPLTIR+NYVDWILK+SPNSPIIEEFQFPYNK+TNFDNDIALVQLK+TNFDNDIALVQLKDPVK+VPVTSLETCK+WVNDQLGIELPR+YHGDPISCPKESTANSNWEPDKAK
Egfr	0.803546	293	386	1	<0.05	epidermal growth factor receptor.	ACGPDYYEVEEDGIR+ACGPDYYEVEEDGIRK+AVNHVCNPLCSSEGCWGPEPR+CDPSCPNGSCWGGGEENCQK+CNILEGEPR+DTCPPLMLYNPTTYQMDVNPEGK+EILDEAYVMASVDNPHVCR+EISDGDVIISGNR+ELVEPLTPSGEAPNQAHLR+FSNNPILCNMDTIQWR+GPDNCIQCAHYIDGPHCVK+GRSPSDCCHNQCAAGCTGPR+IICAQQCSHR+IPLENLQIIR+KVCQGTSNR+LFGTPNQK+LTQLGTFEDHFLSLQR+NLCYANTINWK+NLQEILIGAVR+NYDLSFLK+NYVVTDHGSCVR+QHGQFSLAVVGLNITSLGLR+SPSDCCHNQCAAGCTGPR+TIQEVAGYVLIALNTVER+TPLLSSLSATSNNS…
Eif1	0.624225	1	3	1	<0.05	eukaryotic translation initiation factor 1.	FACNGTVIEHPEYGEVIQLQGDQR+GDDLLPAGTEDYIHIR+TLTTVQGIADDYDK
Eif2ak3	0.952843	1	7	1	>0.05	eukaryotic translation initiation factor 2-alpha kinase 3.	ALLLLLFLLLGCAAGISAVAPAR+EIFGTILLCIVATTFIVR+EQIEVIAPSPER+ESMEAVPFTVESLLESSYK+RCSLEDR+SLITYGLSAYSGKLR+YSGYVSR
Eif4h	0.472965	1	3	1	<0.05	isoform long of eukaryotic translation initiation factor 4h.	EALTYDGALLGDR+ELPTEPPYTAYVGNLPFNTVQGDIDAIFK+GFCYVEFDEVDSLK
Eif5a	0.779426	13	32	1	<0.05	eukaryotic translation initiation factor 5a-1.	KYEDICPSTHNMDVPNIK+MADDLDFETGDAGASATFPMQCSALRK+NDFQLIGIQDGYLSLLQDSGEVR+RNDFQLIGIQDGYLSLLQDSGEVR+VHLVGIDIFTGK+YDCGEEILITVLSAMTEEAAVAIK+YEDICPSTHNMDVPNIK
Ela1	0.0426086	2	12	1	>0.05	elastase 1, pancreatic.	EGTILANNSPCYITGWGR+NNVVAGYDIALLR+NTMVCAGGDGVR+VVVGEHNLSQNDGTEQYVNVQK
Ela2a	0.0652333	6	9	1	<0.05	elastase-2a.	LASPVTLSK+NIQTACLPPAGTILPR+SSMVCAGGDGVTSSCNGDSGGPLNCR+VLLGAHSLSNPGAGSAAVQVSK+WNSQNVGNGYDIALIK
Eno1	1.05267	3	39	1	>0.05	alpha-enolase.	AAVPSGASTGIYEALELR+DATNVGDEGGFAPNILENK+GVSQAVEHINK+HIADLAGNPEVILPVPAFNVINGGSHAGNK+IGAEVYHNLK+IGAEVYHNLKNVIKEK+LAMQEFMILPVGASSFR+LAQSNGWGVMVSHR+LMIEMDGTENK+VNQIGSVTESIQACK+VNQIGSVTESLQACK+YITPDQLADLYK
Eno3	0.704726	4	5	1	<0.05	beta-enolase.	AAVPSGASTGIYEALELR+FMIELDGTENK+GNPTVEVDLHTAK+IGAEVYHHLK+LAQSNGWGVMVSHR+MAMQKIFAREILDSR+VNQIGSVTESIQACK+VNQIGSVTESLQACK
ENSMUSG00000069108	1.02594	3	19	1	>0.05	(strain 129 g-ix+) endogenous murine leukemia virus (fragment).	CNPLVLEFTDAGK+KASWDGPK+LTLSEVTGQGLCVGAVPK+NTPQNQGPCYDSSAVSSDIK+VPTGCGGPR+VTYHSPGYVYGQFER+WGCETTGQAYWKPSSSWDLISLK
Es1	0.631249	99	1126	1	<0.05	liver carboxylesterase n.	AEEVAFWTELPAK+APEEILAEK+DAGVSTYMYEFR+EGASEEETNLSK+EGYLQIGATTQQAQR+FAPPQPAEPWSFVK+FHSELNISESMIPAVIEK+FWANFAR+ILSDMFSTEK+ISEDCLYLNIYSPADLTK+LGIWGLFSTGDEHSQGNWAHLDQLAALR+LKAEEVAFWTELPAK+MNEETASLLLR+MNEETASLLLRR+NGNPNGEGLPHWPEYDEK+NGNPNGEGLPHWPEYDEKEGYLQIGATTQQAQR+NPPETDPTEHTEHK+QEFGWIIPMMLQNLLPEGK+QKTESELLEISGK+RPQMVEGDHGDEIFSVFGAPLLK+SELILDMFGDIFFGIPAVLMSR+SFNTVPYIVGFNK+TESELLEISGK+YISLEGFEQPVAVFLG…
F10	0.819537	700	956	1	<0.05	coagulation factor x.	DGIGGYTCTCSEGFEGK+DTYDYDIAVLR+DWAESTLMTQK+EEGNEMVHEVDVVIK+EEQNSVVCSCASGYFLGNDGK+LDNGDCDQFCR+LEDACQGDSGGPHVTR+MLEVPYVDR+MNVAPACLPQK+NCELFVR+NTEKEEGNEMVHEVDVVIK+NTYYVTGIVSWGEGCAR+SCISTAPFPCGK+TGIVSGFGR+YKDGDQCESSPCQNQGACR
F11	0.810884	1	8	1	>0.05	coagulation factor xi.	CTDDAHCQFFTYATGYFPSVDHR+DIFPNTVLADLNIDSVVAPDAFVCRR+DSVTEILPMVNMTGAISGYSFK+ERPGVYTNVAK+GEVQSTLQKAKVPLVSNEECQTR+LNGVVSGFSLK+QCPQQLSTCSK+TSESGLPSTR+VPLVSNEECQTR
F12	0.910852	279	646	1	<0.05	coagulation factor xii.	CFEPQLLK+CPTGYTGYFCDLDLWATCYEGR+DAPDGPTVVLTVDGR+FFHENELWFR+FKDAPDGPTVVLTVDGR+GGTCINTPNGPHCLCPEHLTGK+GQAGTTQSGAPCQR+GSEAHCKPVASQACSINPCLNGGSCLLVEDHPLCR+GVISWGSGCGDR+KGLSSFMR+LCHFPFQYHR+LHEGFSSITYQHDLALLR+NKPGVYTDVANYLAWIQK+NPDNDTRPWCFVWSGDR+QALSWGLGHHAFCR+TNTMGCGQR+WTVEATYR
F13b	1.74666	155	294	1	<0.05	adult male liver tumor cdna, riken full-length enriched library,clone:c730005g24 product:coagulation factor xiii, beta subunit, fullinsert sequence.	CEQGAWSSPPVCLEPCTIDVDHMNR+CNEYYLLK+CPPPPVPLNSK+CTAEGWSPNPR+DAYISETSIAGSVLR+DEEVVHCLSAGWSSQPSCR+DEEVVHCLSAGWSSQPSCRK+EQETCLAPELEHGNYSTTQR+GMCASPPVIR+GMCASPPVIRNGDIVSSAARTYENGSSVEYR+HLPFILLLILSGELYAEEK+IAQYYYTFK+ILHGDLIDFVCK+KEQETCLAPELEHGNYSTTQR+LIENGYFHPVK+LKYPKCTPR+LSFFCLAGYATESGK+LSFQEALR+MSYGCSSGYK+NGDIVSSAAR+QCDFPTVENGR+QGYNLSPSIPLSEISAQCNR+QTGEAECQANGWSLTPQCNK+RLSFQEALR+SFYFPMSVDK+TTGGKDEEVV…
F2	0.948171	1257	1817	1	<0.05	prothrombin (fragment).	DNLSPPLGQCLTER+DTTEKELLDSYIDGR+EECSVPVCGQEGR+ELLDSYIDGR+ENLDRDIALLK+ETFMDCLEGR+ETWTTNINEIQPSVLQVVNLPIVERPVCK+GDACEGDSGGPFVMK+GIAPWQVMLFR+ITDNMFCAGFK+IVEGWDAEK+KPVPFSDYIHPVCLPDK+KSPQELLCGASLISDR+LKKPVPFSDYIHPVCLPDK+LVENFCR+LYQGNLAVTTLGSPCLPWNSLPAK+NPDSSTTGPWCYTTDPTVR+QTVTSLLR+REECSVPVCGQEGR+RGDACEGDSGGPFVMK+SLKDTTEKELLDSYIDGR+SPQELLCGASLISDR+TFGLGEADCGLRPLFEK+TTDAEFHTFFNEK+TTVVMTPR+VTGWGNLR+WYQMGI…
F7	0.953149	20	25	1	>0.05	coagulation factor vii.	LMTQDCLEHAK+NEQLICANENGDCDQYCR+SKNEQLICANENGDCDQYCR+TCSCHEDYTLQPDEVSCKPK+VTQVIMPDK+YWGNITVVMGEHDFSEK
F9	0.726596	63	78	1	<0.05	coagulation factor ix.	FGSGYVSGWGK+IEVVAGEYNIDKK+NCELDATCNIK+QYVDGDQCESNPCLNGGICK+SCEPTVPFPCGR+VICSCTEGYQLAEDQK
Fabp1	0.385513	37	190	1	<0.05	fatty acid-binding protein, liver.	AIGLPEDLIQK+GVSEIVHEGK+GVSEIVHEGKK+LTITYGPK+NEFTLGEECELETMTGEK+SVTELNGDTITNTMTLGDIVYK+SVTELNGDTITNTMTLGDIVYKR+YQLQSQENFEPFMK
Fabp4	0.478205	8	54	1	<0.05	fatty acid-binding protein, adipocyte.	DGDKLVVECVMK+EVGVGFATR+LGVEFDEITADDR+LGVEFDEITADDRK+LVSSENFDDYMK+LVSSENFDDYMKEVGVGFATRK+LVVECVMK+SIITLDGGALVQVQK
Fabp5	0.844216	66	104	1	<0.05	fatty acid-binding protein, epidermal.	ELGVGLALR+FDETTADGR+KTETVCTFQDGALVQHQQWDGK+LMESHGFEEYMK+MAAMAKPDCIITCDGNNITVK+MIVECVMNNATCTR+MIVECVMNNATCTRVYEK+TETVCTFQDGALVQHQQWDGK+TTVFSCNLGEK+TTVFSCNLGEKFDETTADGR
Fasn	3.64787	2	29	1	<0.05	fatty acid synthase.	AKTGGTYGEDLGADYNLSQVCDGK+EACPELDYFVAFSSVSCGR+EWRRQGIQVLVSTSNVSSLEGAR+FVFTPHMEAECLSESTALQK+GETVLIHSGSGGVGQAAISIALSLGCR+GVDLVLNSLAEEK+HTQPSSSGAQLCTVYYASLNFR+IPALLNTQPMLQLEYTATDR+IRCILLSNLSNTSHAPKLDPGSPELQQVLK+QAHTMDPQLR+QAPLLIGSTK+QHSQDLAFVSMLNDIAATPTAAMPFR+QVQPEGPYR+RSFYGTALFLCR+SSCTIIPLMKR+TGGLAFHSYFMEGIAPTLLQALKK+VQEVQQVSTNK+YMAQGKHIGKVLVQVR
Fbln1	0.8612	36	66	1	<0.05	fibulin-1.	AGFYFDGISR+ANADISMEACCTDGNQMANQHR+AVTPLYPANQADIIFDITEGNLR+CLSFECPENYR+CVDVDECSPPAEPCGK+DSSCGTGYELTEDNNCK+EFTRPEEIIFLR+ENSDFVQGNGADLQDPAK+GYQLSDVDGVTCEDIDECALPTGGHICSYR+IPDEEDQEDPYLNDR+TCVDINECQR+YEDGMTVGVVR+YEDGMTVGVVRQVRPIVGPFYAVLK
Fbln2	0.942641	1	12	1	>0.05	isoform 1 of fibulin-2.	AEEDIDPNSVHSVPR+CMDGFLQDPEGNCVDINECTSLLEPCR+CSCAAGFLLAADGK+CSQECANIYGSYQCYCR+HCEDVNECETRR+QGSVTTFLAK+SESAQVSPNTIPLPVPQPNTCK+VSEMEMASR+YAAGHTVHLSSCR
Fcna	0.754448	2	107	1	>0.05	ficolin-1.	ELGDTLCQR+GDTGAAPSLGEK+GEPGTMGPPGVK+GFGNLGTEFWLGNDYLHLLTANGNQELR+LTLGQFLEGTAGDSLTK+RVDGSIDFFR+VDGSIDFFR+VDLQDFQGK+VVGLGAQDK+VVVIQSCPGFPGPPGPKGEPGSPAGRGER+YLSGSHESYADGINWGTGQGHHYSYK+YSSFQVSEEQEK
Fetub	1.06692	1524	2708	1	<0.05	gugu alpha.	AMFHINKPR+AMNQWVSGPAYYVEYLIK+DGYMLSLNR+EHYQEDMGSLFYLTLDVLETDCHVLSR+ENNPLVLPP+GGSPEEAFPVQLDLTTNPQGDTLDVSFLYLEPGDK+GGSPEEAFPVQLDLTTNPQGDTLDVSFLYLEPGDKK+GSIQHLPELDDEKPEESK+HVPLIQPVEK+KLVVLPFPGK+KTHTTCPDCPSPIDLSNPSALEAATESLAK+LVVLPFPGK+MFYESVYGQCK+NTAPTSSPSVTAPR+RVLYLPAYNCTLRPVSK+SAECPGPEK+SAECPGPEKENNPLVLPP+SQASCSLQHSDSEPVGICQGSTVQSSLR+SVTVTCEFFESQAQVPGDENPAVTQGPQK+THTTCPDCPSPIDLSNPSALEAATESLAK
Fga	1.4651	1545	3945	1	<0.05	fibrinogen, alpha polypeptide.	AENPTNPGPGGSGYWRPGNSGSGSDGNR+AQLIDMK+AQLIDMKR+AQQIQALQSNVR+DCDDVLQTQTSGAQNGIFSIKPPGSSK+DSDWPFCSDDDWNHK+EAYAEYHFR+EINLQDYEGHQK+EINLQDYEGHQKQLQQVIAK+EVITSDDGSDCGDATELDISHSFSGSLDELSER+EVVKEVITSDDGSDCGDATELDISHSFSGSLDELSER+GDFANANNFDNTYGQVSEDLR+GDFANANNFDNTYGQVSEDLRR+GDKELLIGK+GEFLSEGGGVR+GEGEFWLGNDYLHLLTLR+GLIDEANQDFTNR+HPDLSGFFDNHFGLISPNFK+HQSQCK+KEYHTGK+LEVDIDIK+LKNSLFDFQR+MADEAGSEAHR+MDGSLNFNR+ME…
Fgb	1.3334	618	3234	1	<0.05	fibrinogen beta chain.	AHYGGFTVQNEASK+CHAANPNGR+DNDGWVTTDPR+ECEEIIR+EDGGGWWYNR+EEPPSLRPAPPPISGGGYR+ENENVINEYSSILEDQR+GFGNIATNEDAK+GFGNIATNEDAKK+GGETSEMYLIQPDTSIKPYR+GHRPVDR+GSWYSMR+HGTDDGVVWMNWK+IRPFFPQQ+KEEPPSLRPAPPPISGGGYR+KGFGNIATNEDAK+KGFGNIATNEDAKK+KGGETSEMYLIQPDTSIKPYR+KWDPYK+KWDPYKK+KYCGLPGEYWLGNDK+LESDISAQMEYCR+LYIDETVNDNIPLNLR+MGPTELLIEMEDWK+MGPTELLIEMEDWKGDK+QDGSVDFGR+RKEEPPSLRPAPPPISGGGYR+SILEDLR+SSIAELNNNIQ…
Fgfr1	0.855273	1	21	1	>0.05	isoform 1 of basic fibroblast growth factor receptor 1.	CPSSGTPNPTLR+DLVSCAYQVAR+IGPDNLPYVQILK+ITGEEVEVR+KLHAVPAAK+LHAVPAAK+LRDDVQSINWLR+LSSSGTPMLAGVSEYELPEDPR+LVLGKPLGEGCFGQVVLAEAIGLDK+NVLVTEDNVMK+RPVAPYWTSPEK+SDFHSQMAVHKLAK
Fgg	1.28838	959	2263	1	<0.05	adult male liver tumor cdna, riken full-length enriched library,clone:c730002j02 product:fibrinogen, gamma polypeptide, full insertsequence.	AIQVYYNPDQPPKPGMIDSATQK+CHAGHLNGVYHQGGTYSK+DCQEIANK+DNCCILDER+DSVQIHDTTGK+DSVQIHDTTGKDCQEIANK+EGFGHLSPTGTTEFWLGNEK+ESGLYFIRPLK+FEGNCAEQDGSGWWMNK+FFTSHNGMQFSTWDNDNDK+FGSFCPTTCGIADFLSSYQTDVDNDLR+IDGSLDFK+IDGSLDFKK+IHLISMQSTIPYALR+KMVEEIVK+KNWIQYK+LSIGEGQQHHMGGSK+LTYAYFIGGDAGDAFDGYDFGDDPSDK+MSWSLQPPSFLLCCLLLLFSPTGLAYVATR+MVEEIVK+MVEEIVKYEALLLTHETSIR+NWIQYK+QQFLVYCEIDGSGNGWTVLQK+QVSVDHEVEIEY+RIDGSLDF…
Fgl1	1.28661	2	6	1	<0.05	fibrinogen-like protein 1.	QQQTMIAQLLHEK+QYADCSEIYNDGFK
Fgl2	1.38778	1	21	1	<0.05	fibroleukin.	CEGSQCPFQLTLPTLTIQLPR+DPGGNGGNGAETAEDSR+DQIQGLQGR+LETLHLVNMNNIENYVDNK+LHIGNYNGTAGDALR+LPGWLWLSSAVLAACR+NSSFEVYCDMETMGGGWTVLQAR+QLGSMEEVLK+TLKEAVDSLK+TLKEAVDSLKK+VQELESQVNK
Fkbp15	1.02324	1	7	0.97	>0.05	isoform b of fk506-binding protein 15.	CQAEAEMDEIR+CQAEAEMDEIRK+EHMQRLEK+EVATDGLLQGNSR+GEFELEESYDGGTILR+GEPPALDPESQGGEAQPPECK+GQGTAAGNQTAPKPAPATTGTSSVLFATAVHAYR+NNSLQTATENTQAR+QAEDVSSSGPR
Fkbp1a	0.513137	7	16	1	<0.05	peptidyl-prolyl cis-trans isomerase fkbp1a.	GQTCVVHYTGMLEDGK+GQTCVVHYTGMLEDGKK+GWEEGVAQMSVGQR+RGQTCVVHYTGMLEDGK
Fkbp2	0.853951	4	8	1	>0.05	fk506-binding protein 2.	GAPPKIPGGATLVFEVELLK+GWDQGLLGMCEGEK+KLVIPSELGYGER+LVIPSELGYGER+MRLSWILTILSICLSALAAATGAEGK
Flt4	0.901136	68	178	1	<0.05	vascular endothelial growth factor receptor 3.	CPVAGAHVPSIVWYK+CPVAGAHVPSIVWYKDER+EASSPSIYSR+ESGIDLADSNQR+EVTTQDAVNPIESLDSWTEFVEGK+GPVLEATAGDELVK+HATLSLNIPR+HPFINKPDTLLVNR+KYLSVQALEAPR+LAAYPPPEFQWYK+LIYFYVTTIPDGFSIESEPSEDPLEGQSVR+LNLSTLHDAQGNPLLLDCK+LVIQDANVSAMYK+MQPGAALNLR+NILLSESDIVKICDFGLAR+NVHLFATPLEANLEEAEPGAR+VAPEDEGDYVCEVQDR+VVEASAFGINK+YLCSVCNAK+YLCSVCNAKGCVNSSASVAVEGSEDK+YLSVQALEAPR
Fn1	1.05605	3364	795	1	<0.05	fibronectin.	APITGYIIR+ATGVFTTLQPLR+CDPHEATCYDDGK+CDPIDQCQDSETR+CHEGGQSYK+CNDQDTR+CTCVGNGR+DDKESAPISDTVVPAVPPPTDLR+DLEVIASTPTSLLISWEPPAVSVR+DSMIWDCTCIGAGR+DSMIWDCTCIGAGRGRISCTVANR+DTLTSRPAQGVITTLENVSPPRR+EATIPGHLNSYTIK+EESPPLIGQQATVSDIPR+EINLSPDSSSVIVSGLMVATK+ESAPISDTVVPAVPPPTDLR+ESNPLTAQQTTK+EVTSDSGSIVVSGLTPGVEYTYTIQVLR+EYLGAICSCTCFGGQR+FGFCPMAAHEEICTTNEGVMYR+FLTTTPNSLLVSWQAPR+FSQVTPTSFTAQWIAPSVQLTGYR+FTNIGP…
Foxn2	0.496204	1	14	1	<0.05	forkhead box n2.	GSLWCVDPEYKPNLMQALKK+MGPVIGMTPDK+MGPVIGMTPDKR+QPFSSPQSAALSPHCLSSALK+SATSKPPYSFSLLIYMAIEHSPNK
Fstl1	1.80798	25	44	1	<0.05	follistatin-related protein 1.	CALEDETYADGAETEVDCNR+CLNPSFNPPEK+GEPTCLCIEQCKPHK+ICANVFCGAGR+IQVDYDGHCK+KCALEDETYADGAETEVDCNR+LIQWLEAEIIPDGWFSK+LSFQEFLK+SFDNGDSHLDSSEFLK+TGYVQELQK+TYLNHCELHR
Fth1	0.749993	1	17	1	<0.05	ferritin heavy chain.	DDWESGLNAMECALHLEK+ELGDHVTNLR+KMGAPEAGMAEYLFDK+MGAPEAGMAEYLFDK+QINLELYASYVYLSMSCYFDR+QNYHQDAEAAINR+SVNQSLLELHK+YFLHQSHEER
Gc	1.08897	2116	3347	1	<0.05	vitamin d-binding protein.	CCESTSEDCMASELPEHTIK+CCSINSPPLYCSSQIDAEMIDTLQS+DKVCNELAMLGK+DLCGQSTTQAMDQYTFELSR+DLCGQSTTQAMDQYTFELSRR+ECCDTQDSVACFSTQSPLLK+EVVSLTEECCAEGADPTCYDTR+FEECCQENTPMNIFMCTYFMPAAEPLQLPAIK+FSSSTFEQVNQLVK+GFADQFLYEYSSNYGQAPLPLLVAYTK+GQEMCADYSENTFTEYK+GQEMCADYSENTFTEYKK+HLSLLTTMSNR+ICQNLSK+KFSSSTFEQVNQLVK+KLCMAALSHQPQEFPTYVEPTNDEICEAFR+LCMAALSHQPQEFPTYVEPTNDEICEAFR+NYLSMVGSCCTSANPTVCFVK+QLTSFIEK+RQLTSFIEK+R…
Ghr	1.08989	13	43	1	<0.05	isoform 2 of growth hormone receptor.	ECPDYVSAGK+GDIQVSWQPPPNADVLK+IAHEWTQEWK+INPSLGTSSSGKPR+LTTNGDLLDQK+MDLCQVFLTLALAVTSSTFSGSEATPATLGK+SNSQHPHQEIDNHLYHQLQR+SPELETFSCYWTEGDNPDLK+TPGSIQLYYAK+VIFPQTNILEACEEGTK+VMGPIWLTYCPVYSLR+YSEFSEVLR
Glo1	0.846865	1	15	1	>0.05	lactoylglutathione lyase.	DFLLQQTMLR+FSLYFLAYEDKNDIPK+GFGHIGIAVPDVYSACK+GLAFIQDPDGYWIEILNPNK+RFEELGVK+VLGLTLLQK
Glrx	0.685272	11	29	1	<0.05	glutaredoxin-1.	DCIGGCSDLISMQQTGELMTR+KTQEILSQLPFK+QGLLEFVDITATNNTSAIQDYLQQLTGAR+VVVFIKPTCPYCR
Gm189	12.0647	2	2	0.98	<0.05	anti-vipase light chain variable region.	FSGSGSGTSYSLTISR+MEAEDAATYYCQQR
Gm2a	1.02128	7	18	1	>0.05	ganglioside gm2 activator.	LSQLGGFSWDNCDEGKDPAVIK+SLTIQPDPIVVPGDVVVSLEGK+TSVPLTAPQK
Golm1	1.02823	1	34	1	>0.05	golgi membrane protein 1.	AVLVNNITTGEK+DLAETNNQHQQALKPQPK+FSYDLNQCISQMTEVK+KNEFQGELQK+LQEEVPSEEQMPQEK+NEFQGELQK+NINVLNADAQK+RNEAPGSR+SYSSLQQDIFQFQK
Gp1ba	1.56856	35	124	1	<0.05	platelet glycoprotein ib alpha chain.	CANLDNAPVYSYPGK+CELTSLQTNGK+DTTPNVASVR+ELPSGLLDGLEDLDTLYLQR+LENLDLSHNNLK+LGSLSPGVLDGLSQLQELYLQNNDLK+SLPPGLLLPTTK+SLPSLGWALPALTTLDVSFNK+VTSLLEVNCENK+VTSLLEVNCENKK
Gp6	0.759901	1	4	1	>0.05	platelet glycoprotein vi.	ALQRPLPPLPLA+CQGPPDVDLYR+CQSPYSFDEFVLYK+RPSILPTNK+YEDQDFLFIPTMER
Gpld1	0.858062	12	229	1	>0.05	glycosylphosphatidylinositol specific phospholipase d1.	AQYVLTSPEASSR+DTYCNLGWTLLATDADGDGR+DVLVDCTYLQFLEMHGEMFAVSK+ELILEHQDAYQAGTVFPDAFYPSICK+ELLTLEEADWK+FGSSLVSVR+FGSVLHLTDLDDDGLDEIIMAAPLR+GIVATFYSHPR+GVFYSTGSWAPESVTFMYQTLER+HDLVISSPFAPGGGK+ITDVTSGLLGGEDGR+IYDNLYGR+LGTSLSSGYVR+LSGALHVYSFSSD+LYSTYSTK+MAFLTMTLHQGGATR+MYELAPEK+NHTLSGSK+NLNHVSSPSASYTLSVPYAR+NQVVVAAGR+RNDKELLTLEEADWK+SLLLIGSPTWK+SWMTPCPEEK+TQPALLSTFSGDR+VYGYFLPNR+VYIIYGNDLGLPPIDLDLDKEAHGI…
Gpx1	0.539919	20	198	1	<0.05	glutathione peroxidase 1.	AHPLFTFLR+DYTEMNDLQK+FLVGPDGVPVR+FLVGPDGVPVRR+GLVVLGFPCNQFGHQENGK+GLVVLGFPCNQFGHQENGKNEEILNSLK+LSAAAQSTVYAFSARPLTGGEPVSLGSLR+NALPTPSDDPTALMTDPK+NDIAWNFEK+NEEILNSLK+TIDIEPDIETLLSQQSGNS+YIIWSPVCR+YVRPGGGFEPNFTLFEK
Gpx3	0.711078	91	337	1	<0.05	glutathione peroxidase 3.	FLVGPDGIPVMR+FYTFLK+LFWEPMK+MDILSYMR+NSCPPTAELLGSPGR+QEPGENSEILPSLK+RQAALSAR+TDCHGGMSGTIYEYGALTIDGEEYIPFK+YVRPGGGFVPNFQLFEK
Gpx4	0.971206	1	5	1	>0.05	isoform mitochondrial of phospholipid hydroperoxide glutathioneperoxidase, mitochondrial.	DIDGHMVCLDK+FDMYSKICVNGDDAHPLWK+ILAFPCNQFGR+YGPMEEPQVIEK+YRGFVCIVTNVASQCGK
Grn	1.00762	429	501	1	<0.05	osteoclast-like cell cdna, riken full-length enriched library,clone:i420031m06 product:granulin, full insert sequence.	AVCCEDHIHCCPAGFQCHTEK+AVSLPFSVVCPDAK+CDMEVSCPEGYTCCR+CVSPTGTHTLLK+DSAGVWACCPYLK+DVDFIQPPVLLTLGPK+GDTMVAGLEK+GSWACCQLPHAVCCEDR+GTCEMGILQVPWMK+GVSCGDGYHCCPQGFHCSADGK+HCCPGGFHCSAR+LNTGAWGCCPFAK+LPDPQILK+QHCCPAGYTCNVK+QTTPLQIGDIGCDQHTSCPVGQTCCPSLK+SDTPCDDFTR+TQCPDDSTCCELPTGK+VGNVECGEGHFCHDNQTCCK+VHCCPHGASCDLVHTR+YGCCPMPNAICCSDHLHCCPQDTVCDLIQSK
Gsn	1.08771	128	3177	1	<0.05	isoform 1 of gelsolin.	AGKEPGLQIWR+AQVHVSEEGGEPEAMLQVLGPKPALPEGTEDTAK+ATEVPVSWDSFNNGDCFILDLGNNIYQWCGSGSNK+DGGQTAPASIR+DPDQTDGPGLGYLSSHIANVER+DSQEEEK+DSQEEEKTEALTSAK+EPAHLMSLFGGKPMIIYK+EPGLQIWR+EVQGFESSTFSGYFK+FDLVPVPPNLYGDFFTGDAYVILK+FVIEEVPGELMQEDLATDDVMLLDTWDQVFVWVGK+HVVPNEVVVQR+IEGSNKVPVDPATYGQFYGGDSYIILYNYR+KGGVASGFK+KMDAHPPR+LFACSNR+MDAHPPR+NWRDPDQTDGPGLGYLSSHIANVER+QANMEER+QGFEPPSFVGWFLGWDDNYWSVDPLDR+QTQVSVLPEGGE…
Gstp1	0.870528	2	69	1	>0.05	glutathione s-transferase p 1.	AFLSSPEHVNRPINGNGK+ALPGHLKPFETLLSQNQGGK+EAAQMDMVNDGVEDLR+EEVVTIDTWMQGLLKPTCLYGQLPK+FEDGDLTLYQSNAILR+MLLADQGQSWK+YVTLIYTNYENGK+YVTLIYTNYENGKNDYVK
Gtf3c4	2.70777	1	8	0.99	<0.05	isoform 1 of general transcription factor 3c polypeptide 4.	CLLAALTMDNR+MSEADQALVGPK
Guca2b	0.961821	7	12	1	>0.05	guanylate cyclase activator 2b.	RSGLLPAVCHNPALPLDLQPVCASQEAASTFK+SGLLPAVCHNPALPLDLQPVCASQEAASTFK+YHGFQVQLESVK
H2-Q1	1.71399	6	17	1	<0.05	40 kda protein.	AHVTCHHR+APWMEQEGPEYWER+AYLEGACVQSLR+DYIALNEDLK+FISVGYVDNTEFVR+GYQQFAYDGR+TWTAADMAAQITR+WASVVVPLGK+WEPPPSTVSNMANVAVLVVLGAWPSLQLWWLL
H2-Q10	1.0751	46	447	1	<0.05	h-2 class i histocompatibility antigen, q10 alpha chain.	AKGNEQSFHVSLR+APWMEQEGPEYWER+AYLEAECVEWLLR+DYIALNEDLK+FDSDAETPR+FIIVGYVDDTQFVR+GNEQSFHVSLR+GYLQYAYDGR+KWEQAGAAEYYR+RKWEQAGAAEYYR+TDPPKTHVTHHPGSEGDVTLR+THVTHHPGSEGDVTLR+TWTAADVAAIITR+WASVVVPLGK+WEPPPSTDSIMSHIADLLWPSLK+WEQAGAAEYYR+YFETSVSRPGLGEPR
Habp2	0.958483	170	224	1	<0.05	isoform 2 of hyaluronan-binding protein 2.	CKDNPCVHGDCLITQK+DEIPHNDIALLK+DNPCVHGDCLITQK+FCEIGPDDCYVGDGYSYR+FLNWIK+FTCACPDQYK+GDTFSCSCPAPFSGSR+KPGVYTQVTK+LIANPLCNSR+LKPVGGHCALESR+NPDGDHKPWCFVK+TEVAEHAVK+TVCLPSDPFPSGTECHISGWGVTETGEGSR+VLPACRPNPCQNGGVCSR+VVLGDQDLK+VVLGDQDLKK+YPYTGPDCSK+YSQYNERDEIPHNDIALLK
Hagh	0.565455	2	7	1	<0.05	hydroxyacylglutathione hydrolase.	KNLTVQQDIMK+TVQQHAGETDPVTTMR+VTHLSTLQVGSLSVK+VYCGHEYTVNNLK+YAIGEPTVPSTLAEEFTYNPFMR
Hba-a1	0.749288	198	2	0.91	<0.05	13 days embryo liver cdna, riken full-length enriched library,clone:2510040b16 product:hemoglobin, beta adult major chain, fullinsert sequence.	AAWGKIGGHGAEYGAEALER+FLASVSTVLTSK+FLASVSTVLTSKYR+IGGHGAEYGAEALER+LLSHCLLVTLASHHPADFTPAVHASLDK+LRVDPVNFK+MFASFPTTK+MFASFPTTKTYFPHFDVSHGSAQVK+TYFPHFDVSHGSAQVK+TYFPHFDVSHGSAQVKGHGKK+VADALASAAGHLDDLPGALSALSDLHAHK+VDPVNFK+VDPVNFKLLSHCLLVTLASHHPADFTPAVHASLDK
Hba-a2	0.81081	91	5447	1	<0.05	hemoglobin alpha, adult chain 2.	AAWGKIGGHGAEYGAEALER+FLASVSTVLTSK+FLASVSTVLTSKYR+IGGHGAEYGAEALER+KVADALANAAGHLDDLPGALSALSDLHAHK+KVADALANAAGHLDDLPGALSALSDLHAHKLR+LLSHCLLVTLASHHPADFTPAVHASLDK+LRVDPVNFK+MFASFPTTK+MFASFPTTKTYFPHFDVSHGSAQVK+TYFPHFDVSHGSAQVK+TYFPHFDVSHGSAQVKGHGKK+VADALANAAGHLDDLPGALSALSDLHAHK+VADALANAAGHLDDLPGALSALSDLHAHKLR+VDPVNFK+VDPVNFKLLSHCLLVTLASHHPADFTPAVHASLDK
Hbb	0.806445	411	3173	1	<0.05	beta-2-globin (fragment).	DFTPAAQAAFQK+DFTPAAQAAFQKVVAGVATALAHKYH+GTFASLSELHCDK+GTFASLSELHCDKLHVDPENFR+KVITAFNEGLK+KVITAFNEGLKNLDNLK+LHVDPENFR+LLGNAIVIVLGHHLGK+LLGNAIVIVLGHHLGKDFTPAAQAAFQK+LLVVYPWTQR+LLVVYPWTQRYFDSFGDLSSASAIMGNPK+NLDNLKGTFASLSELHCDK+SAVSCLWAK+SAVSCLWAKVNPDEVGGEALGR+VHLTDAEK+VHLTDAEKSAVSCLWAK+VITAFNEGLK+VITAFNEGLKNLDNLK+VNPDEVGGEALGR+VVAGVATALAHK+VVAGVATALAHKYH+YFDSFGDLSSASAIMGNPK+YFDSFGDLSSASAIMGNPKVK
Hbb-b1	0.795202	620	1737	1	<0.05	hemoglobin subunit beta-1.	AAVSCLWGK+AAVSCLWGKVNSDEVGGEALGR+DFTPAAQAAFQK+DFTPAAQAAFQKVVAGVATALAHKYH+GTFASLSELHCDK+GTFASLSELHCDKLHVDPENFR+KVITAFNDGLNHLDSLK+LHVDPENFR+LHVDPENFRLLGNMIVIVLGHHLGK+LLGNMIVIVLGHHLGK+LLGNMIVIVLGHHLGKDFTPAAQAAFQK+LLVVYPWTQR+LLVVYPWTQRYFDSFGDLSSASAIMGNAK+MVHLTDAEK+MVHLTDAEKAAVSCLWGK+VITAFNDGLNHLDSLK+VNSDEVGGEALGR+VNSDEVGGEALGRLLVVYPWTQR+VVAGVATALAHK+VVAGVATALAHKYH+YFDSFGDLSSASAIMGNAK
Hbb-y	1.07769	7	57	1	>0.05	hemoglobin subunit epsilon-y2.	KVLTAFGESIK+LHVDPENFK+LLVVYPWTQR+LSELHCDK+LVAGVATALSHK+TLINGLWSKVNVEEVGGEALGR+VNVEEVGGEALGR
Hgfac	1.00229	146	207	1	<0.05	hepatocyte growth factor activator.	CQIAGWGHMDENVSSYSNSLLEALVPLVADHK+CSSPEVYGADISPNMLCAGYFDCK+DNALSWEYCR+LNKPGVYTR+LTACESLAR+MLHSCTSEGSAYR+MLHSCTSEGSAYRK+SDACQGDSGGPLVCEK+SQFVQPICLPEAGSSFPTGHK+TTDVTQTFGIEK+VANYVDWINDR+VSEGHVEQCGCMEGQAR+WCATTHNYDR+YEYFEVGDHWAR+YVPYTLYSVFNPNNHDLVLIR
Hint1	0.606239	2	12	1	<0.05	histidine triad nucleotide-binding protein 1.	AQVAQPGGDTIFGK+CLAFHDISPQAPTHFLVIPK+HISQISVADDDDESLLGHLMIVGK+IIFEDDR+KHISQISVADDDDESLLGHLMIVGK
Hmcn2	1.11522	1	35	1	>0.05	hemicentin 2.	AQPSDAGLYTCQASNPAGITK+ASDSGSYSCVAVSAVGEDRR+DECSGGPSPCSHTCR+DEGVYTCSATNLAGESK+DFVVSVLVPPQIQDSGMAQEHNVLEK+DGQPLSLGQEAFLLPGTHTLR+DVELVVQVPPR+EGLALPEDSR+ELYVQGGGDCPEMSVGAIK+ESGEALNGYSLTGGSFQQESQMEFSTGELLTMTQVAR+EVTIALSGPGPEIEVR+FTLQPSGELLVK+GLRTADSGAYTCVAHNPAGEDAR+GSFQCVDTPCPTTYRQGSSPGTCFRR+ILPSGALEIER+IMHASPEDAGNYFCIAQNSVGSAMAK+KDGIPLHPGSPR+LESVSVGDAGTYSCTAASEAGEAR+LTCNATGTPRPTLIWLK+MAPVILTCHSTGSPTP…
Hnrnpa3	0.232401	3	24	1	<0.05	isoform 1 of heterogeneous nuclear ribonucleoprotein a3.	EDSVKPGAHLTVK+GFAFVTFDDHDTVDK+IETIEVMEDR+IFVGGIKEDTEEYNLR+LFIGGLSFETTDDSLR+WGTLTDCVVMR+YHTINGHNCEVK
Hp	2.21663	15	90	1	<0.05	haptoglobin.	AEGDGVYTLNDEK+ATDLKDWVQETMAK+DITPTLTLYVGK+DWVQETMAK+GSFPWQAK+HGLTTGATLISDQWLLTTAK+IIGGSMDAK+LPECEAVCGKPK+LRAEGDGVYTLNDEK+QWVNTVAGEK+QWVNTVAGEKLPECEAVCGKPK+SCAVAEYGVYVR+VGYVSGWGR+VMPICLPSK+YQEDTCYGDAGSAFAIHDMEEDTWYAAGILSFDK+YVMLPVADQDK
Hpx	1.31616	2065	4213	1	<0.05	hemopexin.	CSPDPGLTALLSDHR+DGWHSWPIAHHWPQGPSTVDAAFSWDDK+DYFVSCPGR+EDKVWVYPPEK+ELGSPPGISLETIDAAFSCPGSSR+FNPVTGEVPPR+FNPVTGEVPPRYPLDAR+GATYAFTGSHYWR+GECQSEGVLFFQGNR+GECQSEGVLFFQGNRK+GGNNLVSGYPK+GPDSVFLIK+GPDSVFLIKEDK+KWFWDFATR+LFQEEFPGIPYPPDAAVECHR+LWWLDLK+NPITSVDAAFR+RLWWLDLK+SGAQATWTEVSWPHEK+SLGPNTCSSNGSSLYFIHGPNLYCYSSIDK+SLGPNTCSSNGSSLYFIHGPNLYCYSSIDKLNAAK+SLPQPQKVNSILGCSQ+VDGALCLDK+VNSILGCSQ+VWVYPPEK+VWVY…
Hrg	1.03234	438	1212	1	<0.05	histidine-rich glycoprotein hrg.	AGTATVYYLALDVIESDCWVLSTK+ALLSYSIETSDLETPDSIDINCEVFNIEDHK+AQDDCLPSR+DHHHTHK+DSPVLLDFFEDSELYR+DSPVLLDFFEDSELYRK+DTSDMKPHWGHERPLCDK+DTSDMKPHWGHERPLCDKHLCK+FESEFPQISK+FFGYTPPK+GLFPFHHQQIGYVYR+GYGPPHGHSR+LGCPPPPEGK+LPPLNIGEVLTLPEANFPSFSLPNCNR+RSGYVFELLR+SCPGKFESEFPQISK+SGYVFELLR+SLQPEIQPFPQTASR+SPLVFGFCR+TDKLGCPPPPEGK+TDNGDFASFR+TNYYVEFSMR+VLDLINK+VSDAHLDR+WQSEIVIGQCK+YKTDNGDFASFR
Hspg2	0.875584	5	13	1	>0.05	basement membrane-specific heparan sulfate proteoglycan core protein.	AAGVPSASITWR+AELLVAEAPSKPITVTVEEQR+ALSSAGQHVAR+ANNNIDAQETSIMISVSPSTNSPPAPASPAPIR+APLPWQHR+CEHSQALHCHPEACGPDATCVNRPDGR+CKPGFFGDATK+CSATGNPTPMLEWIGGPSGQLPAK+CVVPGQAHAQVTWHK+DIIYIGGAPDVATLTR+FDAGSGMATIR+GGSLPAGHQVHGHMLR+GGSLPPHAQVHGSR+GMVFGIPDGVLELVPQR+GPSCQDCDTGYTR+GSIQVDGEDLVTGR+IESSSPSVTEGQTLDLNCAVMGLTYTQVTWYK+IESSSSHVAEGQTLDLNCVVPGQAQVTWR+LLQVTPTDSGEYVCR+LPQVSPADSGDYVCR+LVSEDPINDGEWHR+LYILQASPAD…
Icam1	1.0795	5	20	1	>0.05	isoform 1 of intercellular adhesion molecule 1.	CQAWGNPSPK+CVLELADQILETQR+EDLSLGLETQWLKDELESGPNWK+GEEILSRQPVGGHPK+KADGALLPIGVVK+LDTPDLLEVGTQQK+LFCSLEGLFPASEAR+RSFFCSAALEVAGK+SFFCSAALEVAGK+TFDLPATIPK+TQLSAVLLR
Icam2	0.91094	2	12	1	>0.05	intercellular adhesion molecule 2.	DTVFFCHFTCSGK+IMLEEHPQGK+IMLEEHPQGKWK+INCSTNCAAPDMGGLETPTNK+MSSFACWSLSLLILFYSPGSGEK+QHSESLNIR+QIVEATESWK+RTGTYGVLAAWR+TGTYGVLAAWRR+VFVGEDFTIECTVSPVQPLER
Icosl	0.967573	3	12	1	>0.05	isoform 2 of icos ligand.	GHLSLDSMK+GHLSLDSMKQGNFSLYLK+LGLYDVISTLR+NVTPQDTQEFTCR+SPGINVDSSYK
Ifi30	1.10735	10	13	1	<0.05	interferon gamma inducible protein 30.	LGPCLQVYAPEVSPESIMECATGK+LGPCLQVYAPEVSPESIMECATGKR+VSLYYESLCGACR
Ifnar2	0.877654	56	100	1	<0.05	interferon receptor 2 isoform b precursor.	CIVLQPGQESGMAR+LILSWELENK+SSCDVTDKWLEGMESYVVAIVIVHR+VKNCSDTTK
Igf1	0.746906	34	46	1	<0.05	isoform igf-ia of insulin-like growth factor i.	APQTGIVDECCFR+GFYFNKPTGYGSSIR+LEMYCAPLKPTK+RLEMYCAPLKPTK
Igf2	0.555198	8	12	1	<0.05	insulin-like growth factor ii.	DVSTSQAVLPDDFPR+FFQYDTWR+GIVEECCFR+SCDLALLETYCATPAK
Igfals	0.966991	8	22	1	>0.05	insulin-like growth factor-binding protein complex acid labile chain.	AFWLDLSHNR+DFALQNPGVVPR+DLHFLEELQLGHNR+LETPAEGLFSSLGR+LTYLQPALLCGLGELR+LWLDANPWDCSCPLK+SLPEHVFQGLGR
Igfbp2	0.995414	15	18	1	>0.05	insulin-like growth factor binding protein 2.	CYPNPGSELPLK+EPGCGCCSVCAR+GDPECHLFYNEQQETGGAHAQSVQ+LAACGPPPDAPCAELVR+MSLNGQRGECWCVNPNTGKPIQGAPTIR+QEGEACGVYIPR+TPCQQELDQVLER
Igfbp3	0.890875	65	97	1	<0.05	insulin-like growth factor binding protein 3.	AGAGAVGAGPVVR+ALSQCAPPPTAPACTELVR+EGDACGVYTER+EMEDTLNHLK+EPGCGCCLTCALR+ETEYGPCRR+FLNVLSPR+GFCWCVDK+GKDDVHCLSVQSQ+GVHIPNCDKK+MDVIKKGHAR+RGFCWCVDK+VDYESQSTDTQNFSSESK+YGQPLPGYDTK+YKVDYESQSTDTQNFSSESK
Igfbp4	0.928727	53	59	1	<0.05	insulin-like growth factor-binding protein 4.	CRPPVGCEELVR+CWCVDR+EEPRPVPQGSCQSELHR+EPGCGCCATCALGLGMPCGVYTPR+GELDCHQLADSFQE+LPGGLEPK+THEDLFIIPIPNCDR
Igfbp5	0.816525	51	94	1	<0.05	insulin-like growth factor-binding protein 5.	ALSMCPPSPLGCELVK+AVYLPNCDR+EHEEPTTSEMAEETYSPK+EPGCGCCMTCALAEGQSCGVYTER+FVGGAENTAHPR+GICWCVDK+HMEASLQEFK+LPGMEYVDGDFQCHAFDSSNVE+QDEEKPLHALLHGR
Igfbp7	1.05054	29	50	1	>0.05	igfbp7 protein (fragment).	AGAAAGGPATLAVCVCK+DACGCCPVCAR+EDAGEYECHASNSQGQASAAAK+ENLAIQTR+GEGEPCGGGAAGGGHCAPGMECVK+GTCEQGPSIVTPPK+HEVTGWVLVSPLSK+ITVVDALHEIPLK+ITVVDALHEIPLKK+RDHSGVQR+TELLPGDRENLAIQTR+VFLSCEVIGIPTPVLIWNK+YPVCGSNGITYPSGCQLR
Il18bp	1.11409	6	16	1	<0.05	isoform 2 of interleukin-18-binding protein.	ALVLEELSPTLR+DPCSSWSPAVPTK+QYPALDVIWPEK
Il1rap	0.762008	126	250	1	<0.05	isoform 2 of interleukin-1 receptor accessory protein.	CDDWGLDTMR+DALPPQIYSPNDR+DLEEPINFR+DSCFNSAMR+EPGEELVIPCK+ITCPNVDGYFPSSVKPSVTWYK+MYIEHGIHK+QIQVFEDEPAR+TQILSIK+VAFPLEVVQK+VVYEKEPGEELVIPCK
Il2rg	0.709985	7	17	1	>0.05	cytokine receptor common gamma chain.	EITSGCQIQK+GLTESLQPDYSER+LNLQNLVIPR+RLAAMESSVNLPAR+SWTELIVNHEPR+YNPICGSSQQWSK
Inhbe	0.928629	2	6	1	>0.05	inhibin beta e chain.	ANNPWPAGSSCCVPTAR+LQLEFRPLDLNSTAAGLPR+LWLHVPPSFPGTLYLR+RPLSLLYLDHNGNVVK+TPTCEPETPLCCR+VISFATIIDK
Isg15	1.29979	1	11	1	<0.05	ubiquitin cross-reactive protein.	ELLGEYGLKPQCTVIK+GHSNIYEVFLTQTVDTLK+IGVPAFQQR+MLGGNDFLVSVTNSMTVSELK
Itih1	1.43971	18	266	1	<0.05	itih1 protein.	AAVLGESAGLVR+AQGSHPELSSPASILIMLTDGEPTEGETDR+ASSPGQHESTYFGR+ATCLVDEEEMK+ATCLVDEEEMKK+DGVVVTINKK+DKLCDLLVANNYFTHFFAPK+EVAFDVEIPK+FAHYVITSQVVNNADK+FSLAGATNLNGGLLR+GHVLENHVER+GLLGQFFSPLDFEVFDLHPGSDPTK+GLTDEDGLEPTIDKPLEDSQPLEMVGPR+GSAVHQDFLGFYVLDSFR+GSLVPVSNANLQAAQDFVR+ILEDMRPVDNFDLVLFGSK+LCDLLVANNYFTHFFAPK+LDAQASFLSEELAAQTIK+LMQYDITIK+LTYEEVLK+LWAYLTIQELLAK+MEGATGLR+MSLDYHFVTPLTSLTIR+NLVVSVDDGATFEIVL…
Itih2	1.50495	31	247	1	<0.05	inter-alpha-trypsin inhibitor heavy chain h2.	AGELEVFNGYFVHFFAPENLDPIPK+AHVSFKPTVAQQR+FLHVPDTFEGHFQGVPVISK+FYNQVSTPLLR+GAFISNFTMTVNGMTFTSSIK+HPVNVDFLGIYAPPIDK+IQPSGGTNINEALLR+IYGNQDTSSQLK+IYGNQDTSSQLKK+KCPNCTETAVNGELVVMYDVNR+LTEVQSIITATSANTELVLETLSQMDDLEEFLSK+LVNNSPLPQSVVFDVQIPK+LWAYLTINQLLAER+MLADSPPQDHSCCSGALYYGTK+NVQFNYPQASVTDVTQNNFHNYFGGSEIVVAGK+SLPEESGEETDTVDPVTLYSYK+TDDQFSVVDFNHNVR+TILDDLR+TILQMSLDHHIVTPLTAMVIENDAGDER+TLDMENFNTEVNIPPGA…
Itih3	1.07904	8	544	1	>0.05	inter-alpha-trypsin inhibitor heavy chain h3.	DHLVQATPANLK+EQGYIFGDYIER+ESPGNVQIVNGYFVHFFAPQGLPVVPK+EVSFDVELPK+FAHNVVTTR+FPLYNLGFGNNLNYNFLETLALENHGLAR+FTVSVNVAAGSK+GHGALNDLTFTEEVDMEEMDAALK+GHVSFKPSLDQQR+GKYEMYLK+HFEIDAHIFEPQGISMLDAEASFITNDLLGSALTK+ILDDVKEDDYLNFILFSTDVTTWK+KGHVSFKPSLDQQR+LWAYLTIEQLLEK+NIHDQSMTNINDGLLK+NIVFVIDVSGSMSGR+NSYPHFYDGSEIVVAGR+SCPTCTDSLLNGDFTIVYDVNR+SLPEGVVDGIEVYSTK+STSIIIMLTDGDANTGESRPEK+VTFELTYEELLK+VTFELTYEELLKR
Itih4	1.0575	15	41	1	>0.05	pk-120.	ADAVQEATFQVELPR+AHGGTNINNAVLLAVELLDR+DIVWEPPVEPDNTK+DIVWEPPVEPDNTKR+DLSPQDQFNLIEFSGEANQWK+FAHTVVTSR+FEVSVNVAPGSK+FKPTLSQQQK+FQHHFK+GELGQFYR+ITFELIYQELLQR+KTLFSVLPGLK+LGMYELLLK+LPLAAQAHPFRPPVR+LQDQGPDVLLAK+LSYQEGFPGAEISCWTVEI+LWALLTIQQQLEQR+MALDNGGLAR+MLSLPSVAQYPADPHLVVTEK+NGIDIYSLTVDSR+NVIFVIDK+QSLVQATEENLNK+RLGMYELLLK+SDSGGSIQIEEGYFVHHFAPENLPTMSK+SNQAELLPSK+SQSEQDTVLNGDFIVR+SVSLIILLTDGDPTVGETNPT…
Itpa	0.755532	1	2	1	<0.05	putative uncharacterized protein.	IDLPEYQGEPDEISIQK+KIVFVTGNAK+KLEEVIQILGDNFPCTLEAQK
Khsrp	0.747144	2	31	1	<0.05	kh type splicing regulatory protein ksrp.	AINQQTGAFVEISR+ERDQGGFGDR+GGGGPGGGGPGGGGASGGPSQPPGGGGPGIR+GGGGPGGGGPGGGGASGGPSQPPGGGGPGIRK+IAHIMGPPDR+IGGDAATTVNNNTPDFGFGGQK+IINDLLQSLR+KDAFADAVQR+LASQGDSIGSQLGPIHPPPR+MILIQDGSQNTNVDKPLR+MMLDDIVSR+MSDYNTGGPPPGPPPPAGGGGGAAGAGGGPPPGPPGAGDR+VGGGIDVPVPR+VPDGMVGLIIGR+VQISPDSGGLPER+VQQACEMVMDILR
Kif26a	0.415559	1	5	1	<0.05	kinesin-like protein kif26a.	CDVCTTHLHQLTR+GATTLGVTTPAASCGDAPAEAVVHSGSLK+GGEASGGPLCLSLSALGSVILALVNGAK+HASSSSGGESSCEEGR+HHPPPAPSTR+KQVTLYDPAAGPPGCAGLR+KRLPAGLDQDPCSSRPAPEGAGASAEQSHSAGGGGWCR+RDHLCEELAETQGR+SAESTSFLK+SAPGLSGDPDYSSSSEQSCDTVIYVGPGGMALSDR+TPPVGMSGQAALPPLLSDSAYLSPSAR+TPPVGMSGQAALPPLLSDSAYLSPSARGR+VNSFLPPTCLAEAAVAAVAVADTVRDCAPAAGPERMSK+YSSGHGSDNSSVLSGELPPAMGR
Klkb1	0.967549	264	546	1	<0.05	plasma kallikrein.	ADTNTIYTNCWVTGWGYTK+ATIPLVPNEECQK+ATIPLVPNEECQKK+CLLFSFLAVTPPK+CQFFIYSLLPQDCK+EGGTDACKGDSGGPLVCK+ELIIHQEYK+EQGETQNILQK+ESITGTLPR+FGCFMK+GGDLAAIYTPDAQYCQK+IKELIIHQEYK+ITYGMQGSSGYSLR+IYGGILSLSEITK+LCTNNFHCQFFTYATSAFYRPEYR+LVDSPDCTTK+LVSQTHLCGGSIIGR+QCGHQISACHR+QMICAGYK+QWVLTAAHCFDGIPYPDVWR+SADNLVSGFSLK+SGRPSPPIPQENAISGYSLLTCR+VGYFVSLFATVSCGCMTQLYK+VSEGNYDIALIK+VSEYMDWILEK+YRDYVINK
Kng1	0.958027	3957	9	0.99	<0.05	kininogen 1.	APILKAYFPCIGCVHAISTDSPDLEPVLK+ATSQVVAGTK+AYFPCIGCVHAISTDSPDLEPVLK+CPGRPWKPASWEDPNTETTEFSDFDLLDALS+CQALDMTEMAR+DAEEAATGECTATVGK+DAEEAATGECTATVGKR+DAETEQGPTHGHGWLHEK+DIPVDSPELK+EGNCSAQSGLAWQDCDFK+EGNCSAQSGLAWQDCDFKDAEEAATGECTATVGK+EGRTVSPPYIAR+ENEFFIVTQTCK+EQEERDAETEQGPTHGHGWLHEK+ERFPSLHGDCVALPNGDDGECR+ESNTELAEDCEIK+ETKCSKESNTELAEDCEIK+EVLGHSIAQLNAENDHPFYYK+FPSLHGDCVALPNGDDGECR+GNLFMDINNK+HGHDHGHWS…
Kng2	0.97957	333	766	1	<0.05	kininogen 2 isoform 1.	AGAEPAPER+ATSQVVAGTNYVIEFIAR+DIPVDSPELK+DSEEAATGECTATMGK+DSEEAATGECTATMGKK+EGNCSAQRGLAWQDCDFK+ENKFFIVTQTCK+ERFPSLR+ESNTELTEDCEIK+EVLGHSIAQLNTENDHPFYFK+FFIVTQTCK+GDCVALPNGDGGECR+GLAWQDCDFK+GLAWQDCDFKDSEEAATGECTATMGK+GNAFLDTDNK+GPIVTEEYHCASCVHPISADNPDLEPVLK+HLGQSLDCNANVYMRPWENK+IEDFTQSCDLHPGDDLVEALPKPCPGCPR+KATSQVVAGTNYVIEFIAR+LQSGNQFVLYR+LSKAGAEPAPER+MDGSATFYSFNYQIK+QAESSQVK+RPPGFSPFR+RRPPGFSPFR
Lcat	0.963054	8	34	1	>0.05	phosphatidylcholine-sterol acyltransferase.	DHFIDGFISLGAPWGGSIK+ILASGDNQGIPILSNIK+LAPHQQDEYYK+LDKPDVVNWMCYR+SPAASPSPPPPE+STELCGQWQGR+TESVEYVDDNK+VSNAPGVQIR
Lcn2	1.85096	12	26	1	<0.05	neutrophil gelatinase-associated lipocalin.	AGQFTLGNMHR+DDNIIFSVPTDQCIDN+SLGLKDDNIIFSVPTDQCIDN+WYVVGLAGNAVQK+YPQVQSYNVQVATTDYNQFAMVFFR
Ldlr	0.922307	1	3	1	>0.05	low-density lipoprotein receptor.	CDGQVDCENDSDEQGCPPK+CECQAGFHMDPHTR+DMSDELGCVNVTQCDGPNK+KGGLNGVDIHSLVTENIQWPNGITLDLSSGR+NIYWTDSVPGSVSVADTK+NVVALDTEVTNNR+SQDGYTYPSR+TNECLDNNGGCSHICK
Lgals1	0.521924	9	15	1	<0.05	galectin-1.	DSNNLCLHFNPR+EPAFPFQPGSITEVCITFDQADLTIK+FNAHGDANTIVCNTK+LNMEAINYMAADGDFK+LPDGHEFK+MACGLVASNLNLKPGECLK
Lgals2	0.965319	1	1	0.81	>0.05	galectin-2.	DLNMKPGMSLK+ENHMCFSPGSEVK+FDESTIVCNTSEGGR
Lifr	0.734675	186	551	1	<0.05	leukemia inhibitory factor receptor.	DRFHSCHPLETTNVK+DVSLIPETPEILDLSADFFTSSLLLK+EIICSWNPGR+EWSDWSPLK+FHSCHPLETTNVK+GAEDSTYHVAVDK+HDPNMTCDYVIK+HLTTEATPSK+HLTTEATPSKGPDTWR+IASMEIPNDDITVEQAVGLGNR+IASMEIPNDDITVEQAVGLGNRIFLTWR+IFLTWR+INLLCQIEICK+IPALSPGDHEVTINYLNGFQSK+ITGLVGPR+LNPYTAYTFR+NDYIISVVAR+NLIVYWKPLPINEANGK+NPLGQAQSAVVINVTER+NTETNVFPQDK+NTEYTLFESISGK+SEPCLLDWR+SIIGYVEELEA+TEPVALVLLNTMLSGK+VAPHDPTSLK+VWDCTWPAPLGVSPGTVK+WHIDSPHFSG…
Lims1	0.878383	1	1	0.92	>0.05	lim and senescent cell antigen-like domains 1 isoform d.	CDLCQEVLADIGFVK+VIEGDVVSALNK
Loxl1	0.632119	14	59	1	<0.05	lysyl oxidase homolog 1.	AHLYSLR+ASFCLEDSTCDFGNLK+CLASTAYAPEATDYDLR+EVAVGDSTGMAR+GAGGGMGAGAAAVASAGVIYPFQPR+GLPDLVPDPNYVQASTYVQR+LGWYPPYAANVPPEAYVPPR+LSVGSVYRPNQNGR+MALAGAGSQLR+NQGTADFLPNRPR+QAPSLPLPGR+TYEQGYVYYR+TYEQGYVYYRGAGGGMGAGAAAVASAGVIYPFQPRAR+VLEPPYLPVR+VLLAGAPQTSQR+YIVLESDFTNNVVR
Lrg1	1.16711	94	233	1	<0.05	leucine-rich alpha-2-glycoprotein.	DMQDGFDISHNPWICDK+ELHLSSNR+LEDSLLAPQPFLR+LHLEGNR+LLDVAELGSL+LQALSPELLAPVPR+NLADLCR+WLVANRNKMFSQNDTR
Lrp1	0.440408	4	60	1	<0.05	prolow-density lipoprotein receptor-related protein 1.	ALDFHAETGFIYFADTTSYLIGR+AQRCPPNEHSCLGTELCVPMSR+ATALAIMGDK+CDGDTDCMDSSDEK+CDNDNDCGDNSDEAGCSHSCSSTQFK+CELDQCWEYCHNGGTCAASPSGMPTCR+CEWLCLLSPSGPVCTCPNGK+CIPISWTCDLDDDCGDR+CLQGACVVNK+CNASSQFLCSSGRCVAEALLCNGQDDCGDGSDER+CNMFDDCGDGSDEEDCSIDPK+CNQFVDCEDASDEMNCSATDCSSYFR+CPPNEHSCLGTELCVPMSR+CRSGFSLGSDGKSCK+DCPEVTCAPNQFQCSITK+DCTDGADESVTAGCLYNSTCDDR+DVIEVAQMK+ETLVQDNIQWPTGLAVDYHNER+GPCSHLCLINYNR+GTMYWSDWGNH…
Ltbp1	0.378631	1	5	0.97	<0.05	latent transforming growth factor beta binding protein 1 isoform ltbp-1s.	ALGSHVIHSTHTLPLTMTSQQGVK+CFQETIGSQQCGK+CLCLPGYIPSDKPNYCTPLNSALNLDK+CTCGQGYQLSAAK+CTKPSCVPPCQNGGMCLRPQLCVCKPGSK+DADECLLFGEEICKNGYCLNTQPGYECYCK+DQCEDIDECEHHHLCSHGQCR+GKGLVPAGESSYDTGGENYK+HCQDIDECQQGNLCMNGQCR+MTCVDVNECSELNNR+MTCVDVNECSELNNRMSLCKNAK+VHEGYTCDCFDGYHLDMAK+VVICHLPCMNGGQCSSR+WGLLLWAGLLAWSAHGRVRR
Ltf	1.4481	22	35	1	<0.05	putative uncharacterized protein.	CASSPEEPYSGYAGALR+CGLVPVLAENQK+CPGEFCLFQSK+ECHLAQVPSHAVVSR+EDAGFTWSSLR+FNEFFSQSCAPGADPK+GDADAMSLDGGYIYTAGK+LKDFELLCLDDTR+LRPVAAEVYGTK+NCHLAIAPNHAVVSR+NLLFNDNTECLAK+QCSSSPLLEACAFLTQ+SNGLDCVNRPVEGYLAVAAVR+VGGPPLSCVKK+VTCISFPTTEDCIVAIMK+VTWCAVGSEEK+YQGYTGALRCLAEK
Lum	0.864331	70	372	1	<0.05	lumican.	EDAVSASLK+FTGLQYLR+ILGPLSYSK+ISNIPDEYFK+LDGNPLTQSSLPPDMYECLR+LPAGLPTSLLTLYLDNNK+NNQIDHIDEK+RFTGLQYLR+SIPTVNENLENYYLEVNELEK+SIPTVNENLENYYLEVNELEKFDVK+SLEYLDLSFNQMSK+SLQDLQLTNNK+SVPMVPPGIK
Lypd3	0.663487	1	1	0.88	<0.05	ly6/plaur domain-containing protein 3.	DGVTGPGFTLSGSCCQGPR+EKCQGSMPPVVNCYNASGRVYK+GCVQDETCTR
Lyz1	0.88309	8	21	1	<0.05	lysozyme c-1.	DLSQYIR+ILKRNGMDGYR+LADWVCLAQHESNYNTR+NACGINCSALLQDDITAAIQCAK+STDYGIFQINSR
Lyz2	0.898441	48	94	1	<0.05	lysozyme c-2.	AHCQNRDLSQYIRNCGV+AVNACGINCSALLQDDITAAIQCAK+DLSQYIR+GDQSTDYGIFQINSR+NGMAGYYGVSLADWVCLAQHESNYNTR
Mansc1	1.15005	1	6	1	>0.05	mansc domain-containing protein 1.	ACNLMIFDTR+DFPLTSANSSLQQLTQGEFLLLDHSSPGATPGFR+QPNCYLFFCPSEDACPLKPAKGLVTYR+SHSQSLQLPSELK+SLEDVVIDIQSSLSK+VSVGSASLNKGPKSQHGLSFEK
Masp1	1.21959	51	54	1	<0.05	complement-activating component of ra-reactive factor.	DNEVMDTFQIECLK+DQVLVSCDTGYK+EHVTVYLGLHDVR+ETTDTEQTPGQEVVLSPGTFMSVTFR+HGLVTFSTR+IEPSQAVYSFK+IVDCGAPAGLK+LPVVSHAECK+NAELGLFPWQALIVVEDTSR+RSLPTCLPVCGQPSR+SLPTCLPVCGQPSR+SPEPISTQTHSVQILFR+TGTITSPDYPNPYPK+TLSDVLQYVK+VECSGNLFTQR+VETEDQVLATFCGR+VLKDNEVMDTFQIECLK+VSNYVDWLWEEMNSPR+WFGSGALLSESWILTAAHVLR
Masp2	0.917496	16	43	1	>0.05	isoform 1 of mannan-binding lectin serine protease 2.	CEYDFVK+LPPVCEPVCGLSTHTIGGR+LVSPGFPEK+SGYLSSPEYPQPYPK+SWTLTAPPGYR+TDFTGTVAGWGLTQK+TGFELLQGSVPLK+VSANMLCAGLETGGK+VTFHSDYSNEKPFTGFEAFYAAEDVDECR+WPEPVFGR+YVCEADGFWTSSK
Mb	0.411555	8	252	1	<0.05	myoglobin.	GQHAAEIQPLAQSHATK+HGCTVLTALGTILK+HGCTVLTALGTILKK+HSGDFGADAQGAMSK+KGQHAAEIQPLAQSHATK+KKGQHAAEIQPLAQSHATK+NLKSEEDMK+RHSGDFGADAQGAMSK+THPETLDKFDK+VEADLAGHGQEVLIGLFK+YKELGFQG+YLEFISEIIIEVLK+YLEFISEIIIEVLKK
Mbl1	0.840214	286	855	1	<0.05	mannose-binding protein a.	AIQEVATGIAFLGITDEATEGQFMYVTGGR+DEPNNHGSGEDCVIILDNGLWNDISCQASFK+GEKGEPGQGLRGLQGPPGK+KDEPNNHGSGEDCVIILDNGLWNDISCQASFK+KLFVTNHEK+LANMEAEIR+LFVTNHEK+LHAFSMGK+LTYSNWK+SLCTELQGTVAIPR+TCSVIACGR
Mbl2	0.979095	428	1225	1	<0.05	mannose-binding protein c.	AEFDTSEIDSEIAALR+ALCSEFQGSVATPR+DIAYLGITDVR+GEKGEPGQGLRGLQGPPGK+KYFVSSVK+NAEENSAIQK+NWVLFSLSEK+VEGSFEDLTGNR+VKALCSEFQGSVATPR+WNDVPCSDSFLAICEFSD+YFVSSVK+YTNWNDGEPNNTGDGEDCVVILGNGK
Mdh1	0.78799	2	7	1	<0.05	malate dehydrogenase, cytoplasmic.	EVGVYEALKDDSWLK+FVEGLPINDFSR+KLSSAMSAAK+NVIIWGNHSSTQYPDVNHAK+VIVVGNPANTNCLTASK
Mdh2	0.437874	31	74	1	<0.05	malate dehydrogenase, mitochondrial.	AGAGSATLSMAYAGAR+EGVVECSFVQSK+ETECTYFSTPLLLGK+GCDVVVIPAGVPR+GLEKNLGIGK+GYLGPEQLPDCLK+IFGVTTLDIVR+IQEAGTEVVK+LTLYDIAHTPGVAADLSHIETR+MIAEAIPELK+MLSALARPAGAALR+MLSALARPAGAALRR+TIIPLISQCTPK+VAVLGASGGIGQPLSLLLK+VDFPQDQLATLTGR+VNVPVIGGHAGK
Mgam	1.39472	3	28	1	<0.05	similar to maltase-glucoamylase.	AAQLPYDVQHADIDYMDQK+ASTYSNAFPSTPVNK+DFTYDPVNFK+EIEELYTNTEEPEK+FMGLRAALNAEGR+FSGFPALINR+GELFWDDGQSK+GGYIFPTQQPATTTEASR+IDCYPDEHGASEANCSAR+INCIPDQSSNK+KKPLGLLIALDEKK+LDVSTLQSTYMNPDNLAFQEIK+LYDVLIKENPFGIQVR+QDPVSWDK+QFLLGPAFLVSPVLEPNARK+QFLWGPGLLITPVLDQGAEK+QIPYDVQYSDIDYMER+TFEDISR+TLCMDAVQHWGK+TLCMESEQILPDGSR+VEAYFPR+YEVPHEHVQPFSGNAPSSLNYK+YEVPVPLNIPSAPSSTNEGR+YTLLPYLYTLMYKAHMEGSTVVRPLLHEFVSDR
Mif	0.57349	7	16	1	<0.05	macrophage migration inhibitory factor.	LLCGLLSDR+VYINYYDMNAANVGWNGSTFA
Mmp2	0.816047	3	40	1	>0.05	72 kda type iv collagenase.	FFGLPQTGDLDQNTIETMR+FQGTSYNSCTTEGR+IDAVYEAPQEEK+IHDGEADIMINFGR+IIGYTPDLDPETVDDAFAR+KPKWDK+VWSDVTPLR+YGFCPETAMSTVGGNSEGAPCVFPFTFLGNK
Msln	0.0949911	3	8	1	>0.05	mesothelin.	ALGGLACDLPGK+CQGVYGFQVSEADVR+MALPTARPLLGSCGSPICSR+QMDLVNEIPFTYEQLSIFK
Mst1	1.58592	138	223	1	<0.05	hepatocyte growth factor-like protein.	AVCGPAGSQLVLLK+CDDDQPPSILDPPDQVVFEK+CGPLLDCR+CTEELVPEGCYHGSGEQYR+EAVCVLCNGEDYR+EAVCVLCNGEDYRGEVDVTESGR+EFCDLPSCGPNLPPTVK+GPWCYTTNR+GTVARTAGGLPCQAWSR+GVQCQHWSSETPHKPQFTPTSAPQAGLEANFCR+MAFCHQIPR+NGLEENFCR+NLLHTAVPGPWQEDVADAEECAR+NPDGDSHGPWCYTLDPDILFDYCALQR+NPDGSERPWCYTTDPNVER+SPLNDFQLFR+TAGGLPCQAWSR+TCIMDNGVSYR+VVGGHPGNSPWTVSLR+WDAQSPHQHR+WDLQHPHSHPFQPEK
Mstn	0.985244	8	19	1	>0.05	growth/differentiation factor 8.	ANYCSGECEFVFLQK+DFGLDCDEHSTESR+IPAMVVDR+MSPINMLYFNGK+YPHTHLVHQANPR
Mug1	0.760782	444	1254	1	<0.05	murinoglobulin-1.	AFIFIDESHITHAFTWLSQK+AHFSVMGDILSSAIR+ALMAYAFALAGNQNK+ALSCLESSWK+AQELSYTSATTTDQHGLAEFSIDTTCISGSSLHIK+AVDQSVLLLKPESELSPSWIYNLPGMQQNK+DGSYSAFGDQNGER+DLFQCVSFIIPR+DPSSNDPLTETIR+EEDSCSYFYCMEER+EEHSFTVMEFVLPR+EGNTWLTAFVLK+ESGEKEEHSFTVMEFVLPR+ESVVFVQTDKPVYKPGQSVK+ETETGCR+FALEIPVEFSMVPMAK+FSTSQSLPASQTR+GGVDDEMTLSAYITMALLESSLPATHPVVSK+GPTHEFSK+HGIPFFVK+HKDGSYSAFGDQNGER+HTNLVPHGTEK+HTNLVPHGTEKDVYR+HTSSWLVT…
Mup1	0.632291	38	300	1	<0.05	mup1 protein.	AGEYSVTYDGFNTFTIPK+DEECSELSMVADK+DEECSELSMVADKTEK+DGETFQLMGLYGR+EKIEDNGNFR+ENIIDLSNANR+EPDLSSDIK+EPDLSSDIKER+FAQLCEK+IEDNGNFR+INGEWHTIILASDK+INGEWHTIILASDKR+LFLEQIHVLENSLVLK+MLLLLCLGLTLVCVHAEEASSTGR+NFNVEKINGEWHTIILASDKR+TDYDNFLMAHLINEK+VHTVRDEECSELSMVADK+VHTVRDEECSELSMVADKTEK
Mup3	0.589828	11	157	1	<0.05	major urinary protein 3.	AGIYYMNYDGFNTFSILK+EKIEEHGSMR+ENIIDLTNVNR+FAKLCEEHGIIR+FHLIVNEECTEMTAIGEQTEK+LCEEHGIIR+LCEEHGILR+NFNVEQISGYWFSIAEASDER+TDYDNYIMIHLINK+TFQLMELYGR
Myo1h	0.0029015	3	16	1	<0.05	myosin 1h.	ECFLVAELENR+EGTIVFETGEEDQVYK+ILQYFAVTCPMTESLQIAR+LHMEGALTARDKVGVQDFVLLDAYTSESAFLENLR+LLGVCPAVLLEALTHR+MMCSELNNHFILISGESGAGKTEASKK+RIGWLEFCLLHYAGEVTYCTK+VLQLLGSEK
Nit2	0.65359	4	18	1	<0.05	nitrilase homolog 2.	AGTEETILYSDIDLK+AVDNQVYVATASPAR+ESSIYLIGGSIPEEDAGK+FAELAQIYAQR+LALIQLQVSSIK+LALIQLQVSSIKSDNLTR+LYNTCSVFGPDGSLLVK+RADLYTVESK+TLSPGDSFSTFDTPYCK
Notch1	0.710279	3	27	1	<0.05	transmembrane receptor notch1.	AICTCPSGYTGPACSQDVDECALGANPCEHAGK+CLNGGTCISGPR+CNCPLPYTGATCEVVLAPCATSPCK+CPAGFEGATCENDAR+CPPGFHGPTCR+CQDSNPCLSTPCK+DAQGQQMIFPYYGHEEELR+EGFSGPNCQTNINECASNPCLNQGTCIDDVAGYK+EGSYETAK+FNGLLCHILDYSFTGGAGR+MSAMAPTPPQGEVDADCMDVNVR+NGGVCAVASNTAR+QDVNECSQNPGLCR+QWTQQHLDAADLR+RDAQGQQMIFPYYGHEEELRK+SCQQADPCASNPCANGGQCLPFESSYICR+SGWTGVNCDVLSVSCEVAAQK+SPQLHGTALGGTPTLSPTLCSPNGYLGNLK+VASFYCECPHGR
Notch2	0.931141	19	24	1	>0.05	notch gene homolog 2.	ALGTLLHTNLR+CEADINECDIPGR+CICPLGYTGK+CNIDIDECASNPCR+CPEGFLGEYCQHR+CVNTDGAFHCECLK+DTYECTCQVGFTGK+EAPNFESFSCLCAPGWQGK+EGSYEAAK+GADCTEDVDECAMANSNPCEHAGK+MNDGTTPLILAAR+NCQTVLAPCSPNPCENAAVCK+QCQWTDACLSHPCENGSTCTSVASQFSCK+QCVQDSDQCFK+VASFSCLCPEGK+YSCVCSPGFTGQR
Npc2	0.743674	15	20	1	<0.05	epididymal secretory protein e1.	EVNVSPCPTDPCQLHK+LPVKNEYPSIK+NNLFCWEIPVQITS+SGINCPIQK+VPFPIPEPDGCK+VYSYLNK
Nptn	1.04022	23	31	1	<0.05	isoform 1 of neuroplastin.	AEDSGEYHCVYHFVSAPK+ESLLPVTLQCNLTSSSHTLMYSYWTR+IVTSEEVIIR+KNASNMEYR+NEGQDAMMYCK+NGVELTATR+SENKNEGQDAMMYCK
Nptx2	1.00704	3	4	1	>0.05	neuronal pentraxin-2.	AGCPLPAMPMQGGALSPEEELR+FVCTALPPEAAR
Nptxr	0.561958	1	7	1	<0.05	neuronal pentraxin receptor.	AELLLLQSTAEQLR+FLAVLLAAGMLAFLGAVICIIASVPLAASPAR+FLCTPLAAACPSGAEQGDAAGER
Nup160	1.68981	1	7	0.95	<0.05	isoform 1 of nuclear pore complex protein nup160.	EITLAVENELQGSVTEYEFSQDEFR+EMDYETEVEMEK+GQFCVFQLVSTENNR+LLTGWMPTAIR+MAAAGSLER+VQNNLYHHCVINK
Nup188	1.19243	1	14	1	>0.05	nucleoporin nup188 homolog.	ALLLVAASVNCLR+ELCEVDEDGDSWLQVTRR+GAPSSPAAGVLPSPQGK+GQLGSTQSQGLVPCVMFVLK+KSLDAPSWPGVYR+RDSAMLVLR+TEAPTWETHGNLMTER+VISTDLSIADCLLPITSR
Oaf	1.24025	7	68	1	>0.05	out at first protein homolog.	ALEQAELPR+ALILGELEK+GQSQFQALCFVTR+GVDSSVFEALPK+KPDGTLISFIADFK+LHHNDIIPSEAMAK+LPDSQVIEESLQADSDADSISLDLR+QEDVQFWTER+SYTFDFYVPQK+VRLPDSQVIEESLQADSDADSISLDLR
Olfm1	0.846916	4	4	1	<0.05	isoform 4 of noelin.	CICTVVAPQQTMCSR
Orm3	1.59899	7	16	1	<0.05	alpha-1-acid glycoprotein 3.	AVTHVGMDESEIIFVDWK+DDHCVYNSNLLGFQR+EYHTKDDHCVYNSNLLGFQR+HGAIMLFFDLK+RPDIPPELR
OTTMUSG00000012493	0.633207	6	6	1	<0.05	17 kda protein.	AGEYSVTYDGFNTFTIPK+DGETFQLMGLYGR+EKIEDNGNFR+ENIIDLSNANR+EPDLSSDIK+EPDLSSDIKER+FAQLCEEHGILR+FHTVDEECSELSMVADK+FHTVDEECSELSMVADKTEK+IEDNGNFR+INGEWHTIILASDK+INGEWHTIILASDKR+TDYDNFLMAHLINEK
OTTMUSG00000022462	0.20252	7	21	1	<0.05	pancreatic alpha-amylase.	AHFSISNSAEDPFIAIHADSK+AHFSISNSAEDPFIAIHADSKL+ALVFVDNHDNQR+CNGEIDNYNDAYQVR+EVTINADTTCGNDWVCEHR+IYVDAVINHMCGAGNPAGTSSTCGSYLNPNNR+LTGLLDLALEK+MAVGFMLAHPYGFTR+NWGEGWGLVPSDR+TAIVHLFEWR+VADYMNHLIDIGVAGFR+VDGNCTGLR+VDGNCTGLRVNVGSDGK+YQPISYK
Oxt	1.03996	8	10	1	>0.05	oxytocin-neurophysin 1.	CFGPSICCADELGCFVGTAEALR+CQEENYLPSPCQSGQKPCGSGGR
Papln	0.903605	50	136	1	<0.05	papilin.	AEGFPVPTIEWQR+AEQCAEFDGTDFQGR+APTLQRPPHQPPLRPSSGPR+CELNCIPK+CLLPSAQGSCGDWAAR+CLQCGGDGSSCYPVTGTFDGNDLSR+CVDLQSSKPAEMEACNR+DAVVDGTPCEPGQR+DEGSYTCSAFR+DGQLVSSPR+DICVDGVCR+DQPTLTEPCVQEACPVFR+EGQDPNLSSAGR+ELTITGLPPAVTVAEGDTAR+EQQWAPLERPR+FWYGGCHGNANNFASEQECMNTCR+GDEGSPVHAAACLLK+GFSWSHGSWGDCSAECGGGHQSR+GPGGQQEPDWHR+GPTSEPLVIELLSQESNPGVHYEYYLPANDPGR+GQAWHVGSWSLCSK+GQNFYYK+GVEGDLAPER+GYNQIFIIPAGATSIR+HKD…
Park7	0.69753	42	156	1	<0.05	protein dj-1.	DGLILTSR+DVMICPDTSLEDAK+GAEEMETVIPVDVMR+GLIAAICAGPTALLAHEVGFGCK+GPGTSFEFALAIVEALVGK+GPGTSFEFALAIVEALVGKDMANQVK+KGLIAAICAGPTALLAHEVGFGCK+MMNGSHYSYSESR+TQGPYDVVVLPGGNLGAQNLSESPMVK+VTTHPLAK+VTVAGLAGK+VTVAGLAGKDPVQCSR
Pcmt1	0.593737	5	31	1	<0.05	isoform 1 of protein-l-isoaspartate(d-aspartate) o-methyltransferase.	ALDVGSGSGILTACFAR+ELVDDSITNVK+LILPVGPAGGNQMLEQYDK+LILPVGPAGGNQMLEQYDKLQDGSVK+MGYAEEAPYDAIHVGAAAPVVPQALIDQLKPGGR+SGGASHSELIHNLR+VFEVMLATDR+VIGIDHIK
Pcsk9	1.05935	11	31	1	>0.05	proprotein convertase subtilisin/kexin type 9.	ALNAFGGEGVYAVAR+CDSHGTHLAGVVSGR+CVDLFAPGK+DHVLTGCSFHWEVEDLSVR+DIIGASSDCSTCFMSQSGTSQAAAHVAGIVAR+IIPAWHQTEEDR+MGTHCSAWLR+QPGQCVGHQAASVYASCCHAPGLECK+RQPGQCVGHQAASVYASCCHAPGLECK+SPDGSSQVEVYLLDTSIQGAHR+SQLIQPSGPLVVLLPLAGGYSR+VTITDFNSVPEEDGTR
Pdgfb	0.200158	1	2	0.95	<0.05	platelet-derived growth factor subunit b.	ASQVQMRPVQVR+ATVTLEDHLACK+RSLGSLAAAEPAVIAECK+SLGSLAAAEPAVIAECK
Pdlim1	0.410314	4	17	1	>0.05	pdz and lim domain protein 1.	AAIANLCIGDLITAIDGEDTSSMTHLEAQNK+DFEQPLAISR+GCADNMTLTVSR+GHFFVEDQIYCEK+HPECYVCTDCGINLK+IWSPLVTEEGKR+MNLASEPQEVLHIGSAHNR+QSTSFLVLQEILESDGK+QSTSFLVLQEILESDGKGDPNKPSGFR+TSASGEEANSRPVVQPHPSGSLIIDK+TSASGEEANSRPVVQPHPSGSLIIDKDSEVYK+VITNQYNSPTGLYSSENISNFNNAVESK+VTPPEGYDVVTVFR+VTPPEGYDVVTVFRE
Pebp1	0.724018	15	61	1	<0.05	phosphatidylethanolamine-binding protein 1.	EWHHFLVVNMK+FKVETFR+GNDISSGTVLSDYVGSGPPSGTGLHR+KYNLGAPVAGTCYQAEWDDYVPK+LYEQLSGK+LYTLVLTDPDAPSR+VDYAGVTVDELGK+VLTPTQVMNRPSSISWDGLDPGK+YNLGAPVAGTCYQAEWDDYVPK+YVWLVYEQEQPLSCDEPILSNK
Pf4	1.4756	3	17	1	<0.05	platelet factor 4.	HCAVPQLIATLK+HITSLEVIK+TISSGIHLK
Pfn1	0.559058	14	95	1	<0.05	profilin-1.	CYEMASHLR+DSLLQDGEFTMDLR+DSPSVWAAVPGK+EGVHGGLINK+EGVHGGLINKK+SSFFVNGLTLGGQK+STGGAPTFNVTVTMTAK+TFVSITPAEVGVLVGK+TLVLLMGK
Pgam1	1.88785	1	2	0.92	<0.05	phosphoglycerate mutase 1.	FSGWYDADLSPAGHEEAK+HYGGLTGLNK+KAMEAVAAQGK+RYADLTEDQLPSCESLK+VLIAAHGNSLR+YADLTEDQLPSCESLK
Pglyrp1	1.04709	13	17	1	>0.05	peptidoglycan recognition protein.	AALNLLECGVSR+DVQSTLSPGDQLYQVIQSWEHYR+MLFACALLALLGLATSCSFIVPR+NELGWCDVAYNFLIGEDGHVYEGR+YVVISHTAGSFCNSPDSCEQQAR
Pglyrp2	1.04182	33	97	1	>0.05	isoform 1 of n-acetylmuramoyl-l-alanine amidase.	AGLLRPDYK+ATWPGLMDAFPNASSPDVGATLPNDK+DALPSCAIR+EFTEAFLGCPAIHPR+EYYGAGVNGDPVFR+FHQDVR+GWHWVGAHTR+LLAITLAGDLGLTFLHR+LPLGFLYVHHTYVPAPPCTTFQSCAADMR+QLVLTHCPGNALFNLLR+QNGAALTSAPTLAQQVWEALVLLQK+SQTWSPPGLGTEGCWDQLTAPR+TWPHFTEVEN+VFTLLDPQASR+VPVTEASITASAWILSAK+WDDIGYSFVVGSDGYLYQGR+WGAAPYR
Phpt1	0.580419	2	13	1	<0.05	14 kda phosphohistidine phosphatase.	AKYPDYEVTWADDGY+NGYDCECLGGGR+VHLAEPSGDPAK+WAEYHADIYDK
Pi16	1.06879	183	607	1	<0.05	protease inhibitor 16.	AESPEAEAESPLSSEALVPVLPAQER+AQVSPPASDMLQMR+CVWGHNK+EPEAESPK+GRKPYQEGTPCSQCPLGYSCENSLCEPMR+GRKPYQEGTPCSQCPLGYSCENSLCEPMRNPEK+HMQPSVDEGPVNFLTSTHIPVPK+IGCGSHFCETLQGVEEANIHLLVCNYEPPGNVK+KPYQEGTPCSQCPLGYSCENSLCEPMR+KPYQEGTPCSQCPLGYSCENSLCEPMRNPEK+MSLTESGESVPQIQEEAEPK+QTMVDLHNQYR+SMDEEASK+TLALQSSWTGAENPEK+WDDELAAFAK
Pin1	0.734453	3	3	1	>0.05	peptidyl-prolyl cis-trans isomerase nima-interacting 1.	SGEEDFESLASQFSDCSSAK
Pkm2	1.98394	11	62	1	<0.05	isoform m2 of pyruvate kinase isozymes m1/m2.	AEGSDVANAVLDGADCIMLSGETAK+APIIAVTR+DAVLNAWAEDVDLR+EATESFASDPILYRPVAVALDTK+GADFLVTEVENGGSLGSK+GDLGIEIPAEK+GVNLPGAAVDLPAVSEK+KGVNLPGAAVDLPAVSEK+LAPITSDPTEAAAVGAVEASFK+LDIDSAPITAR+LNFSHGTHEYHAETIK+NTGIICTIGPASR+NVREATESFASDPILYRPVAVALDTKGPEIR+VNLAMDVGK
Pla2g7	1.14848	6	24	1	<0.05	platelet-activating factor acetylhydrolase.	ALSAILDIEHGDPK+CGVALDPWMYPVNEELYSR+GSVHQNFDDFTFVTGK+IALMGHSFGGATVLQALSEDQR+LQSVMSAAGSGHSK+QEESESVRK+SASATYFFEDQVAAK+VAIDLTNK
Plg	0.862747	1504	2233	1	<0.05	plasminogen.	CEGETDFVCR+CQSWAAMFPHR+CSETGGSVVELPTVSQEPSGPSDSETDCMYGNGK+CTTPPPPPSPTYQCLK+DKYILQGVTSWGLGCARPNKPGVYVR+DVILFEK+EAQLPVIENK+EQQCVIMAENSK+EVILLFLLLLKPGQGDSLDGYISTQGASLFSLTK+FTGQHFCGGTLIAPEWVLTAAHCLEK+FVDWIER+GPWCYTTDPSVR+GSDVQEISVAK+GTSSTTITGK+GTVSVTVSGK+HSIFTPQTNPR+KLYDYCDIPLCASASSFECGKPQVEPK+KQLAAGGVSDCLAK+LILEPNNR+LKEAQLPVIENK+LSRPATITDK+LYDYCDIPLCASASSFECGKPQVEPK+LYDYCDIPLCASASSFECGKPQVEPKKCPGR+M…
Pon1	1.81533	37	94	1	<0.05	serum paraoxonase/arylesterase 1.	EVTPVELPNCNLVK+GIETGAEDLEILPNGLTFFSTGLK+IFFYDAENPPGSEVLR+ILLMDLNK+IQNILSEDPK+LLALTLVGLVLALYK+LLIGTVFHK+VQVVAEGFDFANGIGISLDGK+YVYIAELLAHK
Postn	1.33018	2	6	1	<0.05	isoform 2 of periostin.	AAAITSDLLESLGR+DQGPNVCALQQILGTK+GSYTYFAPSNEAWENLDSDIR+ISTGGGETGETLQK+MVNKKDIVTK+VIHGNQIATNGVVHVIDR
Ppbp	1.12679	48	85	1	>0.05	putative uncharacterized protein.	SDGMDPYIELR+TCLDPNAPGVK+TCLDPNAPGVKR
Ppia	0.715991	59	129	1	<0.05	peptidyl-prolyl cis-trans isomerase.	EGMNIVEAMER+FEDENFILK+HTGPGILSMANAGPNTNGSQFFICTAK+IIPGFMCQGGDFTR+ITISDCGQL+KITISDCGQL+SIYGEKFEDENFILK+TEWLDGK+VKEGMNIVEAMER
Ppif	0.376667	1	2	0.99	<0.05	peptidyl-prolyl cis-trans isomerase, mitochondrial.	GANSSSGNPLVYLDVGADGQPLGR+KIVITDCGQLS
Prdx1	0.649819	24	138	1	<0.05	peroxiredoxin-1.	ATAVMPDGQFK+DISLSEYK+GLFIIDDK+HGEVCPAGWKPGSDTIKPDVNK+IGYPAPNFK+KLNCQVIGASVDSHFCHLAWINTPK+KQGGLGPMNIPLISDPK+LNCQVIGASVDSHFCHLAWINTPK+LVQAFQFTDK+QGGLGPMNIPLISDPK+QITINDLPVGR+SVDEIIR+TIAQDYGVLK
Prdx2	0.821712	77	207	1	<0.05	peroxiredoxin-2.	EGGLGPLNIPLLADVTK+GKYVVLFFYPLDFTFVCPTEIIAFSDHAEDFR+GLFIIDAK+KEGGLGPLNIPLLADVTK+KLGCEVLGVSVDSQFTHLAWINTPR+KLGCEVLGVSVDSQFTHLAWINTPRK+LGCEVLGVSVDSQFTHLAWINTPR+LVQAFQYTDEHGEVCPAGWKPGSDTIKPNVDDSK+QITVNDLPVGR+SAPDFTATAVVDGAFK+SLSQNYGVLK
Prdx5	0.692946	6	35	1	<0.05	isoform mitochondrial of peroxiredoxin-5, mitochondrial.	ALNVEPDGTGLTCSLAPNILSQL+ATDLLLDDSLVSLFGNR+GAQVVACLSVNDVFVIEEWGR+GVLFGVPGAFTPGCSK+KGVLFGVPGAFTPGCSK+KVNLAELFK+LLADPTGAFGK+THLPGFVEQAGALK+VGDAIPSVEVFEGEPGK+VGDAIPSVEVFEGEPGKK+VNLAELFK
Prdx6	0.50771	1	27	1	<0.05	peroxiredoxin-6.	DFTPVCTTELGR+DINAYNGETPTEK+DLAILLGMLDPVEK+FHDFLGDSWGILFSHPR+GESVMVVPTLSEEEAK+KGESVMVVPTLSEEEAK+LIALSIDSVEDHLAWSK+LSILYPATTGR+QCFPKGVFTKELPSGK+VVDSLQLTGTKPVATPVDWK
Prg4	0.754404	28	77	1	<0.05	proteoglycan 4 isoform 2.	AVGPFQTHTFR+CCADYDSFCEEVK+CCADYDSFCEEVKDNK+CCADYDSFCEEVKDNKK+CFESFAR+DATCNCDYNCQHYMECCPDFK+DQYYNIDVPTR+DRPESVYFFK+FTNDVVDPGYPK+GFLHNEVK+GFPNVVTSAITLPNIR+GGNIQQYTYK+IHYSVPMR+ITEVWGIPSPIDTVFTR+KKPNPEPPAVDEAGSGLDNAIPGTDLLAGR+KPDGYDYYAFSK+LNQGININPMLSDETNLCNGKPVDGLTTLR+VCTTELSCK+YKDRPESVYFFK
Proc	0.844674	89	125	1	<0.05	vitamin k-dependent protein c.	CACAPGYELADDHMR+DTDLEDELEPDPR+FCQQELR+LAQPATLSK+NECVEVMKNVVSENMLCAGIIGDTR+SSSDNDIALLR+STVNFPCGK+VNNGGCLHYCLEESNGR
Procr	1.26028	3	13	1	<0.05	endothelial protein c receptor.	TAVWVSGSQEPSK+TESGLQIYLTQFESLVK+YELQEFLQDTCVEFLENHITTQNMK
Pros1	1.12258	15	33	1	>0.05	vitamin k-dependent protein s.	CQYDVNECK+DLDECALKPSVCGTAVCK+DPSNVNGGCSQICDNTPGSYHCSCK+GFAMLPNKK+HCFLNVEK+IYFAGLPR+KVESALIKPINPR+LEAVSLCSDQQSQLK+QSANAYPDLR+RGFAMLPNKK+SGTSQDIVVFVENSVVAR+YLGCLGAFR
Proz	0.602771	408	713	1	<0.05	vitamin k-dependent protein z.	CACGALTSEHIR+CSLLHSNISVK+GSVVMGPWVEGSVVTR+GTWFLTGILGSPPPPGQSQMLLLTAVPR+LTNSEGEDFCAGVLLQEDFVLTTAK+MAGCILLLR+NECHLER+SSQSQPSFPWQVR+STHVHMR+SYSCTCSPGYEGK+TDGCQHFCHPGQSSYMCSCAK+YDEESGENDVSLLQLEEPLQCPSSGLPVCVPER+YSMWFK
Prss2	0.191982	9	24	1	<0.05	anionic trypsin-2.	HPNYNSWTLDNDIMLIK+LGEHNINVLEGNEQFVDSAK+VCNYVDWIQNTIADN
Psap	1.39271	117	202	1	<0.05	sulfated glycoprotein 1.	ANEDVCQDCMK+CVWGPSYWCQNMETAAR+EEILAALEK+EPTPPKQPAQPK+EVVDSYLPVILDMIK+GCSFLPDPYQK+GEMSNPGEVCSALNLCQSLQEYLAEQNQK+GLSNACALLPDPAR+IGVCPSAYK+IPEVDMAR+LGPGVSDICK+LVLYLEHNLEK+LVSDVQTAVK+NGGFCEVCK+NILPALEMMDPYEQNLVQAHNVILCQTCQFVMNK+NYVDQYSEVCVQMLMHMQDQQPK+QCDDFVAEYEPLLLEILVEVMDPGFVCSK+QLESNKIPEVDMAR+QSALPAHVPPQK+TCEWIHDSSLSASCK+TCSGGSAVLCR+VVAPFMSNIPLLLYPQDHPR
Psapl1	1.30088	6	26	1	<0.05	prosaposin-like 1.	FMMNPTDLCK+FVAEYEPVLIESLK+ILPLPYVMQCNR+KMGACHGPK+LLGMSSQNLDHK+MGTMLCALILWSGLLGAAR+SPEAAEMCNALEHCQR+TPLLGTDQCVMGPSFWCK
Psma1	0.940354	14	49	1	<0.05	proteasome subunit alpha type-1.	AQPSQAAEEPAEKADEPMEH+DLEFTIYDDDDVSPFLDGLEERPQR+DLEFTIYDDDDVSPFLDGLEERPQRK+ETLPAEQDLTTK+FVFDRPLPVSR+HMSEFMECNLDELVK+IHQIEYAMEAVK+ILHVDNHIGISIAGLTADAR+KAQPSQAAEEPAEKADEPMEH+LLCNFMR+NQYDNDVTVWSPQGR+NVSIGIVGK+RPYGVGLLIAGYDDMGPHIFQTCPSANYFDCR+THAVLVALK
Psma3	0.869769	1	13	1	>0.05	proteasome subunit alpha type-3.	AVENSSTAIGIR+CKDGVVFGVEK+EEDESDDDNM+HVGMAVAGLLADAR+SNFGYNIPLK+VFQVEYAMK
Psma4	0.898478	12	29	1	<0.05	proteasome subunit alpha type-4.	ATCIGNNSAAAVSMLK+EGEMTLKSALALAVKVLNK+LLDEVFFSEK+LNEDMACSVAGITSDANVLTNELR+LYQVEYAMEAIGHAGTCLGILANDGVLLAAER+TTIFSPEGR+VEIATLTR+YLLQYQEPIPCEQLVTALCDIK
Psma5	0.967272	1	16	1	>0.05	proteasome subunit alpha type-5.	AIGSASEGAQSSLQEVYHK+EELEEVIKDI+GPQLFHMDPSGTFVQCDAR+LFQVEYAIEAIK+LNATNIELATVQPGQNFHMFTK
Psma7	0.803089	35	174	1	<0.05	proteasome subunit alpha type-7.	AITVFSPDGHLFQVEYAQEAVK+AITVFSPDGHLFQVEYAQEAVKK+ALLEVVQSGGK+DIVVLGVEK+DIVVLGVEKK+GKDIVVLGVEK+ICALDDNVCMAFAGLTADAR+ILNPEEIEK+KGSTAVGVR+KICALDDNVCMAFAGLTADAR+LTVEDPVTVEYITR+LYQTDPSGTYHAWK+NIELAVMR+NYTDDAIETDDLTIK+RPFGISALIVGFDFDGTPR+YVAEIEKEKEENEK
Psmb1	0.939592	7	60	1	>0.05	proteasome subunit beta type-1.	AGGSASAMLQPLLDNQVGFK+AMTTGAIAAMLSTILYSR+DVERELGMGPHGSAGPVQLR+DVFISAAER+DVYTGDALR+EETVPLR+GAVYSFDPVGSYQR+LSEGFSIHTR+NMQNVEHVPLTLDR+TVIGCSGFHGDCLTLTK
Psmd9	1.17926	1	21	1	>0.05	26s proteasome non-atpase regulatory subunit 9.	AAAVSDIQDLMR+ADVDLYQVR+ANYDVLESQK+GLLGCNIIPLQR+LASNSPVLPQAFAR+QVEEALHQLHAR+RKEEIEAEIK
Psmf1	0.934903	2	2	1	<0.05	proteasome inhibitor pi31 subunit.	DPLSPFAVGGDDLDPFGCQR+EVDPLQISSHRPHTSR+FDPFGPIGTSPSGPNPDHLPPPGYDDMYL
Ptges3	0.627354	1	1	0.98	<0.05	prostaglandin e synthase 3.	HLNEIDLFHCIDPNDSK
Ptprb	1.04742	4	11	1	<0.05	14, 17 days embryo head cdna, riken full-length enriched library,clone:3230402h02 product:similar to protein-tyrosine phosphatase beta.	GPFQPAVATPCAQAPR+LANESLCLK+MGFCNGSSR+NQQWLSTEDGK+QAGLGTEVSVR+TFASPCNFSLIYSSDTSGPMWCHPIR+YLDSWMK
Ptprg	1.04567	5	30	1	>0.05	receptor-type tyrosine-protein phosphatase gamma.	ATISHVSPDSLYLFR+DAWNHDLADFLDNPLGTEASK+DDYFVSGAGLPGR+DNSALDPIIHGLK+ENGNGPMTGDK+ETAVSSSQLHSYVNSILIPGVGGK+ETFLDPFILR+EVPSSGER+IIGAMAIFFQVSPR+MPDMGPVLVHCSAGVGR+NNFRPQQALNDR+NTSGMLSRPSPGR+QFKLITQCNAKYVECFSAQK+RFPVEMQIFFYNPDDFDSFQTAISENR+RPVPISYHQLEAFYSIFTTEQQDHVK+TAAEGGHQTIPGR+TAAEGGHQTIPGRR+VCSSPPIHMK+YTGSLTTPPCSEIVEWIVFR
Pxdn	1.08536	3	9	1	>0.05	peroxidasin homolog.	EIQPGAFR+HLVLSSGTLR+IPNGAFEDLENLK+ITSEPQDADVTSGNTVYFTCR+LSTTECVDDSGESHGGNTK+MAVRPTRRCLLALLLCFAWWAMAVVASK+QGIVQRSGKPLLPFATGPPTECMR+QINSLESRLSTTECVDDSGESHGGNTK+SGKPLLPFATGPPTECMR+SSPVCGSGMTSLLMNSVYPR+VEGACCPVCLK
Pzp	0.8303	1780	8484	1	<0.05	alpha-2-macroglobulin.	AAPLSLCALTAVDQSVLLLKPEAK+AESPVFVQTDKPIYKPGQIVK+AFAQAQSHIFIEK+AINYLISGYQR+ALLAYAFALAGNK+ALSFYQPR+AMGVPMMGLDYSDEINQVVEVR+APFALQVNTLPLNFDK+APSAEVEMTAYVLLAYLTSESSRPTR+ATVLNYMSHCIQIR+DAVKEEDSLHWQRPGDVQK+DHENCISGEDITHNGIVYTPK+DLSSSDLSTASK+DLTFYYLIK+DSFYCSPFTISGSPLPYTFITVEIK+EEDSLHWQRPGDVQK+EEGTGIELTGIGSCEIANALSK+ENGCFQQSGYLLNNAMK+EQTYNTLLCPQDTELQDNWSLELPPNVVEGSAR+EVLVTIESSGTFSK+FCQEFQHYPAMGGVAPQALAVAAS…
Qsox1	0.73503	7	221	1	<0.05	isoform 1 of sulfhydryl oxidase 1.	ADYLALVFER+AHFSPANIVIDSSASR+DCADHFEQMAAASMHQVR+DMQENAPGQQHLSK+DMQENAPGQQHLSKR+DWRPALNLAVLDCAEETNSAVCR+EFNIAGFPTVR+ELCSACHNELNGQVPLWDLGATLNFLK+EVTLDLSQYHAVAVR+FFQAFTK+FGVTDFPSCYLLLR+FSVLEGQR+GSPEATPELVMDTLK+IPYSFFK+IYMADLESALHYILR+KEDAVLTEK+LIDALESHR+LNDIDGFFTR+LSGALSEDPHFPK+MGGASPGQGPPER+NGSGATLPGAGANVQTLR+NGSGATLPGAGANVQTLRMR+RVLNTESDLVNK+SFYTSYLR+SPSNAILWLWTSHNR+SYVQFFFGCR+VLNTESDLVNK+VNWVGCQGS…
Rabep1	1.26655	3	37	0.99	<0.05	isoform 5 of rab gtpase-binding effector protein 1.	CLGNHHGPSVGGGTNVAGGLGSPLSLPQIFA+ENLEETLQLEIENCK+EQIQAEQCLK+MAQPGPAPQPDVSLQQR+MEIVLTSEQLR+QSAEDSSHQISALVLR+QVEELKK+RDVQEQMAVLMQSR
Ranbp1	0.923732	6	18	1	>0.05	ran-specific gtpase-activating protein (fragment).	AWVWNTHADFADECPKPELLAIR+DSHEDHDTSTENADESNHDPQFEPIVSLPEQEIK+FASENDLPEWK+ICANHYITPMMELKPNAGSDR+TLEEDEEELFK
Ranbp2	0.867664	1	11	1	>0.05	e3 sumo-protein ligase ranbp2.	CVACEASKPTHKPHEAPSAFTVGSK+CVACENPGK+DICKADGGNLNFEFQIVKK+DSLITPHVSHLSTPR+EMLNSVMQELEDYSEGGTLYK+ETDMEFPSK+FATMTANK+FGTSEMSKPFR+HSSSSPVSGTMDKPVDLSTRK+KALPGTSAK+KEGEWECAVCSVQNESSSLK+KEGPYWNCNSCSFK+KNSIPEPIDPLFK+KVLPLLK+LSQSGHMLLNLSR+NEASATHCIACQYPNK+QNQPTSCVSAPASSETSR+SQSNESAGSQVGTEFK+VTDEENASSGADAPSASDTTAK
Rarres2	0.800171	11	28	1	<0.05	retinoic acid receptor responder protein 2.	AEEVLFSAGTFVR+HPPVQLAFQEIGVDR+IAQAGEDPHGYFLPGQFAFSR+IVHCPILK+QGPQDPQELQCIK+SLQVALEEFHK
Rbp4	0.6748	142	438	1	<0.05	retinol-binding protein 4.	DPEGLFLQDNIIAEFSVDEK+DPNGLSPETR+FSGLWYAIAK+GHMSATAK+GNDDHWIIDTDYDTFALQYSCR+KDPEGLFLQDNIIAEFSVDEK+LLSNWEVCADMVGTFTDTEDPAK+LQNLDGTCADSYSFVFSR+MEWVWALVLLAALGGGSAER+QEELCLER+QRQEELCLER+YWGVASFLQR
Reg3b	0.28392	4	14	1	>0.05	regenerating islet-derived protein 3 beta.	AFCGSLSR+DMTCEVK+GSQAYGSYCYALFQIPQTWFDAELACQK+MLPPTACSVMSWMLLSCLMLLSQVQGEDSLK+RPGGHLVSVLNSAEASFLSSMVK
Reg3g	2.21374	11	16	1	<0.05	regenerating islet-derived protein 3 gamma.	ENYCNLELPYVCK+NWYDADMACQK+SSGNSGQYVWIGLHDPTLGYEPNR+WRENYCNLELPYVCK
Retn	1.04293	9	18	1	>0.05	resistin.	IDWTAAR+IKQDFNSLFPNAIK+LASCPEGTAVLSCSCGSACGSWDIR+NIGLNCWTVSSR+QDFNSLFPNAIK+VCHCQCAR
Retnlg	1.42563	6	8	1	<0.05	myeloid cysteine-rich protein.	DGNTCHCQCSTMDWATAR+LASCPSGMTVTGCACGYGCGSWDIR+TFSCTSITASGR
Rnase1	0.161989	5	6	1	<0.05	ribonuclease pancreatic.	HIIVACEGNPYVPVHFDATV+QHMDPDGSSINSPTYCNQMMK+SSSALHITDCHLK
Rnase4	0.948289	16	18	1	<0.05	ribonuclease 4.	FLRQHVDPQATGGNDNYCNVMMQRR+GICSTTNILCK+QHVDPQATGGNDNYCNVMMQR+VVIACEGDPEVPVHFDR
S100a8	1.33838	6	10	1	<0.05	protein s100-a8.	ALSNLIDVYHNYSNIQGNHHALYK+MVTTECPQFVQNINIENLFR
Scgb1a1	1.2011	9	34	1	<0.05	uteroglobin.	ILTSPLCK+LVDTLPQETR+RLVDTLPQETR
Scp2	0.461483	1	6	1	<0.05	isoform scpx of non-specific lipid-transfer protein.	ADCTITMADSDLLALMTGK+IAGNMGLAMK+KLEEEGEQFVK+THQVSAAPTSSAGDGFK
Scye1	0.416996	2	10	1	<0.05	small inducible cytokine subfamily e, member 1.	EIEELKQELILAEIHNGVEQVR+GAEADQIIEYLK+IWEQIQPDLHTNAECVATYK+KHPDADSLYVEEVDVGEAAPR+QQSAAASTDSKPIDASR+TVVSGLVNHVPLEQMQNR+VEILAPPNGSVPGDR
Sell	0.866222	31	58	1	>0.05	l-selectin isoform v2.	AALCYTASCQPGSCNGR+EAENWGAGEPNNK+EDCVEIYIK+EIEYLENTLPK+KAALCYTASCQPGSCNGR+SKEDCVEIYIK+SPYYYWIGIR
Sepp1	0.807787	40	439	1	<0.05	selenoprotein p.	APEWYIGDQNPMLNSEGK+DDFLIYDR+GCINQLLCK+KQVSEHIAVYR+LVYHLGLPYSFLTFPYVEEAIK+QEEDGIDVWTLLNGNK+QEEDGIDVWTLLNGNKDDFLIYDR+QGHLESCDTTASEGLHLSLAQR+QVSEHIAVYR+RGCINQLLCK+TAEPSEAHSHHK
Serpina10	0.77423	13	475	1	<0.05	isoform 1 of protein z-dependent protease inhibitor.	DLGLSQGSFAFIHK+EEEEEEEEKEEGKDEEYWLR+EEGKDEEYWLR+GLINHCIVK+GTEAVSGTLSEIIAYSMPPAIK+HDGNVIFSPFGLSVAMVNLMLGTK+KMEVFFPK+LFDEINPETK+LFSTSADLSELSAMAR+LILVDYVLFK+MEVFFPK+MLLFLGR+TGDYLALEDYLTVDLVETWLQNMK+VKETFSSNR+VLQQSVLEVDER+VNRPFHFIIYEEMSR+VQIENGLNLQALSQAGPLILPALFK+WLTPFDPSFTEADTFHLDK+YEMHELLK
Serpina3k	0.765645	325	14310	1	<0.05	serine protease inhibitor a3k.	AILPAVHFNRPFLFVIYHTSAQSILFMAK+AILPAVHFNRPFLFVIYHTSAQSILFMAKVNNPK+ALYQTEAFTADFQQPTEAK+AVLDVAETGTEAAAATGVIGGIR+AVLDVAETGTEAAAATGVIGGIRK+DEELSCSVLELK+DLQILAEFHEK+ELISELDER+ELISELDERTLMVLVNYIYFK+EVFTEQADLSGITETK+EVFTEQADLSGITETKK+FSIASNYR+FSIASNYRLEEDVLPEMGIK+GKTMEEILEGLK+HFRDEELSCSVLELK+ISFDPQDTFESEFYLDEK+ISFDPQDTFESEFYLDEKR+KAILPAVHFNRPFLFVIYHTSAQSILFMAK+KAILPAVHFNRPFLFVIYHTSAQSILFMAKVNNPK+KLSVSQVV…
Serpina3n	1.33794	8	202	1	<0.05	serine protease inhibitor a3n.	AVLDVAETGTEAAAATGVK+DEELSCTVVELK+DQVQISTGSALFIEK+DQVQISTGSALFIEKR+ELVSDLDK+ELVSDLDKR+EVFSTQADLSAITGTK+FSISTDYSLEDVLSK+GNTLEEILEGLK+KLINDYVR+LINDYVR+MIDELHLPK+MQQVEASLQPETLR+MQQVEASLQPETLRK+NIVFSPLSISAALAVMSLGAK+NPDKNIVFSPLSISAALAVMSLGAK+QQILTEFQEK+RQQILTEFQEK+TLMVLVNYIYFK+TLYQAEAFTADFQQPR+VPFDPLDTFK+WKVPFDPLDTFK
Serpinc1	0.97401	130	4016	1	<0.05	antithrombin-iii.	AFLEVNEEGSEAAASTSVVITGR+ANRPFLVLIR+ANRPFLVLIREVALNTIIFMGR+ATEEDGSEQK+ATEEDGSEQKVPEATNR+ATEEDGSEQKVPEATNRR+DDLYVSDAFHK+DIPVNPLCIYR+DVIPQGAINELTALVLVNTIYFK+EQLQDMGLIDLFSPEK+EVALNTIIFMGR+FATNFYQHLADSK+FATNFYQHLADSKNDNDNIFLSPLSISTAFAMTK+FRTEDGFSLK+GDDITMVLILPKPEK+IKDVIPQGAINELTALVLVNTIYFK+IKDVIPQGAINELTALVLVNTIYFKGLWK+KATEEDGSEQK+KATEEDGSEQKVPEATNR+LCLLSLLLIGALGCAICHGNPVDDICIAKPR+LQPLDFK+LQPLDFKENPEQ…
Serpind1	0.685334	7	139	1	>0.05	heparin cofactor 2.	DQATTSDNLFIAPVGISTAMGMISLGLR+EALENIDPATQMLILNCIYFK+EFYFAEAQEANFPDPAFISK+FAFNLYR+FPVEMTHNHNFR+FTVDRPFLFLVYEHR+GETHEEVHSVLHFR+HQSTITVNEEGTQAAAVTTVGFMPLSTQVR+IAIDLFK+NFGYTLR+NGNMSGISDQR+NYNLVEVLK+SVNGLYIQK+TLEAQLTPQVVER+TSCLLFMGK+YEVTTIHNLFR
Serping1	0.817868	28	438	1	>0.05	plasma protease c1 inhibitor.	ALNPTVFK+DFACVHQALK+FLPTYLTMPHIK+FPVFMGR+GVTSVSQIFHSPDLAIR+HETVLELTESGVEAAAASAISFGR+KLLDSLPSDTR+LLDSLPSDTR+LSEALTDFSVK+LVLLNAVYLSAK+LYHAFSATK+MMAPFFYK+SLPIFEVQRPFLFLLWDQQHR+SNLESILSYPK+SSQDMLSVMEK+TNMAFSPFSIASLLTQVLLGAGDSTK+VLGPDSAANLELINTWVAENTNHK+VPMMSSVK+YPVAQFDDHTLK
Sftpb	0.900283	13	21	1	>0.05	pulmonary surfactant-associated protein b.	AICNHVGLCPR+EDAFQEAIR+FLEQECDILPLK+QVLDVYLPLVIDYFQSQINPK+SQDAHITCQALGVCEAPASPLQCFQTPHL
Sh3bgrl	0.665682	4	8	1	<0.05	sh3 domain-binding glutamic acid-rich-like protein.	ENNAVYAFLGLTAPPGSK+ENVPEDSRPSTGYPLPPQIFNECQYR+QQDVLCFLEANK+VYIASSSGSTAIK
Sh3bgrl2	0.614923	4	7	1	<0.05	adult male medulla oblongata cdna, riken full-length enriched library,clone:6330583a05 product:sh3bgrl2-like protein, full insert sequence.	FLEANKIEFEEVDITMSEEQR+FLEANKIEFEEVDITMSEEQRQWMYK+YCGDYDSFFESK
Sh3bgrl3	0.897795	4	6	1	>0.05	sh3 domain-binding glutamic acid-rich-like protein 3.	ATPPQIVNGNHYCGDYELFVEAVEQDTLQEFLK+DEMRTLAGNPK+IQYQLVDISQDNALR
Si	2.0463	4	6	1	<0.05	melanocyte protein pmel 17.	EACMDISSPGCQPPAQR+GLGENSPLLSGQQV+QVPLDCVLYR+SFLPVLVLSALLAVGALEGSR
Sirpa	0.401182	6	22	1	>0.05	isoform 1 of tyrosine-protein phosphatase non-receptor type substrate1.	DGQELHHLETTVNPSGK+EDVVFTCQVK+LLIYSFTGEHFPR+NNMDFSIR+NVSYNISSTVR+RNNMDFSIR+VICEVAHITLDR+VTNVSDATKR+VVLNSMDVHSK
Slc1a7	0.332213	5	42	0.86	<0.05	61 kda protein.	ETTEQSGKPVMSSADALLDLVR+FRTMINVLGDALAAGIMAHICRK+IVAVAGWYFPFGIVFLIAGK+MEWCQQAGLSMVLDAVLAR+TMINVLGDALAAGIMAHICR+TMINVLGDALAAGIMAHICRK+VQNFALDLTPPPEIVYK
Slit2	67.1131	9	49	0.99	<0.05	slit homolog 2 protein.	CLEGHGGVLCDEEEDLFNPCQMIK+EFVCSGHQSFMAPSCSVLHCPAACTCSNNIVDCR+GQDCDVPIHACISNPCK+INFSNNKITDIEEGAFEGASGVNEILLTSNR+ITDIEEGAFEGASGVNEILLTSNR+KMPMQTGILPGCEPCHKK+MFKGLESLKTLMLR+NGAHCTDAVNGYTCVCPEGYSGLFCEFSPPMVLPR+QAPGQNGTSFHGCIR+SLNSLVLYGNK+VCAHGMCQPSSQSGFTCECEEGWMGPLCDQR+VDAFQDLHNLNLLSLYDNK
Slpi	0.504203	2	2	0.92	<0.05	antileukoproteinase.	CMMLNPPNVCQR
Sod1	0.582486	1	15	1	<0.05	superoxide dismutase [cu-zn].	DGVANVSIEDR+GDGPVQGTIHFEQK+HVGDLGNVTAGK+LACGVIGIAQ+VISLSGEHSIIGR
Sod3	0.83946	182	323	1	<0.05	extracellular superoxide dismutase [cu-zn].	EVDAAEMHAICR+GGNQASLQNGNAGR+IDRLDLVEK+LACCVVGTSSSAAWESQTK+LEAYFSLEGFPAEQNASNR+REVDAAEMHAICR+RLACCVVGTSSSAAWESQTK+SVVVHAGEDDLGK+VGLTASLAGPHAILGR+VLEIWMELGR+VQPSATLPPDQPQITGLVLFR
Sparc	0.821678	8	10	1	<0.05	sparc.	APLIPMEHCTTR+LEAGDHPVELLAR+MRDWLK+RLEAGDHPVELLAR+TFDSSCHFFATK+YIAPCLDSELTEFPLR
Sparcl1	1.00111	73	207	1	>0.05	sparc-like protein 1.	AEKPSALNSEEETHEQSTEQDK+AGLEAIGNQK+ASLVPMEHCITR+AVSTEPTDAAVVPR+EEDIDENLLF+EHIPHTEQQDQEGK+EHSAGSCTNFQCK+ESQEQPVSDSHQQPNESSK+EWGHCFGIK+FFEECDPNK+FFEECDPNKDK+GHQLQLDYFGACK+HGAGDDYFIPSQEFLEAER+ILTHSELAPLR+KGHQLQLDYFGACK+KNYHMYVYPVHWQFNELDQHPADR+LLAGDHPIELLLR+MHSLSYYLK+MRDWLK+NILMQLYEPNPK+NYHMYVYPVHWQFNELDQHPADR+SIPACTDFEVAQFPLR+SLPENGDFPATVSTSYVDPNQR+TDPQGKPHCVCQDPETCPPAK+YGGGEETTTGESENR
Spp2	0.783401	102	182	1	<0.05	secreted phosphoprotein 24.	DSGDPSTCAFQR+DVWAHCR+FLNLHR+GYSVPTAACR+NDYLLGFLSDESR+RFLNLHR+RGQPPAHR+RNDYLLGFLSDESR+VNSQSLSPYLFR+VNVLDEDTLVMNLEFSVQETTCLR
Srgn	0.564376	14	87	1	<0.05	serglycin.	CKPNGFFANCIEEK+GPQFDLIDESNNIGPPMNNPVLMEGPSK+ILTEQNQDQPEDDFII
Stip1	0.93106	8	41	1	>0.05	stress-induced-phosphoprotein 1.	ALDLDSSCK+ALSAGNIDDALQCYSEAIK+AMADPEVQQIMSDPAMR+CMMAQYNR+DPQALSEHLK+ELDPTNMTYITNQAAVHFEK+ELIEQLQNKPSDLGTK+FMNPFNLPNLYQK+IGNSYFK+KEPKPEPMEEDLPENK+KEPKPEPMEEDLPENKK+LAYINPDLALEEK+LDPQNHVLYSNR+LILEQMQK+TVDLKPDWGK+TYEEGLKHEANNLQLK+VMTTLSVLLGVDLGSMDEEEEAATPPPPPPPK
Sycn	0.231665	6	8	1	<0.05	syncollin.	CEITVWSLPGK+LEEYRK
Tagln	0.538917	1	8	1	<0.05	transgelin.	AAEDYGVIK+DFTDSQLQEGK+LVEWIVVQCGPDVGRPDR+LVNSLYPEGSKPVK+QMEQVAQFLK+QMEQVAQFLKAAEDYGVIK+TDMFQTVDLYEGK+VPENPPSMVFK
Tagln2	0.61717	6	144	1	<0.05	transgelin 2.	DDGLFSGDPNWFPK+DDGLFSGDPNWFPKK+EDVGQPQPGR+GASQAGMTGYGMPR+GPSYGLSR+IQASSMAFK+KIQASSMAFK+LINSLYPEGQAPVK+LINSLYPEGQAPVKK+NFSDNQLQEGK+NVIGLQMGTNR+QMEQISQFLQAAER+QYDADLEQILIQWITTQCR+TLMNLGGLAVAR+YGINTTDIFQTVDLWEGK
Tff1	0.772062	2	2	1	<0.05	trefoil factor 1.	INCGFPGVTAQQCTER
Tfpi	1.38528	60	71	1	<0.05	isoform alpha of tissue factor pathway inhibitor.	AASGAERPDFCFLEEDPGLCR+FDTLEECK+FDTLEECKK+FVYGGCLGNR+NNFETLDECK+NNFETLDECKK+TCIPGYEK
Tgfb1	0.614476	11	44	1	<0.05	transforming growth factor beta-1.	ALDTNYCFSSTEK+GDLGTIHDMNRPFLLLMATPLER+LHVEINGISPK+LLTPTDTPEWLSFDVTGVVR+QLYIDFR+QWLNQGDGIQGFR+SSVEQHVELYQK+TIDMELVK+VAGESADPEPEPEADYYAK+VEQLSNMIVR
Thbs1	0.519547	107	326	1	<0.05	thrombospondin 1.	AGTLDLSLSLPGK+AQGYSGLSVK+AQLYIDCDK+CDNCPYNHNPDQADTDK+CGACPPGYSGNGIQCK+CNYLGHYSDPMYR+DCVGDVTENQVCNK+DDFDHDNVPDIDDICPENFDISETDFR+DLQAICGLSCDELSSMVLELK+DNCPFHYNPAQYDYDR+DNCQYVYNVDQR+DNTGQIFSVVSNGK+FQDLLDAVWADK+FTGSQPFGR+FVFGTTPEDILR+GDVNDNFQGVLQNVR+GFIFLASLR+GQDLSSPAFR+GTLLAVER+GTSQNDPNWVVR+IENANLIPAVPDDK+IENANLIPAVPDDKFQDLLDAVWADK+IMADSGPIYDK+IPESGGDNGVFDIFELIGGAR+KDNTGQIFSVVSNGK+KDNTGQIFSVVSNGKAGT…
Thbs4	0.861912	82	130	1	<0.05	thrombospondin-4.	AVAEPGIQLK+CDACPVGFTGPMVQGVGINFAK+CGPCKPGYTGDQTR+CVNLAPGFR+DGFQCGPCPDGYTGNGITCSDVDECK+DGIGDACDEDADGDGILNEQDNCVLTHNIDQR+DTDGDGRGDACDDDMDGDGIK+DVDIDSYPDEELPCSAR+LGVFCFSQENIIWSNLK+NILDNCPR+NPEQNPCSVHAQCIEER+NSDKDIFGDACDNCR+NSLWHTGDTSDQVR+QFLGQMTQLNQLLGEVK+QGDVTCVCGVGWAGDGYVCGK+QTEQTYWQATPFR
Timp1	1.15029	2	2	0.88	>0.05	metalloproteinase inhibitor 1.	FMGSPEINETTLYQR+HFACLPR+LESDTHCLWTDQVLVGSEDYQSR+MMAPFASLASGILLLLSLIASSK+TYSAGCGVCTVFPCLSIPCK
Timp2	0.88677	6	35	1	<0.05	metalloproteinase inhibitor 2.	CPMIPCYISSPDECLWMDWVTEK+EVDSGNDIYGNPIK+EVDSGNDIYGNPIKR+GAAPPKQEFLDIEDP+GPDKDIEFIYTAPSSAVCGVSLDVGGK+SDGSCAWYR
Tnc	1.11832	2	40	1	>0.05	isoform 1 of tenascin.	ACGCAAAPDVK+CVNGMCICDDDYTGEDCR+CVNGQCICHEGFTGK+CVNGQCVCDEGYTGEDCSQRR+EFTATEVQSETALLTWRPPR+EQCTMGTGCCLQPAEGR+GNFSAEGCGCVCEPGWK+GPNCSEPDCPGNCNLR+GQCEEGQCVCNEGFAGADCSEKR+LEELELLVSSLR+LIQTIFTTIGLLYPFPR+RACGCAAAPDVK+RPETSYR+TQALEVYCDMTSDGGGWIVFLRR+VPGDQTSTTIR+YAPISGGDHAEIDVPK
Tnfrsf21	0.902987	5	6	1	>0.05	tumor necrosis factor receptor superfamily member 21.	AHTDCLGQNLEVVKPGTK+ECICPPGMYQSNGTCAPHTVCPVGWGVR+QCARGTFSDVPSSVMKCK
Tpi1	0.683191	10	37	1	<0.05	triosephosphate isomerase.	DLGATWVVLGHSER+ELASQPDVDGFLVGGASLKPEFVDIINAK+FFVGGNWK+HVFGESDELIGQK+IAVAAQNCYK+IIYGGSVTGATCK+RHVFGESDELIGQK+TATPQQAQEVHEK+VSHALAEGLGVIACIGEK+VTNGAFTGEISPGMIK+VVLAYEPVWAIGTGK
Tpm4	0.699614	9	63	1	<0.05	tropomyosin alpha-4 chain.	AQEQLATALQNLEEAEK+CGDLEEELK+EENVGLHQTLDQTLNELNCI+IQALQQQADDAEDR+IQLLEEELDR+KIQALQQQADDAEDR+KLVILEGELK+LVILEGELK+MEILEMQLK+YSEKEDKYEEEIK
Tppp3	0.400769	2	9	1	<0.05	tubulin polymerization-promoting protein family member 3.	ALEELATK+ALEELATKR+EEAFDAICQLIAGK+EPANIGVTK+QDILDDSGYVSAYK+SKEEAFDAICQLIAGK+VINYEEFK+VINYEEFKK
Treml1	0.443211	3	5	1	>0.05	isoform 2 of trem-like transcript 1 protein.	VSLLVLPPVPGPR+VWCQFLQEGCHPLVTSAVDR
Trf	8.51009	58	118	1	<0.05	serotransferrin.	ADRDQYELLCLDNTR+ASDTSITWNNLK+AVSSFFSGSCVPCADPVAFPK+CAPNNKEEYNGYTGAFR+CDEWSIISEGK+DFASCHLAQAPNHVVVSR+DFQLFSSPLGK+DGGGDVAFVK+DQYELLCLDNTR+FDEFFSQGCAPGYEK+GTDFQLNQLEGK+HTTIFEVLPEK+IECESAETTEDCIEK+KGTDFQLNQLEGK+KPVDQYEDCYLAR+LCQLCPGCGCSSTQPFFGYVGAFK+LLEACTFHK+LYLGHNYVTAIR+NLKQEDFELLCPDGTR+NQQEGVCPEGSIDNSPVK+QEDFELLCPDGTR+SAGWVIPIGLLFCK+SCHTGLGR+SKDFQLFSSPLGK+TAGWNIPMGMLYNR+TSYPDCIK+VAQEHFGK+WCALSHLER…
Try4	0.0572295	1	67	1	<0.05	trypsin 4.	HPNFNSR+ITNNMICVGFLEGGK+LGEHNINVLEGNEQFVNSAK+MNSLLFLALVGAAVAFPVDDDDK+TLNNDIMLIK
Ttn	0.840342	1	156	1	>0.05	titin isoform n2-a.	ACCTLR+AEAVATVVAAVDQAR+AEPTPSPQFPFADMPPPDTYK+AESCYLTWDAPLDNGGSEITHYIIDKR+AFVPKVVISATKAK+AGEDVQLLIPFK+AGEPVNIPADVTGLPMPK+ALDPFTTPSPPTSLEITSVTK+ALLLSQSLAEGCVESLEVPDVAVSNMR+ALVGGTAPMTIK+AMAINAAGIGPPSEPSDPAVAGDPIYPPGPPSCPEVK+AMFECEVSEPDITVQWMK+APCSVSVLDTPGPPINFVFEDIR+APTVKPGETR+ASCTTRLFVKAPAIFVK+ASEAPLPPDSLNIMDITK+ATLTWTPPLEDGGSPIK+ATNDAGSALCTSSIVIK+ATNDVGSDTCVGSVTMK+AVNEAGVSKPSATVGPVIVK+AYANVSSKCNK+…
Txn1	0.689531	4	16	1	<0.05	thioredoxin.	CMPTFQFYK+EAFQEALAAAGDK+EKLEASITEYA+MIKPFFHSLCDK
Txndc17	0.6629	1	1	0.97	<0.05	thioredoxin domain-containing protein 17.	SWCPDCVEAEPVIR
Ube2l3	0.661248	2	45	1	<0.05	ubiquitin-conjugating enzyme e2 l3.	ADLAEEYSK+GQVCLPVISAENWKPATK+IEINFPAEYPFKPPK+IYHPNIDEK+NIQVDEANLLTWQGLIVPDNPPYDK+TDQVIQSLIALVNDPQPEHPLR+TDQVIQSLIALVNDPQPEHPLRADLAEEYSK
Ubl4	0.728334	3	5	1	>0.05	ubiquitin-like protein 4a.	ECSLQVAEDELVSTLK+LNLVVKPLEK+LSDYNIGPNSK
Uroc1	1.03536	1	16	1	>0.05	probable urocanate hydratase.	AAAIVGCIGVIAEVDKAALVKR+DHHDVSGTDSPFR+FCPSIEMR+LFALGVTMYGQMTAGSYCYIGPQGIVHGTVLTVLNAGR+LVITNGMVIPNYSSR+MSSLQELCSGLPLRPLPENR+TPNLSPEEEQLALR+VFVTSGLGGMSGAQAKAAAIVGCIGVIAEVDK
Vasn	0.874912	12	34	1	<0.05	vasorin.	ATSTAQDKGQVGPGTGPLELEGVK+EGNLPLLIAPALAAVLLAVLAAAGAAYCVRR+ENHVVLASPEETR+GQVGPGTGPLELEGVK+HIQPGAFDALDR+IAQIRPEDLAGLTALQELDVSNLSLQALPSDLSSLFPR+LLLLDLSHNSIPALEAGILDTANVEALR+LLNLHDLDVSDNQLEHMPSVIQGLR+NLSGPDKRLVTLR+NPFNCLCPLSWFGPWVR+QLDEGLFGR+TPEGEEACGEANTSQAVR
Vasp	0.75835	7	33	1	<0.05	vasodilator-stimulated phosphoprotein.	ATQVGEKPPKDESASEESEAR+ATVMLYDDSNKR+KATQVGEKPPKDESASEESEAR+KVSKQEEASGGPLAPK+LPAQSEPVR+MKEEIIEVFVQELR+MQPDQQVVINCAIIR+QEEASGGPLAPK+RWLPAGTGPQAFSR+SSSSVTTSEAHPSTPCSSDDSDLER+STGGGLMEEMNAMLARRR+VQIYHNPTANSFR+YNQATPIFHQWR
Vcam1	1.17244	2	9	1	>0.05	isoform 1 of vascular cell adhesion protein 1.	ILETTFIPTIEDTGK+NTTISVHPSTR+QAQLQDAGIYECESK+RDDSGIYVCEGINEAGISR+SLEVTFTPVIEDIGK+STLVLSSVGFEDEHSYLCAVTCLQR
Vcp	0.659658	2	25	1	<0.05	transitional endoplasmic reticulum atpase.	EDEEESLNEVGYDDIGGCR+EDEEESLNEVGYDDIGGCRK+ETVVEVPQVTWEDIGGLEDVK+FLKFGMTPSKGVLFYGPPGCGK+IVSQLLTLMDGLK+KYEMFAQTLQQSR+LAGESESNLR+LDQLIYIPLPDEK+LGDVISIQPCPDVKYGK+MDELQLFR+MDLIDLEDETIDAEVMNSLAVTMDDFR+NAPAIIFIDELDAIAPK+NAPAIIFIDELDAIAPKR+NVFIIGATNRPDIIDPAILRPGR+QAAPCVLFFDELDSIAK+REDEEESLNEVGYDDIGGCR+VINQILTEMDGMSTK+WALSQSNPSALR
Vnn3	1.34205	9	64	1	<0.05	vascular non-inflammatory molecule 3.	DSELVTFDTPFGK+ETIYPYLEDIPDPEVNWIPCR+FEEFSLSGTFR+FGYTPVQER+GGAPLPILVMALYGR+NIDILESAIKLAAR+QGAHIIVTPEDGIYGWIFTR+QHATPAEVNWSAYAR+TCGEPVGSAFTK+TESPVSTEEALLLINK+TVKPFSSGQADFPGK+VYHYDMETESGQLLLSELR+YNLFEPEIQFDFPK+YQYNTNVVFDSK+YVFPQIVLSGSQLALER
Vtn	1.05369	438	1108	1	<0.05	vitronectin.	CQCDELCTYYQSCCADYMEQCKPQVTR+CTQGFMASK+EPQFISR+FEDGVLDPGYPR+GQYCYELDETAVRPGYPK+IYVTGSLSHSAQAK+KCQCDELCTYYQSCCADYMEQCKPQVTR+LIQDVWGIEGPIDAAFTR+NWHGVPGK+QYWEYEFQQQPSQEECEGSSLSAVFEHFALLQR+RVDSVNPPYPR+SIAQYWLGCPTSEK+VDSVNPPYPR
Wfdc2	0.957088	2	2	1	>0.05	wap four-disulfide core domain protein 2.	LGLCEDQCQVDSQCSGNMK
Xdh	1.03097	3	7	1	>0.05	xanthine dehydrogenase/oxidase.	LGCGEGGCGACTVMISK+NADPETTLLVYLR+NKPEPTVEEIENAFQGNLCR+TTVDELVFFVNGK
Xirp2	0.0927078	1	16	1	<0.05	isoform 1 of xin actin-binding repeat-containing protein 2.	AQQTFEQHVKR+CIEPPPR+CMKIENDIEETLKPSSAVGTSSSYTSTRQR+CTINILEFLRK+DESDGISMR+DSPDTDSVSPEER+EEEIELQK+ENFNNNNNNSVAVSSLNNGR+ESVDAQEAVKK+FETQPLDMISDK+KHNILGCDLMDSVDQLK+KQQTQTCELGNDQK+KSGMEFNDHNAHAQSDGK+MCFDAQSQGSAAKPVFPSMQCQAQHLTVEEQIKR+NEASLQPLPVGK+QEGIQNSSDASQSK+QQAGPGTLDETTQKPCLR+RSEVVMSPATLR+SFSANVMEESDVCTVPGGLAK+SMVTMSSEHR+TCMWLFETQPLDAIK+TDVCLESQDFLMK+TEAVIGTDVSKK+WIFENQPLDSINHGSTDEGYTSK
Zfp202	0.433963	3	64	0.98	<0.05	16 days embryo head cdna, riken full-length enriched library,clone:c130037e22 product:zinc finger protein 202, full insertsequence.	ETMPVHSQSGR+THVSEEHHLCNECGR
Zswim4	1.05383	2	16	0.91	>0.05	zinc finger swim domain-containing protein 4.	DPQNCALPALTLCEK+EVGGPGEPEHLYHVSISFDR+FPRWFILGHLETR+HQLESYKQQKK+LVQVLRK+QCELASTMLTAAK+REMVRWLVSCATEIGPPALMSIMK+RSRPEPLLDLSAK+RSRPEPLLDLSAKR+RWTLSAPGLGPLGAR+SRPEPLLDLSAK+VLQVGFHLSGNIR+VPEPVQKR+WTLSAPGLGPLGAR
Zyx	0.970421	1	7	1	>0.05	zyxin.	EVEELEQLTQQLMQDMEHPQR+FSPGAPSGPGPQPNQK+VCSIDLEIDSLSSLLDDMTK

## Sheet: Chronic Inflammation
Gene	Case/Control Ratio	Total # of Quantified Peptides	Total # Identified Peptides	ProteinProphet Probability Score	p-value	Description	Peptides Identified
1100001G20Rik	1.032	8	8	1	>0.05	wdnm1-like protein.	GDWDCGPEEQCVSIGCSHICTTN
1190003J15Rik	0.18349	1	1	0.97	<0.05	5-hydroxyisourate hydrolase.	LEAPCQQWMELR
1300017J02Rik	0.963636	802	1516	1	<0.05	riken cdna 1300017j02 gene.	ADRDQYELLCMDNTR+CDQWSAVSGGALACATEETPEDCIAATMK+CLQDGTADVSFVK+CVNAPLEGYYVVAVVK+DISANKVDAVTVDGALVAEADLPHHSLKPIMAEYYGSK+DLLFSDDTECLSNLQNK+DQYELLCMDNTR+EDSIQELLR+EPYFGSWGALK+ETAAATFFSSSCVPCADGK+FDAFFSR+GEADAMSLDGGFAYVAGHCGLVPVLAENYLSTHSSGR+GLKHEDFELLCLDGTR+GTGFQLNQLR+HEDFELLCLDGTR+HLTVFEAMPTK+HPTVLQNTDGK+HPTVLQNTDGKNPEPWAK+ILFNQQELFGR+KGTGFQLNQLR+KPVTEAQSCHLAR+KSDVGITWK+KVLPAGGPAVTCVR+LLICALLCLGTLGLCL…
1700012G19Rik	0.54948	3	22	1	>0.05	phosphoglycolate phosphatase.	AVVVGFDPHFSYMK+FIFDCVSQEYGINPER+LGFGGPVGPEAGLEVFGTAYCSALYLR+LGFGGPVGPEAGLEVFGTAYCSALYLRQRLAGVPDPK+LLLAEVDTLLFDCDGVLWR+MVPDFYVDSIADLLPALQG+RLGFITNNSSK+TILTLTGVSSLEDVK+YLQQPDCLLVGTNMDNR
2210009G21Rik	0.623521	5	9	0.81	<0.05	isoform 3 of upf0492 protein c20orf94 homolog.	KPSMECLIIFLSVQR
2210010C04Rik	1.74192	2	39	1	<0.05	trypsinogen 7.	ITSNMFCLGFLEGGK+IVGGYTCQR+LGEHNIDALEGGEQFIDAAK+YVNWIQQTIAAN
4632419I22Rik	0.848097	5	16	1	<0.05	4632419i22rik protein.	ANYSLESYVPGGFDLDECTDWCHPLR+IETPYNPLGPNK+IHPFYVCPGPHR+LAIGAPPGWDLEGYSDIQR+NLTWQVISGAGDTIWSLSK+VTTPSTWWPDLFPDICK+YDEGLLFTIR
4930473A06Rik	0.454336	2	8	0.92	>0.05	hypothetical protein loc320226.	DHSNLSVPSR+FEHDLEER+FESACEELNNALLR+SQSLQTQLNEFK+TSNELDSTK
4931406C07Rik	0.244922	1	3	1	<0.05	ester hydrolase c11orf54 homolog.	GLTDNFADVQVSVVDCPDLTK+IAEVGGVPYLLPLVNK+QTLEEHYGDKPVGMGGTFIVQK+RTGELNFVSCMR
5430402E10Rik	0.80449	9	13	1	<0.05	6 days neonate head cdna, riken full-length enriched library,clone:5430402e10 product:similar to odorant-binding protein 1f.	AYFEHMECNDDCGTLK+EDGALFFHNVNVDESGQETNVILVAGK+ENIQHLAPTDTCNQ+NYFEVVMK+TLYIAADKVEK
A1bg	1.2366	900	4512	1	<0.05	alpha-1-b glycoprotein.	CGVEPPVDIHLPALNK+CHGHVPR+CTAPVSGLR+DAILYYVNLK+DLEPGSTVQLR+EGFKTPFAVASTR+ELDNPGPFTCR+EPLPRPLAHADPVDWITPGGLPVYVMCQVAMR+FSLGAITSNNSGIYR+GVTYLLR+IHGFSPTR+LETQVLSYR+LLFVGPQHAGNYSCR+LWAEPQSLLEPWANLTLVCAVDLPTK+MYASQAPPTLCLMGNYLMIYPQK+NAAEFQLR+QEGVDGVQKPDVQHK+STVHLGQEAIFR+TPFAVASTR+TYETLACK+VFELIQNGWFLSQVR+VFELIQNGWFLSQVRLETQVLSYR+VNGPPPKPR+VSMELVR+WTMLSNAVEVTGK+YMHVWSEDSKPVELMWSDETLQAPVLTAEPSSR+YTALPPFT…
Abhd14b	0.246305	1	5	1	<0.05	abhydrolase domain-containing protein 14b.	AVAIDLPGLGR+FSSETWQNLGTLQR+TPALIVYGDQDPMGSSSFQHLK+VLVMEGAGHPCYLDKPDEWHK
Abr	0.00506888	1	21	0.88	<0.05	active bcr-related isoform 1.	DDDESPGLYGFLHVIVHSAK+DGFLVEMSESSR+DILLMLSDMDINAIAGTLK+DLQAFVLSSVELQVLTGSCFK+DSHTSVTMEALLYKPIDR+EFYDNLCPK+ISGVATDIQALKAVFDANNK+QSANLYCTLEVDSFGYFVSK
Acaa1b	0.221648	1	9	1	<0.05	3-ketoacyl-coa thiolase b, peroxisomal.	AEELGLPILGVLR+DCLIPMGITSENVAER+DGGSTTAGNSSQVSDGAAAVLLAR+IAQFLSGIPETVPLSTVNR+QCSSGLQAVANIAGGIR+TITVSQDEGVRPSTTMQGLAK+VNPLGGAIALGHPLGCTGAR
Acaa2	1.73542	1	33	1	<0.05	3-ketoacyl-coa thiolase, mitochondrial.	AANEAGYFNEEMAPIEVK+ALDLDPSKTNVSGGAIALGHPLGGSGSR+DMDLIDVNEAFAPQFLSVQK+ITAHLVHELR+KDGTVTAGNASGVSDGAGAVIIASEDAVK+LCGSGFQSIVSGCQEICSK+LPSVFKK+TNVSGGAIALGHPLGGSGSR+TPFGAYGGLLK+VGVPTETGALTLNR+VPPETIDSVIVGNVMQSSSDAAYLAR
Acads	Case Only	3	3	NA	<0.05	short-chain specific acyl-coa dehydrogenase, mitochondrial.	QTCRDFAEK+IGCFALSEPGNGSDAGAASTTAR
Acat1	0.558293	1	10	1	<0.05	acetyl-coa acetyltransferase, mitochondrial.	ENGTITAANASTLNDGAAALVLMTAEAAQR+EVYMGNVIQGGEGQAPTR+FASEITPITISVK+GKPDVVVKEDEEYKR+IAAFADAAVDPIDFPLAPAYAVPK+IVVHMAHALKPGEFGLASICNGGGGASALLIEK+LGTAAIQGAIEK+LNVKPLARIAAFADAAVDPIDFPLAPAYAVPK+QATLGAGLPISTPCTTVNK+TPIGSFLGSLASQPATK
Acat2	0.288932	3	20	1	>0.05	acetyl-coa acetyltransferase, cytosolic.	AGHFDKEIVPVLVSSR+APHLTHLR+GVAALCIGGGMGVAMCVQRG+ILVTLLHTLER+IVSWSQAGVEPSVMGVGPIPAIK+LKPYFLTDGTGTVTPANASGMNDGAAAVVLMK+LKPYFLTDGTGTVTPANASGMNDGAAAVVLMKKTEAER+TAIGSFNGALSTVPVHEMGTTVIK+VAPEEVSEVIFGHVLTAGCGQNPTR+VNIDGGAIALGHPLGASGCR
Acat3	0.178726	1	1	0.99	<0.05	acetyl coa transferase-like protein.	AGHFDKEIVPVLVSSR+APHLTHLR+GVAALCIGGGMGVAMCVQRG+ILVTLLHTLER+IVSWSQAGVEPSVMGVGPIPAIK+LKPYFLTDGTGTVTTANATGMNDGAAAVVLMKK+SDPVVIVSAAR+TAIGSFNGALSTVPVHEMGTTVIK+VAPEEVSEVIFGHVLTAGCGQNPTR
Acp1	0.996108	24	50	1	>0.05	isoform 1 of low molecular weight phosphotyrosine protein phosphatase.	AKIELLGSYDPQK+EDFATFDYILCMDESNLR+HGIHMQHIAR+IDSAATSTYEVGNPPDYR+IELLGSYDPQK+KHGIHMQHIAR+QITKEDFATFDYILCMDESNLR+QLIIEDPYYGNDSDFEVVYQQCLR+SPIAEAVFR+SVLFVCLGNICR
Actb	1.20904	31	159	1	<0.05	actin, cytoplasmic 1.	AVFPSIVGRPR+CPEALFQPSFLGMESCGIHETTFNSIMK+DLTDYLMK+DLYANTVLSGGTTMYPGIADR+DSYVGDEAQSK+EITALAPSTMK+GYSFTTTAER+HQGVMVGMGQK+IWHHTFYNELR+LCYVALDFEQEMATAASSSSLEK+MDDDIAALVVDNGSGMCK+MTQIMFETFNTPAMYVAIQAVLSLYASGR+QEYDESGPSIVHR+SYELPDGQVITIGNER+TTGIVMDSGDGVTHTVPIYEGYALPHAILR+VAPEEHPVLLTEAPLNPK
Acyp2	0.899301	1	6	1	>0.05	acylphosphatase-2.	LEYSDFSIRY+SVDYEVFGTVQGVCFR
Adam10	1.20495	3	9	1	<0.05	adam 10.	DFDDGVLGLAWVGAPSGSSGGICEK+EAVIAQISSHVK+ESYQMGHMR+GGTFYIEPAER+HTQVCINGQCAGSICEKYDLEECTCASSDGKDNK+ICSVHTPSSNPK+ILPFHSVIYHEDDINYPHK+KMAPSTCASTGSLQWSK+MAPSTCASTGSLQWSKQFSGR+QCSPSQGPCCTAQCAFK+YGPQGGCADHSVFER
Adam9	0.20147	1	5	1	<0.05	adam 9.	CWGVDFQLGSDVPDPGMVNEGTK+DCFIEVNSK+EALGPSSQQISYVIQAQGK+FGNCGFSGSEYKK+GFGGTAGMAFVGTVCSR+GYGGSVDSGPTYNAK+KGFGGTAGMAFVGTVCSR+NTDLLPNDFVVYTYDK+REALGPSSQQISYVIQAQGK
Adamts1	0.936705	1	11	1	>0.05	a disintegrin and metalloproteinase with thrombospondin motifs 1.	CGVCGGNGSTCK+CGVCGGNGSTCKK+CGVMDDETLPTSDSRPESQNTR+DPTPQDAGKPSGPGSIRK+EPLTIQVLMVGHALRPKIKFTYFMK+FYKHPSIRNSISLVVVK+GAFYLQGEEFFIQPAPGVATER+HFPWADGTSCGEGK+HYIDFCTLTQCS+KMSGIVTSTRPGYHDIVTIPAGATNIEVK+LQPDSGFLAPGFTLQTVGR+NQWPVRDPTPQDAGKPSGPGSIR+QDLCGSHTCDTLGMADVGTVCDPSR+SCSVIEDDGLQAAFTTAHELGHVFNMPHDDAK+TLKCVSHDGGVLSNESCDPLKKPK
Adamts2	0.886138	1	8	1	>0.05	a disintegrin and metalloproteinase with thrombospondin motifs 2.	AGSWSQCSVTCGNGTQERPVLCR+DDPFAHDWPALPQLPGLHYSMNEQCR+ETGEVVSMK+GPPLDGTMCAPGK+KVGCDGVIGSRK+KWSPCSKPCGGGSQFTK+LVAATEPPGGPPGQGAER+LVAPGATVEWQGETGDTR+LVSHVVSLETAGAGVR+MEEEEFFIEPLEK+RDGNWGAWTPFGSCSR+SCTLNHEDGFSSAFVVAHETGHVLGMEHDGQGNR+SFIAMGVEWEYR+VEPLLGSCLYVGDVADLPK
Adamts5	1.00414	3	31	1	>0.05	a disintegrin and metalloproteinase with thrombospondin motifs 5.	ASCETPASPSGPQESPSVHSR+DDTVGAAGSIVTAGGGLSASSGHR+EDLCGHHSCDTLGMADVGTICSPER+FCEENFGTTEDK+GCLLSQRPSAFK+GHLQPLAGQRR+IIGTFNKK+IPEGATHIK+QGQMVCLTKK+QPQAAAAAAEPDQPQGEETR+QVELLLVADSSMAR+TRQPQAAAAAAEPDQPQGEETR
Adamtsl4	0.961832	11	18	1	>0.05	adamts-like protein 4.	ACSQEPCPPEQPDPR+CLSPGCDGVLGSGR+KRPCNSQPCNQRPDDQCK+LCVYPYYTTTCCR+LVSGNLTDR+MESWLGR+QVGHSECSASCGK+RHWRPPGPHR+SPDGWLPLTR+VQDGTLCQPGSLDICVAGR
Adh1	0.295618	1	1	0.8	<0.05	alcohol dehydrogenase 1.	GKQIHNFISTSTFSQYTVVDDIAVAK+VIPLFSPQCGECR
Afm	0.994629	856	1352	1	<0.05	afamin.	AAPITQYLK+AAPQLPMEELVSLSK+ANVGFLPPFPTLDPEEK+CWADNTLPECSK+DDRPEGLSLR+DLTTLLEDVSSMYEGCCEGDVVHCIR+DSDPDKFFAEFIYEYSR+EACIINANKDDRPEGLSLR+EECSEVQEPESCFSPESSK+ENPAGCYR+FFAEFIYEYSR+FLVNLVK+FTESENVCQER+HCFEHLK+HPDLSTPELLR+IGFKDLTTLLEDVSSMYEGCCEGDVVHCIR+KANVGFLPPFPTLDPEEK+KEDLQNK+KEDLQNKK+LCFFYNK+NPFVFAPVLLAVAAWFEEAATTCCEQQQK+NVCGALIK+QFQELGKDTLQR+RHCFEHLK+RHPDLSTPELLR+RLCFFYNK+RNPFVFAPVLLAVAAWFEEAATTCCEQ…
Ager	1.96294	1	3	1	<0.05	advanced glycosylation end product-specific receptor.	IGEPLVLSCK+RPLNTAPIQLR+VYQIPGKPEIVDPASELTASVPNK
Agt	0.976302	31	144	1	>0.05	angiotensinogen.	GSYNLQDLLAEDK+GSYNLQDLLAEDKLPTLLGAEANLNNIGDTNPR+HSFVQSLALFTPALFPR+LPTLLGAEANLNNIGDTNPR+LTLPQLEIR+MNLPLEGVSTDSTLLFNTYVHFQGTMR+SLDLSTDPVLATEK+STCAQLENPSVETLPESTFEPVPIQAK+TLHDQLVLAAEK+TLHDQLVLAAEKLEDEDR+VGEVLNSILLELK
Ahsg	1.02469	3601	5151	1	<0.05	alpha-2-hs-glycoprotein.	ANLMHNLGGEEVSVACK+AQNVPLPVSTLVEFVIAATDCTAK+CNLLAEK+CNLLAEKQHGFCK+ELACDDPEAEQVALLAVDYLNNHLLQGFK+HAFSPVASVESASGETLHSPK+HAFSPVASVESASGETLHSPKVGQPGAAGPVSPMCPGR+LFQTQPQPANANAVGPVPTANAALPADPPASVVVGPVVVPR+QLTEHAVEGDCDFHILK+QVLNQIDK+QVLNQIDKVK+RPFGVVYEMEVDTLETTCHALDPTPLANCSVR+TYHDLR+VGQPGAAGPVSPMCPGR+VMHTQCHSTPDSAEDVR+VMHTQCHSTPDSAEDVRK
AI182371	1.04036	52	309	1	<0.05	novel anaphylotoxin-like domain containing protein.	AFTLCCNMAHQILENSTFK+CCYDGAR+FQNTAILTIQAK+HIHLSSHSNHQAEHGDPQWR+IGPICVK+INEQASTYK+INEQASTYKHPMIK+ISIMPTIDLQPEVEK+LEIVPIIYDNDSLFVQTDK+QEAHGMCLHQPTECLR+QKINEQASTYK+QLSEGQNSFSNSYLEVVSK+SVYTPQQPVK+SYPDENVR+TGTTYFEVK+VYSVNDDLEPATR+YNIHETCVQR+YREDASK+YSFSTVNLSPENK
Ak1	0.913059	7	23	1	<0.05	isoform 1 of adenylate kinase isoenzyme 1.	GELVPLDTVLDMLR+GELVPLDTVLDMLRDAMLAK+IGQPTLLLYVDAGAETMTQR+IIFVVGGPGSGK+KVNAEGTVDTVFSEVCTYLDSLK+LETYYNATEPVISFYDK+LETYYNATEPVISFYDKR+RLETYYNATEPVISFYDK+VDSSNGFLIDGYPR+VNAEGTVDTVFSEVCTYLDSLK+YGYTHLSTGDLLR
Ak3	0.583895	1	4	1	<0.05	gtp:amp phosphotransferase mitochondrial.	AYEAQTEPVLQYYQK+QNMLQGTEIGVLAK+TLTQCSWLLDGFPR+TVGIDDLTGEPLIQR
Alb	0.379519	59	187	1	<0.05	serum albumin.	AADKDTCFSTEGPNLVTR+AHCLSEVEHDTMPADLPAIAADFVEDQEVCK+APQVSTPTLVEAAR+CCAEANPPACYGTVLAEFQPLVEEPK+DDNPSLPPFERPEAEAMCTSFK+DVFLGTFLYEYSR+ECCHGDLLECADDR+ENPTTFMGHYLHEVAR+ENYGELADCCTK+ESCLTPK+GLVLIAFSQYLQK+GLVLIAFSQYLQKCSYDEHAK+HPDYSVSLLLR+LCAIPNLR+LGEYGFQNAILVR+LPCVEDYLSAILNR+LQTCCDKPLLK+LSQTFPNADFAEITK+RHPDYSVSLLLR+RPCFSALTVDETYVPK+SLHTLFGDK+TVMDDFAQFLDTCCK+YMCENQATISSK+YNDLGEQHFK
Aldh1a1	0.633418	3	33	1	<0.05	retinal dehydrogenase 1.	ANNTTYGLAAGLFTK+DLDKAITVSSALQAGVVWVNCYMMLSAQCPFGGFK+EEIFGPVQQIMK+ELGEHGLYEYTELK+GFFVQPTVFSNVTDEMR+IFINNEWHNSVSGK+IFVEESVYDEFVK+IGPALSCGNTVVVKPAEQTPLTALHLASLIK+IHGQTIPSDGDIFTYTR+ILDLIESGKK+KFPVLNPATEEVICHVEEGDK+LLLATMEALNGGK+VAFTGSTQVGK+VFANAYLSDLGGCIK+YVLGNPLTPGINQGPQIDKEQHDK
Aldh1l1	0.502531	1	9	1	<0.05	10-formyltetrahydrofolate dehydrogenase.	ANATEFGLASGVFTR+DLGEAALNEYLR+EAFENGLWGK+EESFGPIMIISR+GEDGESECVINYVEK+GGFTIFWADDGLDTGDLLLQK+IAVIGQSLFGQEVYCQLRK+LQAGTVFVNTYNK+NIQLEDGKMMPASQFFK+SPLIIFADCDLNK
Aldh9a1	0.462439	1	7	1	<0.05	aldehyde dehydrogenase 9, subfamily a1.	CQVLLEAAR+EEIFGPVMSILTFGTEAEVLER+EVNLAVENAK+KDEIATVETINNGK+LGDPLLEDTR+MILGAVGSVLTSLLR
Aldoa	1.10406	26	136	1	<0.05	fructose-bisphosphate aldolase a.	ADDGRPFPQVIK+ALSDHHVYLEGTLLKPNMVTPGHACTQK+CPLLKPWALTFSYGR+FSNEEIAMATVTALR+GILAADESTGSIAK+GVVPLAGTNGETTTQGLDGLSER+IGEHTPSALAIMENANVLAR+KDGADFAK+LQSIGTENTEENR+QLLLTADDR+RLQSIGTENTEENRR+TVPPAVTGVTFLSGGQSEEEASINLNAINK+VDKGVVPLAGTNGETTTQGLDGLSER+VNPCIGGVILFHETLYQK+YASICQQNGIVPIVEPEILPDGDHDLK+YASICQQNGIVPIVEPEILPDGDHDLKR+YTPSGQSGAAASESLFISNHAY
Aldob	0.375775	24	102	1	<0.05	fructose-bisphosphate aldolase b.	ALNDHHVYLEGTLLKPNMVTAGHACTK+ALQASALAAWGGK+ELLFSVDNSISQSIGGVILFHETLYQK+ETTIQGLDGLSER+FPALTPEQK+GILAADESVGTMGNR+IADQCPSSLAIQENANALAR+KYTPEQVAMATVTALHR+LDQGGAPLAGTNK+LSFSYGR+TVPAAVPGICFLSGGMSEEDATLNLNAINR+YASICQQNGLVPIVEPEVLPDGDHDLEHCQYVSEK+YTPEQVAMATVTALHR
Ambp	1.41041	484	681	1	<0.05	ambp protein.	CIQFHYGGCK+DSLLQEFK+EDSCQLNYSEGPCLGMQER+EYCGVPGDGYEELIR+EYCGVPGDGYEELIRS+GVCEEITGAYQK+KEDSCQLNYSEGPCLGMQER+LWAFDAAQGK+SSHHHGLTITAK+TIAACNLPIVQGPCR+WYNLAVGSTCPWLSR+YYYNGASMACETFQYGGCLGNGNNFISEK
Amh	0.461163	5	14	1	<0.05	anti-mullerian hormone.	EPMPLHGPASAPWAAGLQRR+LLALCPNDSR+LLDWEEPLLLLLSPAAATER+LLISLSEER+LPCCVPTAYAGK+SAGTGTDGPCALR+SVLIPETYQANNCQGACAWPQSDR+VAVELQAAASELR
Ang	1.06199	1	2	0.89	>0.05	angiogenin.	HVVIACENGLPVHFDESFFSL
Angptl3	2.21275	5	36	1	<0.05	angiopoietin-related protein 3.	ALEEQLTNLILSPAGAQEHPEVTSLK+GEHTSGVYTIKPR+IYAIVQQSNYILR+LDGEFWLGLEK+LELQDWK+LNIFDQSFYDLSLR+NSQGFNVYCDTQSGSPWTLIQHR+SFVEQQDNSIR+TGIQEPSENSLSSK+VDPDLSSFDSAPSEPK
Anp32a	0.564722	5	13	1	<0.05	acidic leucine-rich nuclear phosphoprotein 32 family member a.	DLSTIEPLK+DLSTIEPLKK+IKDLSTIEPLK+ISGDLEVLAEK+IYLELR+SLDLFNCEVTNLNAYR
Apc	0.168444	1	8	1	<0.05	isoform 1 of adenomatous polyposis coli protein.	ALEAELDAQHLSETFDNIDNLSPK+ALMECALEVKK+EAEPANSQGEPSKPQASGYAPK+ENNCLQTLLQHLK+GLNQMSNGNGSNK+GPPLKTPASKSPSEGPGATTSPR+IMDQVQQASSTSSGANK+KIESENKGIK+KSSADSTSARPSQIPTPVSTNTKK+NDSLSSLDFDDDDVDLSREK+NSSLSSLSIDSEDDLLQECISSAMPKK+NVSSLIATNEDHR+SFHVEDTPVCFSR+VYCVEGTPINFSTATSLSDLTIESPPNELATGDGVR
Apob	1.12984	27	183	1	<0.05	apolipoprotein b precursor.	ADLSGLYSPIK+AEMTGEHNANLNGK+AHPLLVDIVTYLMALIPNPSTQR+ATLYALSHAVNSYFDVDHSR+DNESTCVADHINMVFK+EHHAKFSLDGR+EVYGFNPEGK+GFEPTLEALFGK+GLVHPLSTLISSSQTCQYTLDPK+GMISLLEAMR+GTVPTEMSTER+HVSEAVCDEQHLFLPFSYK+IEGNLIFDPSSYLPR+IGVELSGR+INIDIPLPLGGK+ITDNDVLIAIDSAK+KHVSEAVCDEQHLFLPFSYK+KSLQVNAEHAR+KYVYNYEAESSSGVQGTADSR+LAAYLLLMK+LAQGELMITF+LDHTHSLNIAGLSLDFFSK+LFSGSNTLHLVSTTK+LLLSGAQTLQGIPQMVVQAIR+LPQQIHHYLNASDWER+LSL…
Apoc4	0.890778	5	304	1	<0.05	apolipoprotein c-iv.	ARVLEMVEPLVTR+DLPSVSLSVLFLVSFVASMSTESLSPTPGPESSR+DRWQWFWGPGAVQGFMQTYYEDHLK+THSLCPR+TQAWLQSSR+VLEMVEPLVTR+WQWFWGPGAVQGFMQTYYEDHLK
Apod	1.00834	3	37	1	>0.05	apolipoprotein d.	CPSPPVQENFDVK+CPSPPVQENFDVKK+MVTMLMFLATLAGLFTTAK
Apoh	1.01944	2165	3046	1	<0.05	beta-2-glycoprotein 1.	ATFGCHETYK+ATFGCHETYKLDGPEEAECTK+ATVLYQGMR+CPFPPRPENGYVNYPAKPVLLYK+CSYTVEAHCR+CTEEGKWSPDIPACAR+DGTIEIPSCFK+DKATFGCHETYK+DKATFGCHETYKLDGPEEAECTK+DYRPSAGNNSLYQDTVVFK+EHSSLAFWK+EHSSLAFWKTDASELTPC+ESCKLPVK+FTCPLTGMWPINTLR+ICPKPDDLPFATVVPLK+IHFYCK+IQEQFKNGMMHGDK+ITCPPPPVPK+KATVLYQGMR+KCSYTVEAHCR+LDGPEEAECTK+LPECLEVK+NGMMHGDK+RFTCPLTGMWPINTLR+TDASELTPC+TGTWSFLPTCR+TSYDPGEQIVYSCKPGYVSR+VCPFAGILENGIVR+VK…
Apom	0.905883	121	159	1	<0.05	apolipoprotein m.	AFLVTPR+CVEEFQSLTSCLDFK+FLLYNR+TDLFSSSCPGGIMLK+TEGRPDMK
Apon	1.26954	5	19	1	<0.05	apolipoprotein n.	DLLYTVLPAAPLSEFLSLLALR+HLVPSPGDMR+LPPIDLVR+SVTLPEACTYEPGWVLYDMAQVLLETANK+VVLENIGCPAEAYSLQLR+VYLVAQLAVVLK
App	0.861488	2	10	1	>0.05	isoform app770 of amyloid beta a4 protein (fragment).	CLVGEFVSDALLVPDK+ETCSEKSTNLHDYGMLLPCGIDK+GAIIGLMVGGVVIATVIVITLVMLK+VESLEQEAANER
Arg1	0.134034	6	51	1	<0.05	arginase-1.	ANEELAGVVAEVQK+DHGDLAFVDVPNDSSFQIVK+DVDPGEHYIIK+EGLYITEEIYK+EGNHKPGTDYLKPPK+FPDVPGFSWVTPCISAK+GKFPDVPGFSWVTPCISAK+STVNTAVALTLACFGTQR+TGLLSGLDIMEVNPTLGK+VMEETFSYLLGR+VSVVLGGDHSLAVGSISGHAR+YFSMTEVDK
Arhgap20	1.04142	1	6	0.94	>0.05	isoform 1 of rho gtpase-activating protein 20.	APAGPGTLSCLPVAAADAPK+APAGPGTLSCLPVAAADAPKVLRR+DTALLTQGSR+EAAPYPLIGHEYPYGIK+EMQCQFILKPTR+LSGMPGPSMGQASSHLAYLR+LTDMWTASCVEEVGEGNMNAQK+SFVLGWPTVNFVATFSSPEQK+YIALEKEKDYPK
Armet	0.866807	1	4	1	>0.05	protein armet.	DVTFSPATIEEELIK+ENRLCYYIGATDDAATKIINEVSKPLAHHIPVEK+KINELMPK+LCYYIGATDDAATK
Atox1	0.563433	1	3	1	<0.05	copper transport protein atox1.	LGGVEFNIDLPNKK+VCIDSEHSSDTLLATLNK
Atp6v1g1	0.86542	3	3	0.9	>0.05	vacuolar proton pump subunit g 1.	EAAALGSHGSCSSEVEKETR+MASQSQGIQQLLQAEKR
Avp	0.945278	20	36	1	<0.05	vasopressin-neurophysin 2-copeptin.	CAAVGICCSDESCVAEPECHDGFFR+CFGPSICCADELGCFVGTAEALR+CQEENYLPSPCQSGQKPCGSGGR+MLNTTLSACFLSLLAFSSACYFQNCPR
Azgp1	0.934513	156	600	1	<0.05	zinc-alpha-2-glycoprotein.	AEPVGPWSQVEGMEDWEK+AREEIFLVTLK+AYLEEECPEMLK+AYLEEECPEMLKR+CLAYGFYPQR+DIMDYYK+EEIFLVTLK+EIPAWIPLDPAAANTK+FQATAFLNDQAFFHYNSNSGK+GFSQSLSVQWDR+IDPPTVTITSR+ISLHWNK+KVKDENNVVAQPQ+LAFEPER+MVPVLLSLPLLLGPAVFQETGSYSLTFLYTGLSRPSK+VKDENNVVAQPQ+YAYDGEDFIEFNK
B2m	1.07992	95	515	1	<0.05	beta-2-microglobulin.	DWSFYILAHTEFTPTETDTYACR+HDSMAEPK+SVTLVFLVLVSLTGLYAIQK+TPQIQVYSR+TVYWDR+TVYWDRDM+VEMSDMSFSK+VEMSDMSFSKDWSFYILAHTEFTPTETDTYACR+VKHDSMAEPK
B4galt1	0.928423	1	9	1	>0.05	isoform long of beta-1,4-galactosyltransferase 1.	DYDYNCFVFSDVDLIPMDDR+FDGLNSLTYK+GMSISRPNAVVGR+LLNIGFQEALK+QQLDYGIYVINQAGDTMFNR+VAIIIPFR+YPLYTQITVDIGTPR
Bag3	0.746666	4	12	1	<0.05	bag family molecular chaperone regulator 3.	AAPSPAPAEPAAPK+AATPPNPSNPADSAGNLVAP+AIDVPGQVQVYELQPSNLEAEQPLPEIMGAVVADKDK+ELLALDSVDPEGR+GPENKDPQTESQQLEAK+QCGQMPATATTAAAQPPTAHGPER+SQSPAASDCSSSSSSASLPSSGR+THYPAQQGEYQPQQPVYHK+VSSAPIPCPSPSPAPSAVPSPPK+YLMIEEYLTK
Banf1	0.962909	1	8	1	>0.05	barrier-to-autointegration factor.	AYVVLGQFLVLK+DCFGCLR+DFVAEPMGEKPVGSLAGIGDVLSK+DFVAEPMGEKPVGSLAGIGDVLSKR
BC002230	0.477572	1	9	0.92	<0.05	upf0614 protein c14orf102 homolog.	AYELALQDCLGQSCASSPAPAEALDCLGSLVR+EAEKPCQGSNAAAAVAAAAGHR+KGDSCLGINPK+KQTEEDCEDPER+MALFPAFADVSEASGDGAFR+QCISWEGASAAK+QTEEVTALASEGSPPPR+VFDTALSMAGSSELK+VISLFQAMVDFTFFKPDSVK
BC022224	2.01384	1	4	1	<0.05	dehydrogenase/reductase sdr family member 11.	LHDKDPGEAAATYEHIK+TVGNIEELAAECK+VPPQSVIHFYSATKYAVTALTEGLRQELLEAQTHIR
BC025446	1.05676	2	3	1	>0.05	cdna sequence bc025446.	SNLCLPICPTNPETTEFLGNAVNVK+TCVFILLVALLCAEGAQGLECYCCLGVPLETSCK+TMTCPYSDGFCVTQEEEVIVDSHTIK
BC026782	0.889463	4	6	1	>0.05	bc026782 protein.	CDNGFSPPSGYSWDYLR+CTAQGWEPEVPCVR+CTLKPCEFPQFK+CTPTGWIPVPR+CVFHYVENGDSAYWEK+ERGDAICTGSGWSSQPFCEEK+GDAICTGSGWSSQPFCEEK+LDYECLVGFENEYK+LNDKLDYECLVGFENEYK+LYYEESLRPNFPVSIGNK+MGFCNMLLLSNILLTAWLSTAK+QGYVTNTGEISGSITCLQNGWSPQPSCIK+SCDMPVFENSITK+SDDEIRYECNYGFYPVTGSTVSK+TCSPPYILNGIYTPHR+WSEPPTCLHACVIPENIMEAHNIILK+YECNYGFYPVTGSTVSK
Bche	1.0898	21	71	1	<0.05	cholinesterase.	AILESGSSNAPWAVK+DALDDVIGDYNIICPALEFTK+DEGTAFLVYGAPGFSK+EAVLFYYVDWLGEQSPEVYR+EFQEGLNMYFPGVSR+FAELENNAFFYFFEHR+FVLPSDSILSINFGPTVDGDFLTDMPHTLLQLGK+GLSMPVLGGTVTAFLGIPYAQPPLGSLR+GLSMPVLGGTVTAFLGIPYAQPPLGSLRFK+SITIFGESAGAASVSLHLLCPQSYPLFTR+VGALGFLAFPGNPDAPGNMGLFDQQLALQWVQR+VLEMTGDIDETEQEWK+WSNYMMDWQNQFNDYTSK+YLTLNTEK
Bhmt	0.114536	8	37	1	<0.05	betaine--homocysteine s-methyltransferase 1.	AGASIVGVNCHFDPSVSLQTVK+AGPWTPEAAVEHPEAVR+AGSNVMQTFTFYASEDK+AGSNVMQTFTFYASEDKLENR+AIAEELAPER+ASGKPVAATMCIGPEGDLHGVPPGECAVR+AYLMSQPLAYHTPDCGK+EAYNLGVR+LNAGEVVIGDGGFVFALEK+NVDFLIAEYFEHVEEAVWAVEALK+QGFIDLPEFPFGLEPR+QVADEGDALVAGGVSQTPSYLSCK+YIGGCCGFEPYHIR
Blvrb	1.04593	40	274	1	<0.05	flavin reductase.	CLTTNEYDGHTTYPSHQYD+HDLGHFMLR+IAIFGATGR+KIAIFGATGR+LPSEGPQPAHVVVGDVR+LQDVTDDHIR+QAADVDKTVAGQEAVIVLLGTGNDLSPTTVMSEGTR+TGLTTLAQAVQAGYEVTVLVR+TVAGQEAVIVLLGTGNDLSPTTVMSEGTR+VVACTSAFLLWDPTK+VVACTSAFLLWDPTKVPPR+YVAVMPPHIGDQPLTGAYTVTLDGR
Bola2	1.0136	2	6	1	>0.05	isoform 1 of bola-like protein 2.	LRQDLEAEHVEVEDTTLNR+LVNECLAEELPHIHAFEQK+QDLEAEHVEVEDTTLNR+TLTPEQWTR
Bpgm	0.986055	1	11	1	>0.05	bisphosphoglycerate mutase.	AVGPHQFLGNQEAIQAAIK+HLEGISDEDIINITLPTGVPILLELDENLR+HYGALIGLNR+SESLKDVLER+SIHTAWLILEELGQEWVPVESSWR+SILISAHGNSSR+SYNVTPPPIEESHPYFHEIYSDR+VCDVPLDQLPR
Btd	1.06347	15	68	1	<0.05	biotinidase.	AFATAFGVNVLAANIHHPTLGMTGSGIHTPLK+EAEYYVAAVYEHPSVLSPNPLELVSR+FMVCIMSGAR+GGMFLVANLGTK+GHLIIAQVATNPQGLTGTGNTTSEMDPSHR+GLSSGLVTAALYGR+HIVYPTAWMNQLPLLAAIEIQK+ILSGDPYCEK+KHNLYFEAAFDTPANVDLITFDTPFAGK+QNLDVYEQQVMAAAQK+QPCLSSDPGCPQDGR+RGLSSGLVTAALYGRLYER+SFWYHDMDDPK+TSIYPFLDFMPSPK
Butr1	1.03239	2	3	1	>0.05	adult male testis cdna, riken full-length enriched library,clone:4930556i21 product:butyrophilin-like protein butr-1 homolog.	AECTSAGWYPEPK+KLQALSYPR+RPLSTESGPALPLILTALGLVSAAIACAFGK+VTDTQDKGIR+VTETYLLASLSR
C1qa	1.14178	2	226	1	>0.05	complement c1q subcomponent subunit a.	DQPRPAFSAIR+DSLSFSNTNNK+FICAVPGFYYFNFQVISK+GDEVWIEKDPAK+GDPGESGPPGKPGNVGLPGPSGPLGDSGPQGLK+GLFQVLAGGTVLQLR+IYQGTEADSIFSGFLIFPSA+METSQGWLVACVLTMTLVWTVAEDVCR+QNPMTLGNVVIFDK+RGDEVWIEK+RGDEVWIEKDPAK+WDLCLFIK
C1qb	1.06467	74	282	1	<0.05	complement c1q subcomponent subunit b.	GNLCVNLVR+LEQEEVVHLQATDK+NSLLGIEGANSIFTGFLLFPDMDA+TINSPLRPNQVIR+VITNANENYEPR+VPGLYYFTYHASSR+VVTFCDYAQNTFQVTTGGVVLK
C1qc	0.695572	26	169	1	<0.05	complement c1q subcomponent subunit c.	FNSVVTNPQGHYNPSTGK+HQSVFTVTR+QKHQSVFTVTR+QTTQYPEANALVR+QVSSGGALLR+VASFCDHMFNSK
C1r	0.996519	19	67	1	>0.05	complement c1r-a subcomponent.	ALDEFTIIQDPQPQYQFR+CLPVCGKPVNPVTQK+DTSPFSQNMFCSGDPAVQQDACQGDSGGVFAVRDR+ENDNANPK+FCGQLDSPLGNPPGSK+GIYTCTAQGIWK+GQPARPGNFPWQAFTTTHGR+KDTSPFSQNMFCSGDPAVQQDACQGDSGGVFAVR+LPVADSEACQR+LVFWQFDVEPSEGCFYDYVK+LYGEVTSPLYPKPYPSDLETTTVITVPMGYR+MLVFLGHTNVEQIK+NRDIWVATGIVSWGIGCGEGYGFYTK+QRPPDLDTSSNAVDLLFFTDESGDSR+VLNYVDWIK+WILTAAHTIYPK
C1s	1.04861	65	93	1	>0.05	complement component 1, s subcomponent.	ASGALINEYWVLTAAHVLEK+CIPACGVPTEPFQVHQR+CQPVYCGIPDPIANGK+EDFDVEPADSEGNCPDSLTFASK+EENPTVRPEDYVFTDNMICAGEK+FYVAGLVSWGK+IENFPWQVFFNHPR+ISDPLMYVGTMSVR+NQQFGPYCGNGFPGPLTIR+SPNSPIIEEFQFPYNK+TNFDNDIALVQLK+TNFDNDIALVQLKDPVK+VEEPENSVFGTVVHYTCEEPYYYMEHEEGGEYR+VFIHPSWK+VFVINLR+VPVTSLETCK+VSPICLPGTSSEYNVSPGDMGLISGWGSTEK+WVNDQLGIELPR
C2	0.832069	8	24	1	<0.05	isoform long of complement c2 (fragment).	ALQQIFEHMLDVSK+CLAPSSFENGIYFPR+CQSNGQWLTPR+CSSSNMVLTGSAER+ECQSNGVWSGSEPICR+EFLVEDVIIAPGFNVHAK+GESGGAVFLGRR+HTIILLTDGK+QGISEFYADDIALLK+TGLNFDLGDKVR+TPWQVTFKPK+VNVGDPTSQHGK+YCRPNGLWDGETAVCDNGASHCPNPGISVGTAR
C3	0.969271	978	14306	1	<0.05	complement component 3.	AAVFNHFISDGVK+AAVFNHFISDGVKK+ACEPGVDYVYK+ADIGCTPGSGK+ADLECTKPAAR+AFIDCCNHITK+AFYEHAPK+AGEYIEASYMNLQRPYTVAIAGYALALMNK+ALTQDDGVAK+AVLFNYR+AVMVSFQSGYLFIQTDK+CAEENCFMQQSQEK+CCEDGMR+DFDSVPPVVR+DHVLGLAR+DICEGQVNSLPGSINK+DILSSNNQHGILPLSWNIPELVNMGQWK+DLELLASGVDR+DLNMDVSFHLPSR+DNHLAPGQQTTLR+DSCIGTLVVK+DSITTWEILAVSLSDK+DSITTWEILAVSLSDKK+DTLPESR+DTWVEHWPEAEECQDQK+EADVSLTAFVLIALQEAR+EGHKYVTVVANFGETVVEK+EPGQD…
C4b	0.852068	200	254	1	<0.05	complement c4-b.	AASWLTHQGSFHGAFR+AMQGGLVGSDETVALTAFVVIALHHGLDVFQDDDAK+APHIQLVAQSPWLR+ASAGLLGAHAAAITAYALTLTK+ATETQGVNLLFSSR+CCQDGMTK+CSVFYAAPTK+DFLMEFSSR+DHAVDLIQK+DQFQAALDK+DQFQAALDKINIGVR+DSSTWLTAFVLK+DTMASIGQTR+ECVGFGASQEVVVGLVQPSSAVLYDYYSPDHK+EELVYNLDPLNNLGR+EGAIHREELVYNLDPLNNLGR+EIFTSTSIFQDAFTIPDISEPGTWK+EPFLSCCK+EYLIMGMDGETSDNK+FACYYPR+FALMDEQGK+FALMDEQGKR+FSLGSTISVK+FVSSAFSLDLSR+GDPQYLLDSNTWIEEMPSEQMCK+GHI…
C4bp	1.02096	236	352	1	<0.05	c4b-binding protein.	AIISCSFSK+CGPPPDISNGK+GVAWSNPFPECVIVK+HSGTEDFYPYNHGISYTCDPGFR+IICSQPNILHGVIVSGYK+ITLVTYECDK+MALEIYK+MMVYCKPSGEWEISVSCAK+TDFESHTTLK+TMQYVPNSHDVK+TVPVWSSSPPTCEK+YECLPGYGR
C6	0.888167	10	30	1	>0.05	complement component 6.	ATDLQLSDVFLK+ECNLQTCPINCVLGDYGTWSDCDPCTEK+GTSGPEENVYSEWLESVK+IFDDFGTHYFTSGSLGGK+LSGTECLCVCQSGTYGENCER+LSGTECLCVCQSGTYGENCERR+NEHSHYSSAFNK+SCNSGTQSR+SQQAAALAWEK+SVLRPSQFGGQPCTEPLVTFQPCVPSK+TWSQGDVECQR+VSANLENVNFEVQTIEDDLK+VSANLENVNFEVQTIEDDLKTEFYK+VYQIGESIELTCPR+YGGSFLQGSEK
C8a	0.577319	162	322	1	<0.05	complement component 8, alpha polypeptide.	AALGYNILTQEEAQSVYDAK+ALDQYLMEFNACR+AVTPQAVSCQLSDWYK+CGPCFNNGEPILDGTNCR+CIGGGIGIGIK+DSTIEGVGISGEFCENSGDGDR+FGGTICSGDIWDEASCDSPTPCLR+FINDYGTHYITSGTMGGIYEYVMVLDK+HLVCNGDNDCLDGSDESDCEDVR+ITGVEDIISR+KITGVEDIISR+NNIVLDEGMLQSLMELPEQFNYGMYAK+QAQCGQDFQCR+RNNIVLDEGMLQSLMELPEQFNYGMYAK+SHSAGVTVGVAPVK+SPVSIEVTGSGSK+TVIEGLKDFK+VTEDDCHQYEPIPGSER+VTRAVTPQAVSCQLSDWYK+WTDCFPCQDK+WTDCFPCQDKK+YHFEALADTSISSEFYDDANDLF…
C8b	0.599411	42	100	1	<0.05	isoform 1 of complement component c8 beta chain.	ALEEFQSEVSSCR+CECICPGGFQGTACEVTYR+CEGFVCAQTGR+CEYEFTLTEYESYSDFER+DAMEQGDYTLSHVTACAGGSFGIGGMVYK+ELPTPELMEAWGDAVK+EMEQYWAIDR+EVEDCVTNQPCR+IKAEPLYELVTATDFAYSSTVK+KDIPIDGKWSCWSDWSACSGGHK+KPYNVESYTPQTK+LASGINLFTNTFEGPVLDHR+LLCNGDNDCGDQSDEANCR+QCNNPAPHK+SLPLEYSYGEYR+STMVEDLVVLVR+SVLEVAHYK
C8g	0.834366	70	234	1	<0.05	complement component c8 gamma chain.	AEATTLHAAPQGAAMAVSTFR+EANLTEDQILFFPK+FAGTWLLVAVGSSCR+FLFQVSR+FLQEQGHR+GPVHMVVAETDYQSFAILYLEQGR+KLDGICWQVR+KPIGSTSPISTIQAQVNFSAQK+LDGICWQVR+QLFENTGVPGR+SLPVNDSVLDVFER+YGFCETADQLHILNEVPR
C9	1.01115	281	679	1	<0.05	complement component 9.	AVEDYIDEFSTK+CYPCLNGGTIILLDGQCLCSCPMMFR+DNIIDDVISFIR+EEQEQHYPIPIDCR+FSATEVPEK+FSYFMGK+GAGEVSPAEHSSKPTNISAKFKFSYFMGK+HCLGFNMDLR+IPLQDDLK+IPLQDDLKDASVTASVNADGCIK+KPWNVVSLIYETK+LLCNGDNDCGDYSDENDCDDDPR+LSSYFSQSK+MLCKPPGLPRR+MSPIYNLIPLK+QGCEPTQECEEIQENCGNDFQCETGR+RCYPCLNGGTIILLDGQCLCSCPMMFR+RLLCNGDNDCGDYSDENDCDDDPR+RLSSYFSQSK+SCVDVLGDR+SILAFGQFNGK+STFLDDVK+TDFANWASSLANAPALISQR+TENYDEHLEVFK+TFDKTDFANWA…
Calr	0.976448	2	25	1	>0.05	calreticulin.	CKDDEFTHLYTLIVRPDNTYEVK+DEDEDEEDEK+DMHGDSEYNIMFGPDICGPGTK+EQFLDGDAWTNR+FYALSAK+FYGDLEK+HEQNIDCGGGYVK+IDDPTDSKPEDWDKPEHIPDPDAK+IDNSQVESGSLEDDWDFLPPK+IDNSQVESGSLEDDWDFLPPKK+IKDPDAAKPEDWDER+KPEDWDEEMDGEWEPPVIQNPEYK+MLLSVPLLLGLLGLAAADPAIYFK+SGTIFDNFLITNDEAYAEEFGNETWGVTK
Car3	0.258531	14	127	1	<0.05	carbonic anhydrase 3.	DYWTYHGSFTTPPCEECIVWLLLK+EAPFTHFDPSCLFPACR+EKGEFQILLDALDK+EPMTVSSDQMAK+EWGYASHNGPDHWHELYPIAK+GEFQILLDALDK+HDPSLQPWSASYDPGSAK+QFHLHWGSSDDHGSEHTVDGVK+QPDGIAVVGIFLK+SLFSSAENEPPVPLVGNWRPPQPVK+VVFDDTYDR+YAAELHLVHWNPK+YNTFGEALK+YNTFGEALKQPDGIAVVGIFLK
Cast	1.07572	4	25	1	<0.05	isoform 2 of calpastatin.	AASLGSSQPSRPHVGEAATATK+CGEDEDTVPAEYR+DKELDDALDELSDSLGQRPPDPDENKPLDDK+EQKPFTPASPVQSTPSKPSDK+FQDVPSAGGESVAGGGTVATALDK+GVVPEDAVETLAGSLGTR+IKPEHSEK+KVEEEVINDQALQALSDSLGTR+LSAAISEVVSQTPAPSTHAAAPLPGTEQK+NEGITQPLPDSPKPMGTDQAIDALSSDFTCSSPTGK+QPDPPSHVSQAEQVK+SLSESELIGELSADFDR
Cat	0.835702	6	62	1	>0.05	catalase.	ASQRPDVLTTGGGNPIGDK+DAILFPSFIHSQK+EAETFPFNPFDLTK+FNSANEDNVTQVR+FSTVAGESGSADTVR+FSTVAGESGSADTVRDPR+FYTEDGNWDLVGNNTPIFFIR+GAGAFGYFEVTHDITR+GPLLVQDVVFTDEMAHFDR+IQALLDKYNAEKPK+LAQEDPDYGLR+LGPNYLQIPVNCPYR+LNIMTAGSR+LVNADGEAVYCK+NAIHTYTQAGSHMAAK+NFTDVHPDYGAR+SALEHSVQCAVDVK
Cbx3	0.724717	3	6	1	<0.05	chromobox homolog 3.	GFTDADNTWEPEENLDCPELIEAFLNSQK+KSLSDSESDDSK+KVEEAEPEEFVVEK+VEEAEPEEFVVEK
Ccl6	1.00172	1	1	0.87	>0.05	c-c motif chemokine 6.	FIYYFPTSGGCIKPGIIFISR+RGTQVCADPSDR
Ccl8	1.53072	31	52	1	<0.05	c-c motif chemokine 8.	APVTCCFHVLK+INNIQCPMEAVVFQTK+LTGPDKAPVTCCFHVLK+QGMSLCVDPTQK+WVSEYMEILDQK
Ccl9	0.868097	1	1	0.8	>0.05	c-c motif chemokine 9.	FIGYFPTSGGCTRPGIIFISK
Ccs	0.480141	2	3	1	<0.05	copper chaperone for superoxide dismutase.	DCNSCGDHFNPDGASHGGPQDTDR+LACGIIARSAGLFQNPK
Cd109	0.832524	2	4	1	<0.05	cd109 antigen.	CFLEADYYIDIDQDVLHR+DGSVSVMDYYEPR+DLSYMVISKGQLVAAGKQSSR+FEVTVQTPLYCSLK+LSSCYLSPDTNCK+QFKDLSYMVISKGQLVAAGK+VIHSELQGGTK+VQITAIGDILGSSINGLSSLIR
Cd163	0.281045	1	13	1	<0.05	isoform 1 of scavenger receptor cysteine-rich type 1 protein m130.	CGVAQSIPEGAHFGK+EAAFGPGTGPIWLNEIK+HGDVWGSVCDFDLSLEAASVVCR+HYCHHREDAGVTCSDGADLELR+LEVFYNGTWGSIGSSNMSPTTVGVVCR+MGGHRMVLLGGAGSPGCKR+MVLLGGAGSPGCK+QLGCGSAISFSGSAK+QLGCPTAISAIGR+TLGAWGPLCSSHWDMEDAHVLCQQLK+VSCTGNESALWDCK+YIDIRLAGGESSCEGRVELK
Cd248	0.888122	9	18	1	<0.05	endosialin.	AACGPSSCYALFPR+ELGGNLATPR+GASLLCVK+GFIWTTGDQDTAFTNWAQPATEGPCPAQR+ITDCYRWVTHAGNKSSTEPMPPR+LGFRPAEDDPHR+TFLEAWR+VDSLVGVGPANGLLWIGLQR
Cd300lg	0.632109	4	8	1	<0.05	isoform 5 of cmrf35-like molecule 9.	CGDIVYANQDQEVTR+EISGFEGDTVSLR+MRPLVLLWGCLVLPGYEALK
Cd48	1.04926	2	5	1	>0.05	cd48 antigen.	DQHVDYTWYESSGPFPK+STFYTCQVSNPVSSK+VYLEENNGALHISNVR
Cd55	0.905488	2	4	1	<0.05	complement decay-accelerating factor, gpi-anchored.	ATCLEDLVWSPVAQFCK+DLDNGHINIPTGILFGSEINFSCNPGYR+EYLNMNFFPVGTIVEYECRPGFR+SDVGQWSSPPPR
Cd5l	1.1787	78	139	1	<0.05	cd5 antigen-like.	AGWNLQVSK+ALLTYGSCNK+ELNCGAVIQTPR+EQSLEFCR+GASYQPPASEQR+GSWGSVCDDNWGEK+GSWGSVCDDNWGEKEDQVVCK+IWLDDVNCSGK+LWGYHDCTHKEDVEVICTDFDV+MAPLFNLMLAILSIFVGSCFSESPTK+MAPLFNLMLAILSIFVGSCFSESPTKVQLVGGAHR+VEVEHNGQWGTVCDDGWDR+VEVEHNGQWGTVCDDGWDRR+VEVLHQSQWSTVCK+VQLVGGAHR
Cd93	0.692216	29	43	1	<0.05	complement component c1q receptor.	CGCPPGWELAPNGVFCSR+EEACEDVDECAAANSPCAQGCINTDGSFYCSCK+EGYIVSGEDSTQCEDIDECSDAR+FWIGLQR+GFSWVGGGEDTAYSNWYK+GTVFSELPARPPQK+HVQQALTQLLK+LLDDLVTCASR+RCVSLILDLSLTPHPSHLPK+SETHYFLCNEK+TPGIFHWGSSGPLCVSPK+VTYTTPFQATTSSLEAVPFASVANVACGDEAK+WHESPCGTPEAPGNSIEGFLCK
Cd96	1.02748	3	5	1	>0.05	t-cell surface protein tactile.	FTFSWLVEK+YECIFTLYPEGIK
Ceacam1	0.987561	4	20	1	>0.05	isoform long of carcinoembryonic antigen-related cell adhesionmolecule 1.	DMGVYTLDMTDENYR+EDAGEYQCEISNPVSVR+EIIYSNGSLLFQMITMK+FVPNSNMNFTGQAYSGR+MTLSQNNSILR+NGESLSEGDR+TLTLLNVTR
Cfb	1.10742	592	1205	1	<0.05	complement factor b (fragment).	AEGIPEFYDYDVALVK+ALFVSEQGK+CLTNLIEK+CPRPQDFENGEFWPR+DFHINLFQVLPWLK+DKLKDEDLGFL+DLEIEEVLFHPK+DMEDLENVFYQMIDETK+EDYLDVYVFGVGPLVDSVNINALASK+EDYLDVYVFGVGPLVDSVNINALASKK+EQLLPVK+EQLLPVKDVK+FLCTGGVDPYADPNTCK+FLCTGGVDPYADPNTCKGDSGGPLIVHK+GGSFQLLQGGQALEYLCPSGFYPYPVQTR+GHETCMGAVVSEYFVLTAAHCFMVDDQK+HVIIIMTDGLHNMGGNPVTVIQDIR+ISVTRPLK+KAEGIPEFYDYDVALVK+LEDIVTYHCSR+LKDEDLGFL+LPQTATCK+QQLVPSYAR+RDLEIEEVLFHPK+R…
Cfd	0.895643	3434	4204	1	<0.05	isoform 1 of complement factor d.	DTCRGDSGSPLVCGDAVEGVVTWGSR+EVEPGTLCDVAGWGVVTHAGR+GDSGSPLVCGDAVEGVVTWGSR+KPGVYTR+MWIENITNGNMTS+RPDVLHQLR+TYHDGVVTINMMCAESNR+TYHDGVVTINMMCAESNRR+WYDVQSVVPHPGSRPDSLEDDLILFK
Cfh	1.15938	1082	1148	1	<0.05	complement component factor h.	CDNGFSPPSGYSWDYLR+CGPPPPIDNGDITSLSLPVYEPLSSVEYQCQK+CLPVTELENGR+CQSPYQMNGSDTVTCVNSR+CSPPYILNGIYTPHR+CSPPYILNGIYTPHRIIHR+CTAQGWEPEVPCVR+CTLKPCEFPQFK+CTPTGWIPVPR+CVEILCTPPR+CVFHYVENGDSAYWEK+DNSCVDPPHVPNATIVTR+DSIESSSHEHGTTFSYVCDDGFR+ECGADGWINDIPLCEVVK+ECSVPTLDR+EIHCSENGLWSNEKPR+ENSEILSGSWSEQLYPEGTQATYK+ERGDAVCTGSGWSSQPFCEEK+ERGDAVCTGSGWSSQPFCEEKR+GDAVCTGSGWSSQPFCEEK+GQVASCAPPLEILNGEINGAK+GSITCTYYGWS…
Cfi	1.09771	1723	2503	1	<0.05	complement factor i.	ACNGVNDCGDQSDELCCK+AGTPVCAMNGR+AHSYQVWTALLDWLKPNSQLGIQTVK+CIEGTCICK+CIISGWGR+CNGEVDCITGEDESR+DGSIDACK+ECELPNSVPACVPWSPYLFQPNDR+GVETSLAECAFTK+ITCGGIYIGGCWILTAAHCVRPSR+KECELPNSVPACVPWSPYLFQPNDR+LPYQCPR+LVDQDER+MKLAHLSLFLLALHLSSSRSPSASDLPQEELVDQK+NSWSMAEANVACVDLGFPLGVR+QDADFPTSLSFQCVNGK+RTELSNGLAGVVCYK+SAQGEAEIETEETEMLTPGMDNER+SFECLHPEIK+SGVCIPDQYK+SPSASDLPQEELVDQK+SYPTYCHQK+TEGLVQVK+TELSNGLAGVVCYK+…
Cfl1	0.851015	19	47	1	<0.05	cofilin-1.	AVLFCLSEDK+AVLFCLSEDKK+EDLVFIFWAPENAPLK+EILVGDVGQTVDDPYTTFVK+HELQANCYEEVKDR+KAVLFCLSEDKK+KEDLVFIFWAPENAPLK+LGGSAVISLEGKPL+NIILEEGKEILVGDVGQTVDDPYTTFVK+YALYDATYETK
Cfl2	0.552868	1	7	1	<0.05	cofilin-2.	AVLFCLSDDK+AVLFCLSDDKR+HEWQVNGLDDIKDR+KEDLVFIFWAPESAPLK+QILVGDIGDTVEDPYTSFVK+YALYDATYETK
Cfp	1.12	237	276	1	<0.05	properdin.	CGGHCPGEAQQSQACDTQK+DIRVEDCCLNAAYAFQEHDGGLCQACR+HCYNIHNCIMK+HGGPFCAGDATR+LCTPLLPK+LVVEEKRSCLHVPVCK+MSINCEGTPGQQSR+RSCLHVPVCKDPEEK+SCLHVPVCK+SCLHVPVCKDPEEK+SCSAPAPSHQPPGKPCSGPAYEHK+VCDNPAPKCGGHCPGEAQQSQACDTQK+VEDCCLNAAYAFQEHDGGLCQACR+YPPTVSMVEGQGEK
Chchd10	0.250438	1	1	0.95	<0.05	nur77 downstream protein 2.	QFLDCSTTQSDLTLCEGFSEALK
Chga	1.00585	4	60	1	>0.05	chromogranin-a.	AEDQELESLSAIEAELEK+AKQEEKEEEEEEEAVAR+CVLEVISDSLSKPSPMPVSPECLETLQGDER+ELQDLALQGAK+ELTAEKR+GELEHSQQEEDGEEAMVGTPQGLFPQGGK+LEGEDDPDR+QEEKEEEEEEEAVAR+QQQQQQQQQQQEQQHSSFEDELSEVFENQSPDAK+RAEDQELESLSAIEAELEK+RLEGEDDPDR+VAHQLQALR
Chit1	2.09453	1	8	1	<0.05	isoform 1 of chitotriosidase-1.	ADGVYPNPGDESTYYNCGGGR+FTDMVATASNRQTFVK+SFTLASSSDNGVGAPATGPGAPGPYTK+TTGHNSPLYKR
Ckm	1.0899	1	21	1	>0.05	creatine kinase m-type.	AGHPFMWNEHLGYVLTCPSNLGTGLR+DLFDPIIQDR+FEEILTR+GGDDLDPNYVLSSR+GTGGVDTAAVGAVFDISNADR+LGSSEVEQVQLVVDGVK+LNYKPQEEYPDLSK+LSVEALNSLTGEFK+SFLVWVNEEDHLR+SMTEQEQQQLIDDHFLFDKPVSPLLLASGMAR
Ckmt2	0.87685	2	5	1	>0.05	creatine kinase, sarcomeric mitochondrial.	EVENVAITALEGLK+GTGGVDTAAVADVYDISNIDR+LGYILTCPSNLGTGLR+LIDDHFLFDKPVSPLLTCAGMAR+VPPPLPQFGRK
Clec11a	0.935314	4	20	1	>0.05	c-type lectin domain family 11 member a.	AALAPYNWPVWLGVHDR+CFLLSR+DFETQAAAQAR+EWEGGWGGALEEER+LASLDAGLHQLHVR+LYFVCEFPF+RLYFVCEFPF+VSFFAWHR+VVELTQGLR
Clec3b	0.947735	143	300	1	<0.05	tetranectin.	AENCAALSGAANGK+CLLAFTQPK+CRDQLPYICQFAIV+DQLPYICQFAIV+HSVGNDANIWLGLNDMAAEGAWVDMTGGLLAYK+MDVLAQEVALLK+NWETEITTQPDGGK+QALQTVCLK+TFHEASEDCISQGGTLGTPQSELENEALFEYAR
Cltb	0.519045	3	3	1	<0.05	isoform 1 of clathrin light chain b.	VAQLCDFNPK
Clu	0.979698	115	665	1	>0.05	clusterin.	ASGIIDTLFQDR+CQEILSVDCSTNNPAQANLR+EDALEDTR+EIQNAVQGVK+ELHDPHYFSPIGFPHK+ELLQSFQSK+FMDTVAEK+IDSLLESDR+KEDALEDTR+KKEDALEDTR+KSLLNSLEEAK+KSLLNSLEEAKK+LFDSDPITVVLPEEVSK+LFDSDPITVVLPEEVSKDNPK+QQSQVLDAMQDSFAR+RPHFLYPK+SLLNSLEEAK+SLLNSLEEAKK+VSTVTTHSSDSEVPSR+YINKEIQNAVQGVK
Cnbp	0.203703	1	1	0.97	<0.05	isoform 2 of cellular nucleic acid-binding protein.	GFQFVSSSLPDICYR
Cnpy3	0.998463	1	11	1	>0.05	isoform 1 of protein canopy homolog 3.	ELGGLGEDANAEEEEGVQK+QCDVLVEEFEEVIEDWYR+RSGVKGSSSGSSK
Col11a2	1.18775	2	54	1	>0.05	isoform 7 of collagen alpha-2(xi) chain.	AGLPGSDGPPGPPGTSLMLPFR+DDVTQFSYVDSEGSPVGVVQLTFLR+DGVQGPVGLPGPAGPPGVAGEDGDK+EGPPGTKGNQGPSGPQGPLGYPGPRGVK+GAAGSGGPIGPPGRPGPQGPPGAAGEK+GANEDELSPETSPYVK+GDDGEIGPR+GEHGPPGPPGPIGPVGQPGAAGADGEPGAR+GEKGESGQAGEAGPPGPK+GETGDGGPMGPPGPPGPR+GETGIPGASGPIGPGGPPGLPGPSGPK+GETGIPGASGPIGPGGPPGLPGPSGPKGAK+GGVLLGPVCFMG+GLPGSVGQQGRPGATGQAGPPGPVGPPGLPGLR+GMDGPHGPK+GSLGPQGEPGPPGQQGTPGAQGLPGPQGAIGPHGEK+LLSVSAHQDVSYPCSGVS…
Col1a1	0.596451	44	3	0.87	<0.05	isoform 1 of collagen alpha-1(i) chain.	ALLLQGSNEIELR+DGARGLTGPIGPPGPAGAPGDK+DGEAGAQGAPGPAGPAGER+DRDLEVDTTLK+EGECCAFCPEEYVSPNSEDVGVEGPK+EGSPGAEGSPGR+FTYSTLVDGCTSHTGTWGK+GANGAPGIAGAPGFPGAR+GDRGDAGPKGADGSPGK+GDTGAPGAPGSQGAPGLQGMPGER+GEAGPPGPAGFAGPPGADGQPGAK+GEAGPQGAR+GEPGATGVQGPPGPAGEEGK+GEPGDTGVK+GETGPAGPAGPIGPAGAR+GFPGADGVAGPK+GLPGPPGAPGPQGFQGPPGEPGEPGGSGPMGPR+GLTGPIGPPGPAGAPGDK+GNNGAPGNDGAK+GVQGPPGPAGPR+HVWFGESMTDGFPFEYGSEGSDPADVAIQLT…
Col1a2	0.599117	48	175	1	<0.05	collagen alpha-2(i) chain.	AVLLQGSNDVELVAEGNSR+DYEVDATLK+EGPVGLPGIDGRPGPIGPAGPRGEAGNIGFPGPK+EMATQLAFMR+FTYSVLVDGCSK+GAPGPDGNNGAQGPPGPQGVQGGK+GATGLPGVAGAPGLPGPR+GDGGPPGMTGFPGAAGR+GEAGAAGPSGPAGPR+GEAGNIGFPGPK+GEPGPAGSVGPVGAVGPR+GEPGSVGAQGPPGPSGEEGK+GEVGPAGPNGFAGPAGAAGQPGAKGEKGTK+GPPGAVGSPGVNGAPGEAGR+GPSGDPGKPGER+GSDGSVGPVGPAGPIGSAGPPGFPGAPGPK+GVSSGPGPMGLMGPR+GYPGSIGPTGAAGAPGPHGSVGPAGK+HVWLGETINGGSQFEYNVEGVSSK+LPFLDIAPLDIGGAD…
Col3a1	0.850334	15	43	1	<0.05	collagen alpha-1(iii) chain.	FTYTVLEDGCTK+GEGGPPGPAGPTGSSGPAGPPGPQGVK+GEGGSPGLPGIAGPR+GEPGGAGADGVPGK+GERGSEGSPGHPGQPGPPGPPGAPGPCCGGGAAAIAGVGGEK+GETGPAGPSGAPGPAGARGAPGPQGPR+GFPGNPGPPGSPGAAGHQGAIGSPGPAGPR+GLAGPPGMPGPR+GMPGSPGGPGNDGKPGPPGSQGESGRPGPPGPSGPR+GPAGMPGFPGMKGHR+GPAGPIGPPGPAGQPGDK+GPAGPPGPPGASGSPGLQGMPGER+GPAGPPGPPGASGSPGLQGMPGERGGPGSPGPK+GQPGVMGFPGPK+INTEEIMSSLK+KHWWTDSGAEK+LMGSNEGEFK+LPIIDIAPYDIGGPDQEFGVDIGPVCFL+NSIA…
Col5a2	0.582531	2	13	1	<0.05	collagen alpha-2(v) chain.	EGNPGPLGPIGPPGVR+GDPGPAGLPGSQGAPGTPGPVGAPGDAGQR+GDPGPAGLPGSQGAPGTPGPVGAPGDAGQRGEPGSR+GEAGPTGPMGAMGPLGPR+GGIGEKGAEGTAGNDGAR+GLPGPLGPPGPAGPTGEK+GNPGPTGTIGDTGPPGLQGMPGER+GPPGPVGPPGSNGPVGEPGPEGPAGNDGTPGR+GSQFTYGDYQSPNTAITQMTFLR+GSSGDLGKPGEAGNAGVPGQR+GTQGPPGATGFPGSAGR+LGPQGAPGK+QSGEYWIDPNQGSAEDAIK+RGAHGMPGKPGPMGPLGIPGSSGFPGNPGMK+VYCNMETGETCISANPASVPR+VYCNMETGETCISANPASVPRK
Colec11	0.781111	3	16	1	>0.05	isoform 2 of collectin-11.	AIGEMDNQVTQLTTELK+DEAANGLMASYLAQAGLAR+EGAFVYSDR+KAIGEMDNQVTQLTTELK+YADAQLSCQAR
Comp	0.349319	3	21	1	>0.05	cartilage oligomeric matrix protein.	AVAEPGIQLK+CINTSPGFHCEACPPGFSGPTHEGVGLTFAK+CNDTIPEDYESHRLQRV+DTDLDGFPDEK+ELQETNAALQDVR+FYEGPELVADSNVVLDTAMR+GSFQCGPCQPGFVGDQTSGCQRR+KDNCVTVPNSGQEDVDR+MGPTACVLVLALAILRATGQGQIPLGGDLAPQMLR+NALWHTGDTASQVR+NTVMECDACGMQPAR+SCVCAVGWAGNGLLCGR+VPNFDQSDSDGDGVGDACDNCPQK+WFLQHRPQVGYIR
Corin	0.133007	1	11	1	<0.05	atrial natriuretic peptide-converting enzyme.	CDGQADCDDDSDEENCGCK+EGCESVLGMVNSSWPDSLRCSQFRDHTETNSSVR+ETLSQLACK+QMGLGEPSVTK+QSLCGGGESFLCTSGLCVPK+QSLCGGGESFLCTSGLCVPKK+SFCEAAK+YLMFFACTILVPK
Cp	1.04316	525	1953	1	<0.05	ceruloplasmin.	ADDKVLPGQQYVYVLHANEPSPGEGDSNCVTR+AEDEHLGILGPPIHANVGDK+AEDEHLGILGPPIHANVGDKVK+AGLQAFFQVR+ALYFEYTDGTFSK+DCNKPSPEDNIQDR+DIASGLIGPLILCK+DIASGLIGPLILCKK+DIFTGLIGPMK+DLYSGLIGPLIVCR+DNEEFLESNK+DTANLFPHK+DVDKEFYLFPTVFDENESLLLDDNIR+EDSACIPWAYYSTVDR+EFYLFPTVFDENESLLLDDNIR+EMGPTYADPVCLSK+ETFTYEWTVPK+EYTDGSFTNR+GPDEEHLGILGPVIWAEVGDTIK+GQHPLSIQPMGVSFTAENEGTYYGPPGR+GTFDVECLTTDHYTGGMK+HYFIGITEAVWDYASGTEEK+HYFIG…
Cpn1	0.950528	43	280	1	<0.05	carboxypeptidase n catalytic chain.	AVIQWIR+EALIQFLEQVHQGIK+ELLLQLSEFLCEEFR+IHILPSMNPDGYEVAAAQGPNMSGYLVGR+LLLPGTYSVTAK+NFPDLNTYFYYNSK+NGGPNHHLPLPDNWK+SLNFVLSANMHGGAVVANYPYDK+TSNSPTPDDELFQTLAK+TVTVTVGPAGPTVVDFQLK+YLYVLEFSDYPGIHEPLEPEVK+YVGNMHGNEVLGR
Cpn2	0.97287	190	383	1	<0.05	carboxypeptidase n subunit 2.	AAHSQCAYSNPEGTVLLACEESR+ALGLDEGEPAGSWDLTVEGR+EVFCSDEQLADIPPDIPPHITDIVFVETAFTTVR+GAFQSLTGLQMLK+GQLVPNLK+GQLVPNLKQEQLICPVNPGHLSFR+HLEPDAFGGLPR+LAGLPEDLFCHMDILESLQLQGNQLR+LQLLNLSR+LTLDFDR+LVSLTLSHNAITDLPEHVFR+LYNNQISNTHTFCAGPAYLK+NLEQLVK+QEQLICPVNPGHLSFR+TLNLAQNLLTQLPK+VTVSIEAPAAGP+VVFLNTQVR+WLNIQLSSR
Cr2	1.31268	1	6	0.92	<0.05	complement receptor 2.	CNAHGTWEPPVPVCEK+CQNAENGTWFKK+EILCPPPPPVR+EVNCSFPEDTNGIQKGFQPGKTYR+HGDSVTFTCK+MGSLGSLWVFFTLITPGVLEISCDPPPEVK
Crebl1	1.22617	8	20	1	<0.05	cyclic amp-dependent transcription factor atf-6 beta.	DLDQLFLSSDCR+DPVGQLQLYR+EDTFYVVSFR+EYLQGLEAR+GPPGDYEEMMQIECEVMDTR+KEYLQGLEARLQAVLADNQQLR+KSPPVKPVPTQPPGPPERDPVGQLQLYR+LADELSGWVQR+MSLVMPAMAPNETVSGR+QPSPSPGNTTGGPLPGSAASPAHQASQPLYLNHP+SQPEFLDAIDRR
Crp	0.153978	3	107	1	>0.05	c-reactive protein, pentraxin-related.	AQGDVFIKPQLWS+DKQYTFGVGGAEVR+ESDTSYVSLEAESK+FMVSEIPEAPTHICASWESATGIVEFWIDGKPK+GYTVGPDASIILGQEQDSYGGDFDAK+KNSNDILIFWNK+NSNDILIFWNK+QYTFGVGGAEVR+SFSVFSYATK
Cryz	0.182339	3	13	1	<0.05	quinone oxidoreductase.	AGESVLVHGASGGVGLATCQIAR+EEFQQFAGLLQAGIEK+ETSIIGVSLSSSTK+GVDVIIEMLANENLSNDLK+GWVKPVIGSEYPLEK+KPALPYTPGSDVAGIIESVGDK+KPALPYTPGSDVAGIIESVGDKVSAFK+LQSDVVVPVPQSHQVLIK
Csf1r	1.10602	7	56	1	>0.05	macrophage colony-stimulating factor 1 receptor.	ASEAGQYFLMAQNK+CTELEDPMAGSTTIHLYVK+DPAHSWNLLAQEVTVVEGQEAVLPCLITDPALK+DSVSLMR+GEAAQIVCSATNAEVGFNVILK+LEIPLNSDFQDNYYK+LEIPLNSDFQDNYYKK+TVYFFSPWR+VIIQSQLPIGTLK+VLDSNTYVCK
Csn1s1	0.51394	1	1	0.95	<0.05	alpha-s1-casein.	LLILTCLVAAAFAMPR+NIANEDMLNQCTLEQLQR
Cst3	0.859624	23	111	1	<0.05	cystatin-c.	ALCSFQIYSVPWK+ALDFAVSEYNK+KALCSFQIYSVPWK+KQLVAGVNYFLDVEMGR+MLGAPEEADANEEGVR+MLGAPEEADANEEGVRR+QLVAGVNYFLDVEMGR+RALDFAVSEYNK+SQTNLTDCPFHDQPHLMR
Cst6	1.03525	19	29	1	<0.05	putative uncharacterized protein.	AAQAAVASYNMGSDSLYYFR+CNFELLEVPWK+MERPHFPLAMGLGLLAFCLLTLSPDAR+QNLSPTDPR+VSGEHMDLTTCPLAAGGQQEK+YQLVAGIK+YYLTLDIESTECR
Ctbs	1.05916	13	37	1	>0.05	di-n-acetylchitobiase.	DQQAPYYNYK+DQQAPYYNYKDPAGR+EQTQEMWGALKPR+FHQVWYDNPQSISLK+GAPCSDAAGHQVPYK+GIGMWNANCLDYSDDALAR+HRPDFEVFVFDVGQK+SYDWSQITTVAAFGK+YDPELMCYAHSK
Ctgf	0.351076	2	2	1	<0.05	connective tissue growth factor.	CCEEWVCDEPK+TAVGPALAAYR+YQCTCLDGAVGCVPLCSMDVR
Ctsa	0.96257	3	10	1	>0.05	lysosomal protective protein.	CNFYDNKDPECVNNLLEVSR+LYQSMNSQYLK+NEAAPDQDEIDCLPGLAK+RPWLVDYGESGEQVAGFVK+SGLNIYNLYAPCAGGVPGR+YEDTLVVQDFGNIFTR+YQILLYNGDVDMACNFMGDEWFVDSLNQK
Ctsb	1.07055	35	133	1	<0.05	cathepsin b.	DQGSCGSCWAFGAVEAISDR+EIMAEIYK+EQWSNCPTIGQIR+GENHCGIESEIVAGIPR+HEAGDMMGGHAIR+HFGYTSYSVSNSVK+ILGWGVENGVPYWLAANSWNLDWGDNGFFK+LCGTVLGGPK+NFYNVDISYLK+NGPVEGAFTVFSDFLTYK+VAFGEDIDLPETFDAR
Ctss	1.87206	26	64	1	<0.05	bone marrow macrophage cdna, riken full-length enriched library,clone:i830001d23 product:cathepsin s, full insert sequence.	DPTLDYHWDLWK+GPVSVGIDASHSSFFFYK+LISLSAQNLVDCSNEEK+NHCGIASYCSYPEI+NSWGLNFGDQGYIR+SGVYDDPSCTGNVNHGVLVVGYGTLDGK+TLPDTVDWR+WLFWMPLVCSVAMEQLQR+YIQLPFGDEDALK+YIQLPFGDEDALKEAVATK+YQGSCGACWAFSAVGALEGQLK+YQGSCGACWAFSAVGALEGQLKLK
Ctsz	0.988299	14	48	1	>0.05	cathepsin z.	DQDCDKFNQCGTCTEFK+FNQCGTCTEFK+GAWPSILLSVQNVIDCGNAGSCEGGNDLPVWEYAHK+GDQLALLGR+HGIPDETCNNYQAK+MASSGSVQQLPLVLLMLLLASAAR+NQHIPQYCGSCWAHGSTSAMADR+NSWGEPWGEK+NVNGVNYASVTR+TYPRPHEYLSPADLPK
Cuta	0.958238	4	9	1	>0.05	divalent cation tolerant protein cuta isoform 2.	GKIEEDSEVLMMIK+LAACVNLIPQITSIYEWK+TQSSLVPALTEFVR
Cxcl5	0.828498	6	9	1	<0.05	c-x-c motif chemokine 5.	CVCLTVTPK+EVCLDPEAPVIK+EVCLDPEAPVIKK+LIANLEVIPAGPQCPTVEVIAK
Cytl1	0.83655	8	8	1	<0.05	cytl1 protein.	EIMADFQSLQASEPEDSCVR
D6Wsu176e	0.833689	3	6	1	<0.05	protein fam3c.	ACPEKHFAFKMASGAANVVGPK+ICLEDNVLMSGVK+LIAELGSTSITSLGFR+MDASLGNLFARSALDSAIRSTKPPR+TIQDGTVVLMATYDDGATK+YEGWPEVVEMEGCIPQK
Dag1	0.79082	3	11	1	>0.05	dystroglycan.	AASSDPGEVVPSACAADEPVTVLTVILDADLTK+EGAMSAQLGYPVVGWHIANK+GSIVVEWTNNTLPLEPCPK+GVHYISVSAAR+LFDMSAFMAGPGNAK+LGCSLNQNSVPDIR+MQSFSEVELHNMK+NQLEASMHSVLSDFQEAVPTVVGIPDGTAVVGR+QIHATPTPVTAIGPPTTAIQEPPSR+VSIPTDLIASSGEIIK
Ddah1	0.188672	2	4	1	<0.05	n(g),n(g)-dimethylarginine dimethylaminohydrolase 1.	LTVPDDMAANCIYLNIPSK+MAGLGHPSAFGR+SFCSMAGPNLIAIGSSESAQK+SFCSMAGPNLIAIGSSESAQKALK
Ddt	0.156758	13	26	1	<0.05	d-dopachrome decarboxylase.	FFPLEAWQIGK+FLTEELSLDQDR+LCAATATILDKPEDR+MPFVELETNLPASR+STEPCAHLLVSSIGVVGTAEQNR+VSVTIRPGMTLLMNK
Dido1	0.793205	1	29	1	>0.05	isoform 1 of death-inducer obliterator 1.	ASAPLPYGGPR+CEHPGNPVSLPLDTSHLPTAGDGAARPAPPR+EEDSAETGSVQIGSAEQDRPLCK+EFQDTPYNEMTGAPAQCEGPDQAQFMGNR+ELSMWTEKPTK+EMFNLFQVTDNR+GEDTMSAAPLLDPIVQQFGQFSK+GQAPGFMPGPR+KLPPYSNMAGAKPAIK+NTTKPETIPDMEDSPPVSDSEEQQESVR+QAGPTPMTAASKK+REEDSAETGSVQIGSAEQDRPLCK+TALSGSCTVTASMAAHLDNSQASETK
Dkk3	0.811429	30	63	1	<0.05	dickkopf-related protein 3.	DCQPGLCCAFQR+DSECCGDQLCAWGHCTQK+EVEELMEDTQHK+QELEDLER+SAVEEMEAEEAAAK+SHECIIDEDCGPTR+SLAQEMAFEGPAPVESLGGEEEI+YCQFSSFK
Dmkn	1.10181	1	11	1	>0.05	52 kda protein.	DIETSNFDEGYSVSR+EAASSGIQNALGQGHGEEGGSTLMGSR+GNNQNSGCTNPPPSGSHESFSNSGGSSNDGSR+GSQGSHGSNGQGSSGR
Dmxl1	0.159604	1	14	1	<0.05	dmx-like 1.	ACLKILTVELRTLSTGYEIDGGK+ASVCNVLLTCCK+ESYDELFQTSVLMSDNHMLETDEENTQPR+FGIVDADGYLSLYQTNWK+ILSPFSQKFQACR+ISEASWLPEEHYSSSPEK+MLPSSSFTPLSSAAVDHQIEVLLSEWSK+NADMLFSIHPMDGSLLVWHVDWLDEYQPGMFR+SDEELDDGVDDLKINHEKK+SLTISASGSTTR+SNVDMAFQDPNAIYSELILWR+VDPVGPLSFSGGVSELAR+VWYNVENWRPAVTSPDK
Dnahc10	0.684748	1	54	1	<0.05	similar to hcg1811879.	AVTGDPKR+CGMVYVDPK+DLGFIAAMGKAGGGRNEVDPR+EINRPTDK+ETTEQSLPTLMK+ETTEQSLPTLMKK+EVAIEKAVK+FMEVEELLDSER+FVEAVMGYCDVFREIKPKR+FYSQGPGAVGEDLDK+GTTFIINFSPVLK+HLGLSITPTSVVLLQELGR+HPVLFVGESGTSK+HTTMVVGPTGGGK+HTTMVVGPTGGGKSVVINTLCQAQTK+IKHPVLFVGESGTSKTATTQNFLK+IYLTLTQALSMYLGGAPAGPAGTGK+KMHSQIDDLVTR+KPCTWLSDQGWEDIILLSQK+LQAHCALLFEVGDLQYASPATVSR+NHPPVAGAICWER+NRQELANAEKLFDLPITMYPELIK+QCTGTFSYGYEYMGLNGR+RGSADL…
Dnajb4	0.97005	1	6	1	>0.05	dnaj homolog subfamily b member 4.	EALCGCSLNVPTMDGR+EIYDQFGEEGLK+FKEVAEAYEVLSDPK+RVIGYGLPFPK+VSLEEIYSGCTK
Dnpep	0.945611	3	6	1	>0.05	aspartyl aminopeptidase isoform a.	ETACTTGVLQTLTLFK+EVAGQVGVPLQDLMVR+GFFELFPSVSR+MVTLYDNEEVGSESAQGAQSLLTELILR+NDSPCGTTIGPILASR
Dopey2	1.06926	1	27	1	>0.05	isoform 1 of protein dopey-2.	APVADGNGSAGRVLSPSDLTMYLSACK+CKVQEFVLLSLSASMYTSQK+DLMNMQSSSLK+EACGESEPQEGAPEER+EVVKRPAQIKGDEK+FLDTALAFPPDK+ILDLLNPLTGHLGVQLIAAVATVWNR+SEISNSYEDQCSYFFDK+TCFKVLSKVQMPPSYLDLEPSSGNSSPVK+VQMPPSYLDLEPSSGNSSPVK
Dph5	0.417083	1	2	0.84	<0.05	putative uncharacterized protein.	LGIPYQVIHNASIMNAVGCCGLQVMPQR+LGIPYQVIHNASIMNAVGCCGLQVMPQRK+MLYLIGLGLGDAK+MLYLIGLGLGDAKDITVK
Dsc1	0.988891	1	17	1	>0.05	isoform 1a of desmocollin-1.	EPYNLFYIEK+GFSILLSDGQGQEQK+ILEDGTIYTTHDLLLSSEK+KLEVVLSAR+MAVACAAPGSTFSK+QVTLQIGVLNEAQFTNAANAQPPTMCTTTVTVK+RGFSILLSDGQGQEQK+SGTSVGQVTAIDK+SPSLILSSDPAFR+VNLEECLK+VSLHVPSHLK
Dsc3	0.915113	2	7	1	<0.05	isoform 3a of desmocollin-3.	ECLSSADGIMPSDPDFR+GGHMDTDNCR+LLLTLWVFSFVGEACK+NDMYNITVMAIDQEGK+VNLCDCTHPSQCPLR
Dspp	0.671674	22	80	1	<0.05	dspp protein.	DAEGGIISQSEACPSGK+DGNGSESIHVGGK+RDGNGSESIHVGGK+SAAHSNLGHSR+SGGASDVSQNGDATLVQENEPPEASIK+SQVGIVENAEEAESSVHGQAGQNTK
Dstn	0.667343	6	30	1	<0.05	destrin.	AVIFCLSADKK+CIVVEEGKEILVGDVGATITDPFK+EELMFFLWAPEQAPLK+EILVGDVGATITDPFK+HEYQANGPEDLNR+HFVGMLPEK+KAVIFCLSADKK+KEELMFFLWAPEQAPLK+KEELMFFLWAPEQAPLKSK+LGGSLIVAFEGSPV+YALYDASFETK
Echdc2	Case Only	1	1	NA	<0.05	isoform 1 of enoyl-coa hydratase domain-containing protein 2,mitochondrial.	GVFCAGADLK
Ecm1	0.936925	445	62	1	<0.05	extracellular matrix protein 1.	AALILACLALASAASEGAFKASDQR+AGPAVPQEAIPLQK+AWEGTLDGYCER+CCELPYPEQACCGEEEK+CCELPYPEQACCGEEEKLAFIENLCGPR+DECFAHLAPYPNYDR+DECFAHLAPYPNYDRDILTLDLSR+DILTLDLSR+DPALCCDLSPEDK+EIDPPAQPQEEIVQK+EQPPPQVHIEQK+EVKPHTLAGQLPPEPR+EVQPPSSPEDIPVYEEDWPTFLNPNVDK+GTDANPAPGSKEE+HCQQGR+LAFIENLCGPR+LDGFPPGRPSPDNLK+LFQHLHEVGYAAPPSLPQTR+LRVDHSVTSLHDPPLFEEQR+LVWEDAMTQFCEAEFSVK+NLPATDAIQR+NSWKDPALCCDLSPEDK+NVALVAGDTGNATGLGEQG…
Eef1a1	0.439141	1	17	1	<0.05	elongation factor 1-alpha 1.	DGSASGTTLLEALDCILPPTRPTDKPLR+IGGIGTVPVGR+KAAGAGKVTK+NMITGTSQADCAVLIVAAGVGEFEAGISK+QLIVGVNK+SGDAAIVDMVPGKPMCVESFSDYPPLGR+SVEMHHEALSEALPGDNVGFNVK+VETGVLKPGMVVTFAPVNVTTEVK+YYVTIIDAPGHR
Eef2	0.728598	2	23	1	<0.05	elongation factor 2.	CELLYEGPPDDEAAMGIK+CLYASVLTAQPR+FDVHDVTLHADAIHR+IMGPNYTPGK+KVEDMMK+LMEPIYLVEIQCPEQVVGGIYGVLNR+QSKDGSGFLINLIDSPGHVDFSSEVTAALR+SDPMVQCIIEESGEHIIAGAGELHLEICLK+STAISLFYELSENDLNFIK+VFDAIMNFR+VFSGVVSTGLK
Efemp1	0.940938	88	111	1	<0.05	egf-containing fibulin-like extracellular matrix protein 1.	CVCPVSNTMCR+CVNHYGGYLCLPK+DIDECDIVPDACK+ELPQSIVYK+FSCMCPQGYEVVR+GSFTCQCLPGYQK+IQCAAGYEQSEHNVCQDIDECTSGTHNCR+LNCEDIDECR+LTIIVGPFSF+NPCQDHYVLTSENR+QTSPVSAMLVLVK+SMATSGVVPGGGFMASATAVAGPEVQTGR+TAQIIVNNEHPQQETPAAEASSGATTGTVAAR+TCQDINECETTNECR+TDQVCINLR
EG214403	1.44527	5	16	1	<0.05	complement factor h-related protein.	CQSPYQMNGSDTVTCVNSR+CQSPYQMNGSDTVTCVNSRWIGKPVCKDSR+GQVASCAQPPEIPNGEINGAK+GQVASCAQPPEIPNGEINGAKR+LNDKLDYECLIGHENEYK+LSVLCQDNYLTQDPEEMMCKDGR+TGEQVTFR+TNCDVLPTIENAIIR+TSCPPPPQIPNTLVIETTVK+VEYSHGEVVGYDCKPR+WIGKPVCK
EG317677	0.9208	18	20	1	>0.05	complement c1s-b subcomponent.	CQPVYCGIPDPIANGK+FYVAGLVSWGK+LADLENAQR+NQQFGPYCGDGFPGPLTIR+SPNSPIIEEFQFPYNK+TNFDNDIALVQLK+TNFDNDIALVQLKDPVK+VPVTSLETCK+WVNDQLGIELPR
Egfr	0.746607	152	240	1	<0.05	epidermal growth factor receptor.	ACGPDYYEVEEDGIR+ACGPDYYEVEEDGIRK+AVNHVCNPLCSSEGCWGPEPR+CDPSCPNGSCWGGGEENCQK+CNILEGEPR+DTCPPLMLYNPTTYQMDVNPEGK+EFVENSECIQCHPECLPQAMNITCTGR+EILDEAYVMASVDNPHVCR+EISDGDVIISGNR+ELVEPLTPSGEAPNQAHLR+FSNNPILCNMDTIQWR+GPDNCIQCAHYIDGPHCVK+GSHQMSLDNPDYQQDFFPK+IICAQQCSHR+IPLENLQIIR+KVCNGIGIGEFK+LTQLGTFEDHFLSLQR+MRPSGTAR+NLCYANTINWK+NLQEILIGAVR+NYDLSFLK+NYVVTDHGSCVR+QHGQFSLAVVGLNITSLGLR+SPSDCCHNQCAAGCTGPR+TCP…
Eif1	0.607041	5	6	1	<0.05	eukaryotic translation initiation factor 1.	FACNGTVIEHPEYGEVIQLQGDQR+GDDLLPAGTEDYIHIR+KTLTTVQGIADDYDK+TLTTVQGIADDYDK
Eif4b	0.962514	1	10	1	>0.05	eukaryotic translation initiation factor 4b.	AASIFGGAKPVDTAAR+GFGYAEFEDLDSLLSALSLNEESLGNR+GFGYAEFEDLDSLLSALSLNEESLGNRR+SPPYTAFLGNLPYDVTEDSIK+SPPYTAFLGNLPYDVTEDSIKDFFR+TGSESSQTGASATSGR+VAAVQPPEEGPSR+VDVVGATQGQAGSCSR
Eif4h	0.692429	1	7	1	<0.05	isoform long of eukaryotic translation initiation factor 4h.	EALTYDGALLGDR+ELPTEPPYTAYVGNLPFNTVQGDIDAIFK+GFCYVEFDEVDSLK+GSNMDFREPTEEER
Eif5	0.781061	1	6	0.84	>0.05	eukaryotic translation initiation factor 5.	FVLCPECENPETDLHVNPK+SDNKDDDIDIDAI+VNILFDFVK+WLKEAEEESSGGEEEDEDENIEVVYSK
Eif5a	0.848548	17	22	1	<0.05	eukaryotic translation initiation factor 5a-1.	KYEDICPSTHNMDVPNIK+MADDLDFETGDAGASATFPMQCSALRK+VHLVGIDIFTGK+YDCGEEILITVLSAMTEEAAVAIK+YEDICPSTHNMDVPNIK
Eno1	0.622803	14	97	1	<0.05	alpha-enolase.	AAVPSGASTGIYEALELR+AGYTDQVVIGMDVAASEFYR+DATNVGDEGGFAPNILENK+EALELLK+FGANAILGVSLAVCK+FTASAGIQVVGDDLTVTNPK+GNPTVEVDLYTAK+HIADLAGNPEVILPVPAFNVINGGSHAGNK+IDKLMIEMDGTENK+IGAEVYHNLK+LAMQEFMILPVGASSFR+LAQSNGWGVMVSHR+LMIEMDGTENK+SCNCLLLK+SFVQNYPVVSIEDPFDQDDWGAWQK+SGETEDTFIADLVVGLCTGQIK+SGKYDLDFK+TIAPALVSK+VNQIGSVTESLQACK+YDLDFK+YITPDQLADLYK
Enpp2	0.372414	1	5	0.99	<0.05	ectonucleotide pyrophosphatase/phosphodiesterase family member 2.	CFFQGDHGFDNK+CVNVIFVGDHGMEDVTCDR+GDCCTNYQVVCK+MARQGCFGSYQVISLFTFAIGVNLCLGFTASRIK+NEENACHCSEDCLSR+RLHYANNR+TEFLSNYLTNVDDITLVPGTLGR+WWGGQPLWITATK+YDAFLVTNMVPMYPAFKR
ENSMUSG00000075231	0.819569	9	4	1	<0.05	envelope polyprotein.	CNPLVLEFTDAGK+LYFDLCDLIGDDWDETGLGCR+MEGPAFSKPLK+NTPQNQGPCYDSSAVSSDIK+TFDFYVCPGHTVPTGCGGPR+VTNLMTGQTANATSLLGTMTDAFPK+WGCETTGQAYWKPSSSWDLISLK
Es1	1.1399	165	1705	1	<0.05	liver carboxylesterase n.	AEEVAFWTELPAK+APEEILAEK+DAGVSTYMYEFR+EGASEEETNLSK+EGYLQIGATTQQAQR+EILPLKISEDCLYLNIYSPADLTK+FAPPQPAEPWSFVK+FHSELNISESMIPAVIEK+FWANFAR+ILSDMFSTEK+ISEDCLYLNIYSPADLTK+KNIQAVNEIIATLSQCNDTSSAAMVQCLR+KSELILDMFGDIFFGIPAVLMSR+LGIWGLFSTGDEHSQGNWAHLDQLAALR+LKAEEVAFWTELPAK+LKAEEVAFWTELPAKNPPETDPTEHTEHK+MNEETASLLLR+NGNPNGEGLPHWPEYDEK+NGNPNGEGLPHWPEYDEKEGYLQIGATTQQAQR+QEFGWIIPMMLQNLLPEGK+QKTESELLEISGK+RFHSELNI…
Etfa	0.426544	2	10	1	<0.05	electron transfer flavoprotein subunit alpha, mitochondrial.	AAVDAGFVPNDMQVGQTGK+APSSSSVGISEWLDQK+GTSFEAAATSGGSASSEK+IVAPELYIAVGISGAIQHLAGMK+LGGEVSCLVAGTK+LGGEVSCLVAGTKCDKVVQDLCK+LNVAPVSDIIEIK+TIVAINKDPEAPIFQVADYGIVADLFK+TIYAGNALCTVK
Etfb	0.76993	1	8	0.96	>0.05	electron transfer flavoprotein subunit beta.	EIIAVSCGPSQCQETIR+GIHVEIPGAQAESLGPLQVAR+RVIDFAVK+YATLPNIMK
F10	0.982762	846	1217	1	<0.05	coagulation factor x.	ANSFFEEFKK+DGIGGYTCTCSEGFEGK+DTYDYDIAVLR+DWAESTLMTQK+EEGNEMVHEVDVVIK+EEQNSVVCSCASGYFLGNDGK+EEQNSVVCSCASGYFLGNDGKSCISTAPFPCGK+LDNGDCDQFCR+LDNGDCDQFCREEQNSVVCSCASGYFLGNDGK+LEDACQGDSGGPHVTR+LKTPITFR+LSTSFSITQNMFCAGYEAK+MGSPVQLSLLCVVLASLLLPGK+MLEVPYVDR+MNVAPACLPQK+MNVAPACLPQKDWAESTLMTQK+NCELFVR+NTEKEEGNEMVHEVDVVIK+NTYYVTGIVSWGEGCAR+SCISTAPFPCGK+TGIVSGFGR
F12	0.866913	360	829	1	<0.05	coagulation factor xii.	CFEPQLLK+CPTGYTGYFCDLDLWATCYEGR+DAPDGPTVVLTVDGR+FFHENELWFR+FFHENELWFRTGPGGVARCECK+FKDAPDGPTVVLTVDGR+GGTCINTPNGPHCLCPEHLTGK+GQAGTTQSGAPCQR+GSEAHCKPVASQACSINPCLNGGSCLLVEDHPLCR+GVISWGSGCGDR+HNPCHK+KGLSSFMR+LCHFPFQYHR+LHEGFSSITYQHDLALLR+NKPGVYTDVANYLAWIQK+QALSWGLGHHAFCR+RPGSRPWCATTPNFDEDQQWGYCLEPK+WTVEATYR
F13b	0.734646	172	271	1	<0.05	adult male liver tumor cdna, riken full-length enriched library,clone:c730005g24 product:coagulation factor xiii, beta subunit, fullinsert sequence.	CEQGAWSSPPVCLEPCTIDVDHMNR+CNEYYLLK+CPPPPVPLNSK+CTAEGWSPNPR+DAYISETSIAGSVLR+GMCASPPVIR+GMCASPPVIRNGDIVSSAARTYENGSSVEYR+IAQYYYTFK+ILHGDLIDFVCK+KEQETCLAPELEHGNYSTTQR+LIENGYFHPVK+LSFFCLAGYATESGK+LSFQEALR+MMTLRHLPFILLLILSGELYAEEK+NGYVSNDK+QCDFPTVENGR+QGYNLSPSIPLSEISAQCNR+QTGEAECQANGWSLTPQCNK+RLSFQEALR+SFYFPMSVDK+TTGGKDEEVVHCLSAGWSSQPSCR+VACEQPPSVENGVAHPHSEIYYSGDK+WNFDNRPLILHGEYIEFMCK+YPMCIR
F2	0.889576	1568	2346	1	<0.05	prothrombin (fragment).	CAMDLGVNYLGTVNVTHTGIQCQLWR+DNLSPPLGQCLTER+DTTEKELLDSYIDGR+EECSVPVCGQEGR+ELLDSYIDGR+ENLDRDIALLK+ETFMDCLEGR+ETWTTNINEIQPSVLQVVNLPIVERPVCK+GDACEGDSGGPFVMK+GIAPWQVMLFR+ITDNMFCAGFK+IVEGWDAEK+KPVPFSDYIHPVCLPDK+KPVPFSDYIHPVCLPDKQTVTSLLR+KSPQELLCGASLISDR+LKKPVPFSDYIHPVCLPDK+LKKPVPFSDYIHPVCLPDKQTVTSLLR+LVENFCR+LYQGNLAVTTLGSPCLPWNSLPAK+NPDSSTTGPWCYTTDPTVR+NPDSSTTGPWCYTTDPTVRR+QTVTSLLR+REECSVPVCGQEGR+RGDACE…
F5	0.936684	3	429	1	>0.05	coagulation factor v.	ADKPLSIHPQGIK+AEVDDVIQVR+AEYEEHLGILGPVIR+ASEYLTYWEPR+AWAYYSAVNVER+DIASGLIGLLLICK+EFVLLFMVFDEK+EVVVTGIQTQGAK+FNPLVVVGLSR+FSEGASYADHTFPAER+GHNHSPFPDR+GHNHSPFPDRR+GSYEIIAANGEDTDVDK+HEDTLTLFPMR+IDEDYAEDDFVTYNDPYR+KFNPLVVVGLSR+KLALHSPLSPR+KPSDLPTFSGVGHK+LALHSPLSPR+LDPPIVAR+LELFGCDIY+LELQGCEVNGCSTPLGLEDGR+LNNAGSYNAWSIEK+MPMGLSTGVISDSQIK+MYEQEWVR+NFFNPPIISR+NLPMDMR+NPDTIAAWYLR+QEEENSGFQK+QFYVAAQGILWNYHP…
F7	0.899683	28	51	1	<0.05	coagulation factor vii.	GATALELMSIEVPR+ITENMFCAGYMDGTK+LMTQDCLEHAK+LMTQDCLEHAKHSSNTPKITENMFCAGYMDGTK+LQVGVFR+NEQLICANENGDCDQYCR+RVTQVIMPDK+SFSENTLAR+SKNEQLICANENGDCDQYCR+SYVCFCLLDFEGR+TCSCHEDYTLQPDEVSCKPK+VSGWGQLLDR+VSQYIDWLVR+VTQVIMPDK
F9	0.848195	85	116	1	<0.05	coagulation factor ix.	DSCEGDSGGPHVTEVEGTSFLTGIISWGEECAMK+FGSGYVSGWGK+IEVVAGEYNIDK+IEVVAGEYNIDKK+NCELDATCNIK+QASILQYLR+QYVDGDQCESNPCLNGGICK+SCEPTVPFPCGR+VICSCTEGYQLAEDQK+YSHDIALLELDKPLILNSYVTPICVANR
Fabp1	0.125359	36	208	1	<0.05	fatty acid-binding protein, liver.	AIGLPEDLIQK+GVSEIVHEGK+GVSEIVHEGKK+LTITYGPK+NEFTLGEECELETMTGEK+SVTELNGDTITNTMTLGDIVYK+SVTELNGDTITNTMTLGDIVYKR+VKAVVKLEGDNK+VVRNEFTLGEECELETMTGEKVK+YQLQSQENFEPFMK
Fabp4	0.862303	4	48	1	>0.05	fatty acid-binding protein, adipocyte.	DGDKLVVECVMK+EVGVGFATR+LGVEFDEITADDR+LGVEFDEITADDRK+LVSSENFDDYMK+LVSSENFDDYMKEVGVGFATRK+LVVECVMK+SIITLDGGALVQVQK+VAGMAKPNMIISVNGDLVTIR
Fabp5	1.13832	41	64	1	<0.05	fatty acid-binding protein, epidermal.	ELGVGLALR+KTETVCTFQDGALVQHQQWDGK+LMESHGFEEYMK+MAAMAKPDCIITCDGNNITVK+MIVECVMNNATCTR+TETVCTFQDGALVQHQQWDGK+TTVFSCNLGEK
Fasn	4.02099	2	34	1	<0.05	fatty acid synthase.	AKTGGTYGEDLGADYNLSQVCDGK+DLAGINLDSTLADLGLDSLMGVEVR+EACPELDYFVAFSSVSCGR+EDTQVADVTTSR+EQTAHAFVNVLTR+ESILRSDEAVKPLGVKVSDLLLSTDER+FDLSNNHPLGMAIFLK+GETVLIHSGSGGVGQAAISIALSLGCR+GVDLVLNSLAEEK+KALHLVGLK+MEEVVIAGMSGK+MKVAEVLAGEGHLYSR+QAPLLIGSTK+QAPLLIGSTKSNMGHPEPASGLAALTK+RHDGLPGLAVQWGAIGDVGIVLEAMGTNDTVIGGTLPQR+RQGIQVLVSTSNVSSLEGAR+SGECPAALVGGINLLLKPNTSVQFMK+VQEVQQVSTNK
Fbln1	0.877998	71	1	1	<0.05	fibulin-1.	AGFYFDGISR+CLSFECPENYR+CVDVDECSPPAEPCGK+DSSCGTGYELTEDNNCK+ENSDFVQGNGADLQDPAK+ENSDFVQGNGADLQDPAKIPDEEDQEDPYLNDR+GYQLSDVDGVTCEDIDECALPTGGHICSYR+IPDEEDQEDPYLNDR+ITYYHLSFPTNIQVPAVVFR+NCQDIDECVTGIHNCSINETCFNIQGSFR+SCEDVNECLNSPCSQECANVYGSYQCYCRR+TCVDINECQR
Fbln2	0.589082	1	17	1	<0.05	isoform 1 of fibulin-2.	CMDGFLQDPEGNCVDINECTSLLEPCR+CSCAAGFLLAADGKHCEDVNECETRR+CSQECANIYGSYQCYCR+DLIETCCAAGQQWAIDNDECQEIPENGAQSDICR+FRAEEDIDPNSVHSVPR+GYHANEEGSECVDVNECETGVHR+HCEDVNECETRR+SVMQEGAAPLPR+TTCQDITECQTSPAR+VSEMEMASR+YAAGHTVHLSSCR
Fbln5	1.91488	3	90	1	<0.05	fibulin-5.	CIDPISCEEPYLLIGENR+GPYSNPYSTSYSGPYPAAAPPVPASNYPTISRPLVCR+QSGQCLDIDECR+SCQDVNECETENPCVQTCVNTYGSFICR
Fcna	1.00682	3	157	1	>0.05	ficolin-1.	ELGDTLCQR+GEPGTMGPPGVK+GFGNLGTEFWLGNDYLHLLTANGNQELR+LTLGQFLEGTAGDSLTK+RVDGSIDFFR+VDGSIDFFR+VDLQDFQGK+VVGLGAQDK+YLSGSHESYADGINWGTGQGHHYSYK+YSSFQVSEEQEK
Fetub	1.12847	1208	2162	1	<0.05	gugu alpha.	AMFHINKPR+AMNQWVSGPAYYVEYLIK+DGYMLSLNR+EHYQEDMGSLFYLTLDVLETDCHVLSR+ENNPLVLPP+GGSPEEAFPVQLDLTTNPQGDTLDVSFLYLEPGDK+GGSPEEAFPVQLDLTTNPQGDTLDVSFLYLEPGDKK+GSIQHLPELDDEKPEESK+HVPLIQPVEK+KLVVLPFPGK+KTHTTCPDCPSPIDLSNPSALEAATESLAK+LVVLPFPGK+MFYESVYGQCK+NTAPTSSPSVTAPR+RVLYLPAYNCTLRPVSK+SAECPGPEK+SAECPGPEKENNPLVLPP+SQASCSLQHSDSEPVGICQGSTVQSSLR+SVTVTCEFFESQAQVPGDENPAVTQGPQK+THTTCPDCPSPIDLSNPSALEAATESLAK+VLYL…
Fga	0.993613	2261	5188	1	<0.05	fibrinogen, alpha polypeptide.	AENPTNPGPGGSGYWRPGNSGSGSDGNR+AQLIDMK+AQQIQALQSNVR+DCDDVLQTQTSGAQNGIFSIKPPGSSK+DRQYLPALK+DSDWPFCSDDDWNHK+EAYAEYHFR+EINLQDYEGHQK+EKVTSSGTSTTHR+EVITSDDGSDCGDATELDISHSFSGSLDELSER+EVVKEVITSDDGSDCGDATELDISHSFSGSLDELSER+GDFANANNFDNTYGQVSEDLR+GDFANANNFDNTYGQVSEDLRR+GDKELLIGK+GEFLSEGGGVR+GEGEFWLGNDYLHLLTLR+GFGSLNDKGEGEFWLGNDYLHLLTLR+GLIDEANQDFTNR+GTAGDALVQGSVEEGTEYTSHSNMQFSTFDR+HPDLSGFFDNHFGLISPNFK+HQSQCK…
Fgb	1.00268	1466	5179	1	<0.05	fibrinogen beta chain.	AHYGGFTVQNEASK+CHAANPNGR+DNDGWVTTDPR+EDGGGWWYNR+EEPPSLRPAPPPISGGGYR+ENENVINEYSSILEDQR+GFGNIATNEDAK+GFGNIATNEDAKK+GGETSEMYLIQPDTSIKPYR+GHRPVDR+GSWYSMR+HGTDDGVVWMNWK+IQKLESDISAQMEYCR+IRPFFPQQ+KEEPPSLRPAPPPISGGGYR+KGFGNIATNEDAK+KGFGNIATNEDAKK+KGGETSEMYLIQPDTSIKPYR+KWDPYKK+KYCGLPGEYWLGNDK+LESDISAQMEYCR+LYIDETVNDNIPLNLR+MGPTELLIEMEDWK+MGPTELLIEMEDWKGDK+QDGSVDFGR+RKEEPPSLRPAPPPISGGGYR+RMSMKIRPFFPQQ+SIL…
Fgfr1	0.905915	2	6	1	<0.05	isoform 1 of basic fibroblast growth factor receptor 1.	CPSSGTPNPTLR+IGPDNLPYVQILK+LRDDVQSINWLR+LSSSGTPMLAGVSEYELPEDPR+MDKPSNCTNELYMMMR+NVLVTEDNVMK+QVTVSADSSASMNSGVLLVRPSR+RPVAPYWTSPEK
Fgg	1.02521	1183	3264	1	<0.05	adult male liver tumor cdna, riken full-length enriched library,clone:c730002j02 product:fibrinogen, gamma polypeptide, full insertsequence.	AIQVYYNPDQPPKPGMIDSATQK+CHAGHLNGVYHQGGTYSK+DCQEIANK+DNCCILDER+DSVQIHDTTGK+DSVQIHDTTGKDCQEIANK+EGFGHLSPTGTTEFWLGNEK+ESGLYFIRPLK+FEGNCAEQDGSGWWMNK+FFTSHNGMQFSTWDNDNDK+FGSFCPTTCGIADFLSSYQTDVDNDLR+IDGSLDFK+IDGSLDFKK+IHLISMQSTIPYALR+LSIGEGQQHHMGGSK+LTYAYFIGGDAGDAFDGYDFGDDPSDK+MVEEIVK+MVEEIVKYEALLLTHETSIR+NWIQYK+QQFLVYCEIDGSGNGWTVLQK+QQFLVYCEIDGSGNGWTVLQKR+QVSVDHEVEIEY+RIDGSLDFK+RIDGSLDFKK+SSTTNGFDDGII…
Fgl1	2.32754	1	1	0.98	<0.05	fibrinogen-like protein 1.	EVQFLDK+QQQTMIAQLLHEK+QYADCSEIYNDGFK
Fgl2	0.906189	2	17	1	<0.05	fibroleukin.	CEGSQCPFQLTLPTLTIQLPR+LETLHLVNMNNIENYVDNK+LHIGNYNGTAGDALR+QLGSMEEVLK+TLKEAVDSLK
Fkbp1a	0.774312	2	8	1	<0.05	peptidyl-prolyl cis-trans isomerase fkbp1a.	GWEEGVAQMSVGQR+RGQTCVVHYTGMLEDGKK
Fkbp2	0.944339	2	3	1	<0.05	fk506-binding protein 2.	GAPPKIPGGATLVFEVELLK+GWDQGLLGMCEGEK+KLVIPSELGYGER+LEDGTEFDSSLPQNQPFVFSLGTGQVIK
Flt4	0.942412	46	163	1	<0.05	vascular endothelial growth factor receptor 3.	CPVAGAHVPSIVWYK+CPVAGAHVPSIVWYKDER+ESGIDLADSNQR+EVTTQDAVNPIESLDSWTEFVEGK+GPVLEATAGDELVK+GQHPLEWTWPGAQEVLTTGGK+HATLSLNIPR+HPFINKPDTLLVNR+KYLSVQALEAPR+LAAYPPPEFQWYK+LIYFYVTTIPDGFSIESEPSEDPLEGQSVR+LNLSTLHDAQGNPLLLDCK+LVIQDANVSAMYK+NVHLFATPLEANLEEAEPGAR+VAPEDEGDYVCEVQDR+YLCSVCNAK+YLCSVCNAKGCVNSSASVAVEGSEDK+YLSVQALEAPR
Fn1	0.924852	2904	803	1	<0.05	nod-derived cd11c +ve dendritic cells cdna, riken full-length enrichedlibrary, clone:f630118j10 product:fibronectin 1, full insert sequence.	APITGYIIR+ATGVFTTLQPLR+CDPHEATCYDDGK+CDPHEATCYDDGKTYHVGEQWQK+CDPIDQCQDSETR+CNDQDTR+CTCVGNGRGEWACIPYSQLR+DAPIVNRVVTPLSPPTNLHLEANPDTGVLTVSWER+DDKESAPISDTVVPAVPPPTDLR+DLEVIASTPTSLLISWEPPAVSVR+DSMIWDCTCIGAGR+DTLTSRPAQGVITTLENVSPPR+DTLTSRPAQGVITTLENVSPPRR+EATIPGHLNSYTIK+EESPPLIGQQATVSDIPR+EINLSPDSSSVIVSGLMVATK+ESAPISDTVVPAVPPPTDLR+ESNPLTAQQTTK+EVTSDSGSIVVSGLTPGVEYTYTIQVLR+EVVPRPRPGVTEATITGLEPGTEYTIYVI…
Fstl1	0.667874	9	17	1	<0.05	putative uncharacterized protein.	CALEDETYADGAETEVDCNR+CLNPSFNPPEK+GEPTCLCIEQCKPHK+KCALEDETYADGAETEVDCNR+LIQWLEAEIIPDGWFSK+LSFQEFLK+SLCVDALIELSDENADWK
Fth1	0.841188	1	25	1	>0.05	ferritin heavy chain.	DDWESGLNAMECALHLEK+ELGDHVTNLR+KMGAPEAGMAEYLFDK+MGAPEAGMAEYLFDK+QNYHQDAEAAINR+SVNQSLLELHK
Gas1	0.622397	5	12	1	<0.05	gas1 protein (fragment).	AGAAGGEQPLDDDDGLARPGGGAAAAGGR+AIEPCLPR+AVIEDMLAVPK+RGPALEDCDCAQDEHCR+RPLLPAMLAALLGGAGAR+TGTLPGALLCLMALLQLLCSAPR+TSSVGPGAGAGSVMGCTEAR+TSSVGPGAGAGSVMGCTEARR
Gc	1.03284	4179	6089	1	<0.05	vitamin d-binding protein.	CCESTSEDCMASELPEHTIK+CCSINSPPLYCSSQIDAEMIDTLQS+DKVCNELAMLGK+DLCGQSTTQAMDQYTFELSR+ECCDTQDSVACFSTQSPLLK+EVVSLTEECCAEGADPTCYDTR+FEECCQENTPMNIFMCTYFMPAAEPLQLPAIK+FSSSTFEQVNQLVK+GFADQFLYEYSSNYGQAPLPLLVAYTK+GQEMCADYSENTFTEYK+GQEMCADYSENTFTEYKK+HLSLLTTMSNR+ICQNLSK+KFSSSTFEQVNQLVK+KLCMAALSHQPQEFPTYVEPTNDEICEAFR+LAQKVPTANLENVLPLAEDFTEILSR+LCMAALSHQPQEFPTYVEPTNDEICEAFR+NYLSMVGSCCTSANPTVCFVK+QLTSFIEK+RQLTSF…
Ghr	1.17075	17	36	1	<0.05	isoform 2 of growth hormone receptor.	GDIQVSWQPPPNADVLK+IAHEWTQEWK+INPSLGTSSSGKPR+SNSQHPHQEIDNHLYHQLQR+SPELETFSCYWTEGDNPDLK+TPGSIQLYYAK+VIFPQTNILEACEEGTK+VMGPIWLTYCPVYSLR+YSEFSEVLR
Gkn1	0.98627	2	4	1	>0.05	gastrokine-1.	CYTADILWILR+GIPTYVAEEIPGPNQPLYSK+VEDLNTFGPK
Gldc	0.299751	1	7	0.94	<0.05	glycine dehydrogenase [decarboxylating], mitochondrial.	DLCEITGYDR+GYVAHEFILDTRPFKK+SAHGTNPASAHMAGMK+TFCIPHGGGGPGMGPIGVK+TFCIPHGGGGPGMGPIGVKK
Glo1	0.562757	1	17	1	<0.05	lactoylglutathione lyase.	ATLELTHNWGTEDDETQSYHNGNSDPR+DFLLQQTMLR+FSLYFLAYEDKNDIPK+GFGHIGIAVPDVYSACK+GLAFIQDPDGYWIEILNPNK+SLDFYTR
Glrx	0.706201	2	16	1	>0.05	glutaredoxin-1.	DCIGGCSDLISMQQTGELMTR+KTQEILSQLPFK+QGLLEFVDITATNNTSAIQDYLQQLTGAR+TQEILSQLPFK+VVVFIKPTCPYCR
Glul	0.278101	3	5	1	<0.05	glutamine synthetase.	LTGFHETSNINDFSAGVANR+QMYMSLPQGEKVQAMYIWVDGTGEGLRCK+RPSANCDPYAVTEAIVR+RPSANCDPYAVTEAIVRTCLLNETGDEPFQYK
Golm1	0.87083	1	21	1	>0.05	golgi membrane protein 1.	AVLVNNITTGEK+DLAETNNQHQQALKPQPK+FSYDLNQCISQMTEVK+GIINVPVGSER+IQSSHSFQLENVNK+LQEEVPSEEQMPQEK+NINVLNADAQK+SYSSLQQDIFQFQK
Got1	0.293662	2	33	1	<0.05	aspartate aminotransferase, cytoplasmic.	DIRPYCYWDAEK+HIYLLPSGR+IANDNSLNHEYLPILGLAEFR+IGADFLGR+ITWSNPPAQGAR+IVAATLSDPELFK+IVAATLSDPELFKEWK+LVLGDNSPAIR+NFGLYNER+NLDYVATSIHEAVTK+NTPIYVSSPTWENHNAVFSAAGFK+QVEYLVNEK+TDESQPWVLPVVR+TDESQPWVLPVVRK+VGGVQSLGGTGALR
Got2	0.947983	2	22	1	>0.05	aspartate aminotransferase, mitochondrial.	ASAELALGENNEVLK+ASSWWTHVEMGPPDPILGVTEAFK+DAGMQLQGYR+DDNGKPYVLPSVR+EFSVYMTK+FVTVQTISGTGALR+IAATILTSPDLR+IAATILTSPDLRK+ILSGMAAAFHPGLAAAASAR+MNLGVGAYR+QWLQEVK+TCGFDFSGALEDISK
Gp1ba	1.11441	23	65	1	>0.05	platelet glycoprotein ib alpha chain.	CANLDNAPVYSYPGK+CELTSLQTNGK+DTTPNVASVR+ELPSGLLDGLEDLDTLYLQR+LENLDLSHNNLK+LGSLSPGVLDGLSQLQELYLQNNDLK+VTSLLEVNCENK+VTSLLEVNCENKK
Gp5	0.746721	6	10	1	<0.05	platelet glycoprotein v.	ASLSFWELLQGDPWCPDPR+DAAQCSGGSVAHIAELGLPTNLTHILLFR+LMLSDSHISAIDPGTFNDLVK+LTLFENPLEELPDVLFGEMAGLR+LYWGLYILLLVAQAIIAAFIVFAMIK+NLQELGLNQNQLSFLPANLFSSLR
Gp6	0.844579	7	9	1	>0.05	platelet glycoprotein vi.	CQGPPDVDLYR+CQSPYSFDEFVLYK+YEDQDFLFIPTMER
Gpd1	0.476366	2	7	1	<0.05	glycerol-3-phosphate dehydrogenase [nad+], cytoplasmic.	KLTEIINTQHENVK+LGIPMSVLMGANIASEVAEEK+LISEVIGER+LTEIINTQHENVK+VCYEGQPVGEFIR+VTMWVFEEDIGGR
Gpld1	1.11203	12	323	1	>0.05	glycosylphosphatidylinositol specific phospholipase d1.	AQYVLTSPEASSR+DVLVDCTYLQFLEMHGEMFAVSK+ELILEHQDAYQAGTVFPDAFYPSICK+ELLTLEEADWK+FGSSLVSVR+FGSVLHLTDLDDDGLDEIIMAAPLR+GIVATFYSHPR+GVFYSTGSWAPESVTFMYQTLER+HDLVISSPFAPGGGK+ITDVTSGLLGGEDGR+IYDNLYGR+LGTSLSSGYVR+LGWVMTSADLNQDGHGDLVVGAPGYSHPGR+LMLAGSSQK+LSGALHVYSFSSD+LTSFMLENGTSDCNLPENPLFISCDGR+MAFLTMTLHQGGATR+MYELAPEK+NLNHVSSPSASYTLSVPYAR+NQVVVAAGR+RNDKELLTLEEADWK+SLLLIGSPTWK+SWMTPCPEEK+TQPALLSTFSGDR+TQPAL…
Gpx1	0.766192	2	87	1	>0.05	glutathione peroxidase 1.	AHPLFTFLR+DYTEMNDLQK+FLVGPDGVPVR+FLVGPDGVPVRR+GLVVLGFPCNQFGHQENGK+GLVVLGFPCNQFGHQENGKNEEILNSLK+NALPTPSDDPTALMTDPK+NDIAWNFEK+NEEILNSLK+TIDIEPDIETLLSQQSGNS+YIIWSPVCR+YVRPGGGFEPNFTLFEK
Gpx3	0.929605	122	498	1	<0.05	glutathione peroxidase 3.	FLVGPDGIPVMR+FYTFLK+LFWEPMK+MDILSYMR+NSCPPTAELLGSPGR+QEPGENSEILPSLK+RQAALSAR+TDCHGGMSGTIYEYGALTIDGEEYIPFK+WNFEKFLVGPDGIPVMR+YVRPGGGFVPNFQLFEK
Grn	1.13288	376	506	1	<0.05	osteoclast-like cell cdna, riken full-length enriched library,clone:i420031m06 product:granulin, full insert sequence.	AVCCEDHIHCCPAGFQCHTEK+AVSLPFSVVCPDAK+CDMEVSCPEGYTCCR+CVSPTGTHTLLK+DPVPRPLL+DSAGVWACCPYLK+DVDFIQPPVLLTLGPK+GDTMVAGLEK+GSWACCQLPHAVCCEDR+GTCEMGILQVPWMK+GVSCGDGYHCCPQGFHCSADGK+HCCPGGFHCSAR+LNTGAWGCCPFAK+LPDPQILK+QHCCPAGYTCNVK+QTTPLQIGDIGCDQHTSCPVGQTCCPSLK+SDTPCDDFTR+TQCPDDSTCCELPTGK+VGNVECGEGHFCHDNQTCCK+VHCCPHGASCDLVHTR+WDMFLR+YGCCPMPNAICCSDHLHCCPQDTVCDLIQSK
Gsn	0.943581	121	3489	1	<0.05	isoform 1 of gelsolin.	AGKEPGLQIWR+AQVHVSEEGGEPEAMLQVLGPKPALPEGTEDTAK+ATEVPVSWDSFNNGDCFILDLGNNIYQWCGSGSNK+DGGQTAPASIR+DPDQTDGPGLGYLSSHIANVER+DSQEEEK+DSQEEEKTEALTSAK+EPAHLMSLFGGKPMIIYK+EPGLQIWR+EVQGFESSTFSGYFK+FDLVPVPPNLYGDFFTGDAYVILK+FVIEEVPGELMQEDLATDDVMLLDTWDQVFVWVGK+HVVPNEVVVQR+IEGSNKVPVDPATYGQFYGGDSYIILYNYR+KGGVASGFK+KMDAHPPR+MDAHPPR+NWRDPDQTDGPGLGYLSSHIANVER+QANMEER+QGFEPPSFVGWFLGWDDNYWSVDPLDR+QTQVSVLPEGGETPLFK+RT…
Gstm1	0.200283	1	20	1	<0.05	glutathione s-transferase mu 1.	ADIVENQVMDTR+CLDAFPNLR+LGLDFPNLPYLIDGSHK+LYSEFLGK+MLLEYTDSSYDEK+VTYVDFLAYDILDQYR+YIATPIFSK+YTMGDAPDFDR
Guca2a	0.720609	1	1	0.91	<0.05	guanylin.	LEAIAQDPNTCEICAYAACTGC+LLQPVAPQLCSSHSALPEALRPVCEKPNAEEILQR+MNACVLSVLCLLGALAVLVEGVTVQDGDLSFPLESVKK
Guca2b	0.951603	5	11	1	>0.05	guanylate cyclase activator 2b.	KLNELEEK+KLNELEEKEMSNPQPR+RSGLLPAVCHNPALPLDLQPVCASQEAASTFK+SGLLPAVCHNPALPLDLQPVCASQEAASTFK+TIATDECELCINVACTGC+YHGFQVQLESVK
H2-Aa	1.15627	1	3	1	>0.05	h-2 class ii histocompatibility antigen, a-q alpha chain (fragment).	ETVWMLPEFGQLTSFDPQGGLQNIATGK+LSYLTFIPSDDDIYDCK+SVTDGVYETSFLVNR
H2-K1	1.03898	2	4	1	>0.05	h-2 class i histocompatibility antigen, k-w28 alpha chain.	AYLEGACVEWLSR+FISVGYVDDTEFVR+TWTAADMAALITK+WASVVVPLGK+WEPPPSAVSNTVIIAVLVVLGAAIVTGAVVAFVMMR+WEPPPSAVSNTVIIAVLVVLGAAIVTGAVVAFVMMRR
H2-Q10	1.10062	70	788	1	<0.05	h-2 class i histocompatibility antigen, q10 alpha chain.	AKGNEQSFHVSLR+APWMEQEGPEYWER+AYLEAECVEWLLR+DYIALNEDLK+FDSDAETPR+FDSDAETPRMEPRAPWMEQEGPEYWER+FIIVGYVDDTQFVR+GNEQSFHVSLR+GYLQYAYDGR+KWEQAGAAEYYR+TDPPKTHVTHHPGSEGDVTLR+THVTHHPGSEGDVTLR+TWTAADVAAIITR+VGSDGRFLR+WASVVVPLGK+WEPPPSTDSIMSHIADLLWPSLK+WEQAGAAEYYR+YFETSVSRPGLGEPR+YLELGKETLLR
Habp2	0.77172	203	268	1	<0.05	isoform 2 of hyaluronan-binding protein 2.	CKDNPCVHGDCLITQK+DEIPHNDIALLK+DGTYYVYGIVSWGQECGK+DNPCVHGDCLITQK+FCEIGPDDCYVGDGYSYR+FLNWIK+FTCACPDQYK+GDTFSCSCPAPFSGSR+LIANPLCNSR+LKPVGGHCALESR+NPDGDHKPWCFVK+TEVAEHAVK+TVCLPSDPFPSGTECHISGWGVTETGEGSR+VLPACRPNPCQNGGVCSR+VVLGDQDLK+YPYTGPDCSK+YSQYNERDEIPHNDIALLK
Hagh	0.816197	4	15	1	<0.05	hydroxyacylglutathione hydrolase.	ALLEVLGR+LTTVLTTHHHWDHAGGNEK+TVQQHAGETDPVTTMR+VTHLSTLQVGSLSVK+VYCGHEYTVNNLK
Hamp	0.504331	5	11	1	<0.05	hepcidin.	CCNNSQCGICCK+DTNFPICIFCCK+QTTELQPLHGEESR+QTTELQPLHGEESRADIAIPMQKR
Hamp2	0.495884	3	4	1	<0.05	hepcidin antimicrobial peptide 2.	FCCQCCNKPSCGICCEE+QTTELQPLHGEESR+QTTELQPLHGEESRADIAIPMQKR
Hba-a1	1.09488	189	5540	1	<0.05	13 days embryo liver cdna, riken full-length enriched library,clone:2510040b16 product:hemoglobin, beta adult major chain, fullinsert sequence.	FLASVSTVLTSK+IGGHGAEYGAEALER+KVADALANAAGHLDDLPGALSALSDLHAHK+LLSHCLLVTLASHHPADFTPAVHASLDK+LRVDPVNFK+MFASFPTTK+MFASFPTTKTYFPHFDVSHGSAQVK+TYFPHFDVSHGSAQVK+VADALANAAGHLDDLPGALSALSDLHAHK+VADALANAAGHLDDLPGALSALSDLHAHKLR+VDPVNFK+VDPVNFKLLSHCLLVTLASHHPADFTPAVHASLDK
Hbb	1.00518	230	2128	1	<0.05	beta-2-globin (fragment).	DFTPAAQAAFQK+DFTPAAQAAFQKVVAGVATALAHKYH+GTFASLSELHCDK+GTFASLSELHCDKLHVDPENFR+KVITAFNEGLK+LHVDPENFR+LLGNAIVIVLGHHLGK+LLGNAIVIVLGHHLGKDFTPAAQAAFQK+LLVVYPWTQR+LLVVYPWTQRYFDSFGDLSSASAIMGNPK+SAVSCLWAK+SAVSCLWAKVNPDEVGGEALGR+VHLTDAEK+VITAFNEGLK+VNPDEVGGEALGR+VVAGVATALAHK+VVAGVATALAHKYH+YFDSFGDLSSASAIMGNPK+YFDSFGDLSSASAIMGNPKVK
Hbb-b1	0.995452	472	1102	1	>0.05	hemoglobin subunit beta-1.	AAVSCLWGK+DFTPAAQAAFQK+DFTPAAQAAFQKVVAGVATALAHKYH+GTFASLSELHCDK+GTFASLSELHCDKLHVDPENFR+KVITAFNDGLNHLDSLK+LHVDPENFR+LLGNMIVIVLGHHLGK+LLGNMIVIVLGHHLGKDFTPAAQAAFQK+LLVVYPWTQR+LLVVYPWTQRYFDSFGDLSSASAIMGNAK+VITAFNDGLNHLDSLK+VNSDEVGGEALGR+VVAGVATALAHK+VVAGVATALAHKYH+YFDSFGDLSSASAIMGNAK
Hectd1	1.08383	1	17	0.99	>0.05	similar to hect domain containing 1.	AGNGQSPCGVEDVLQLLR+ALPKSSAGSTGR+DFCEHGTKSGLNQGAISSLQSSDILNLTK+DTLHSAMAVVSR+FILDGKLATMYSSGSPEGGSDSSESR+KASLALIR+LATMYSSGSPEGGSDSSESR+LLPVFAQTFQHTMLPSIRK+LPLHLYDTPGSTYNLQILTR+LVDLLLVLLFEGR+MAAAGGTVSGPSSACKPGR+MEPQDSSLEICVESLSSLLK+SDVTHHVVTSQLPQVPSGAGSRPVGEQEEEEYETK+STTGAPSAAADSK+TNATNNMNLSR
Hgd	0.20655	1	1	0.98	<0.05	homogentisate 1,2-dioxygenase.	GHYEAKQGGFLPGGGSLHSAMTPHGPDADCFEKASK+ILPSVSHKPFESIDQGHVTHNWDEVGPDPNQLR+MSLQPNEICVIQR+QGGFLPGGGSLHSAMTPHGPDADCFEK+YISGFGNECASEDPR
Hgfac	0.904001	529	658	1	<0.05	hepatocyte growth factor activator.	CFDETR+CQIAGWGHMDENVSSYSNSLLEALVPLVADHK+CSSPEVYGADISPNMLCAGYFDCK+DNALSWEYCR+KWCATTHNYDR+LTACESLAR+MLHSCTSEGSAYR+NPDKDERPWCYVVK+SDACQGDSGGPLVCEK+SQFVQPICLPEAGSSFPTGHK+TTDVTQTFGIEK+VANYVDWINDR+VSEGHVEQCGCMEGQAR+YEYFEVGDHWAR+YVPYTLYSVFNPNNHDLVLIR
Hint1	0.762061	3	13	1	>0.05	histidine triad nucleotide-binding protein 1.	AQVAQPGGDTIFGK+CLAFHDISPQAPTHFLVIPK+HISQISVADDDDESLLGHLMIVGK+IIFEDDR+KHISQISVADDDDESLLGHLMIVGK
Hmcn2	1.0579	1	38	1	>0.05	hemicentin 2.	AQPSDAGLYTCQASNPAGITK+AQPSDAGLYTCQASNPAGITKK+CSQDCSASGPSTLQYRLLPLPLGVRAHHDVAR+DECSGGPSPCSHTCR+DFVVSVLVPPQIQDSGMAQEHNVLEK+DGMALMGEGAQGSVHFAAVK+DGQPLSLGQEAFLLPGTHTLR+DGRPVTPSHR+EAPQVSINAR+EGLALPEDSR+EGTYLLAGGWMLK+ELYVQGGGDCPEMSVGAIK+ETNALTTSGHYSVSR+IMHASPEDAGNYFCIAQNSVGSAMAK+LLPLPLGVR+QAPGGPQEAIQVRAGDK+QGSSPGTCFR+TFVLAIQVPPTFEKPER+TGQRDSGVLVFER+THPGYLVFEEIASTSSGQVFQLDK+TTLLPCQTHGVPTPLVSWRK+VLQTDEGL…
Hnrnpa0	0.527468	2	2	0.98	<0.05	12 days embryo head cdna, riken full-length enriched library,clone:3010025e17 product:heterogeneous nuclear ribonucleoprotein a0(hnrnp a0) homolog.	CFGFVTYSNVEEADAAMAASPHAVDGNTVELK+SGGGGGGGGSWGGR
Hnrnpa3	0.761103	1	8	1	>0.05	isoform 1 of heterogeneous nuclear ribonucleoprotein a3.	GFAFVTFDDHDTVDK+IETIEVMEDR+IFVGGIKEDTEEYNLR+KLFIGGLSFETTDDSLR+LFIGGLSFETTDDSLR+WGTLTDCVVMR
Hopx	1.20936	1	1	0.84	>0.05	homeodomain-only protein.	VNKHPDPTTLCLIAAEAGLTEEQTQK
Hp	9.1532	273	862	1	<0.05	haptoglobin.	AEGDGVYTLNDEK+AEGDGVYTLNDEKQWVNTVAGEK+ATDLKDWVQETMAK+DITPTLTLYVGK+DWVQETMAK+GSFPWQAK+HGLTTGATLISDQWLLTTAK+IIGGSMDAK+LPECEAVCGKPK+LRAEGDGVYTLNDEK+LRAEGDGVYTLNDEKQWVNTVAGEK+NLTSPVGVQPILNEHTFCAGLTK+NQLVEIEK+QWVNTVAGEK+QWVNTVAGEKLPECEAVCGKPK+SCAVAEYGVYVR+VGYVSGWGR+VMPICLPSK+VMPICLPSKDYIAPGR+YQEDTCYGDAGSAFAIHDMEEDTWYAAGILSFDK+YVMLPVADQDK
Hpx	1.36185	3572	6467	1	<0.05	hemopexin.	CSPDPGLTALLSDHR+DGWHSWPIAHHWPQGPSTVDAAFSWDDK+DYFVSCPGR+EDKVWVYPPEK+EDKVWVYPPEKK+ELGSPPGISLETIDAAFSCPGSSR+FNPVTGEVPPR+FNPVTGEVPPRYPLDAR+GATYAFTGSHYWR+GECQSEGVLFFQGNR+GECQSEGVLFFQGNRK+GGNNLVSGYPK+GPDSVFLIK+GPDSVFLIKEDK+KWFWDFATR+LFQEEFPGIPYPPDAAVECHR+LWWLDLK+NPITSVDAAFR+RLWWLDLK+SGAQATWTEVSWPHEK+SGAQATWTEVSWPHEKVDGALCLDK+SLGPNTCSSNGSSLYFIHGPNLYCYSSIDK+SLGPNTCSSNGSSLYFIHGPNLYCYSSIDKLNAAK+SLPQPQKVNSI…
Hrg	0.908266	827	2028	1	<0.05	histidine-rich glycoprotein hrg.	AGTATVYYLALDVIESDCWVLSTK+ALLSYSIETSDLETPDSIDINCEVFNIEDHK+DHHHTHK+DSPVLLDFFEDSELYR+DSPVLLDFFEDSELYRK+DTSDMKPHWGHERPLCDK+DTSDMKPHWGHERPLCDKHLCK+FESEFPQISK+FFGYTPPK+GLFPFHHQQIGYVYR+LGCPPPPEGK+LPPLNIGEVLTLPEANFPSFSLPNCNR+LQEGALPQLPPGYPPHSGANR+MVDHSQGWFSTMK+RSGYVFELLR+SCPGKFESEFPQISK+SGYVFELLR+SLQPEIQPFPQTASR+SPLVFGFCR+TDKLGCPPPPEGK+TDNGDFASFR+TNYYVEFSMR+VLDLINK+VSDAHLDR+WQSEIVIGQCK+YKTDNGDFASFR
Hrsp12	0.0768533	3	185	1	<0.05	ribonuclease uk114.	AAGCDFNNVVK+AAYQVAALPR+APAAIGPYSQAVQVDR+QALKNLGEILKAAGCDFNNVVK+TIYISGQVGLDPSSGQLVPGGVVEEAK+TTVLLADMNDFGTVNEIYK+TYFQGSLPAR+VEIEAIAVQGPFIK+VEIEAIAVQGPFIKA
Icam1	0.910252	7	18	1	>0.05	isoform 1 of intercellular adhesion molecule 1.	CVLELADQILETQR+EDLSLGLETQWLKDELESGPNWK+GEEILSRQPVGGHPK+KADGALLPIGVVK+LDTPDLLEVGTQQK+LFCSLEGLFPASEAR+QEMNGTYVCHAFSSHGNVTR+RSFFCSAALEVAGK+TQLSAVLLR
Icam2	0.701462	2	7	1	>0.05	intercellular adhesion molecule 2.	AFEVYIWSEK+DTVFFCHFTCSGK+INCSTNCAAPDMGGLETPTNK+QHSESLNIR+QIVEATESWK+RTGTYGVLAAWRR+VFVGEDFTIECTVSPVQPLER
Icosl	1.06969	1	10	1	>0.05	isoform 2 of icos ligand.	LGLYDVISTLR+NVTPQDTQEFTCR+SPGINVDSSYK+VAANFSTPVISTSDSSNPGQER+VFMNTATELVK+YLMSPCLK
Ifi30	1.06859	8	11	1	<0.05	interferon gamma inducible protein 30.	EAAFLTIVCMEEMDDMEKK+KLGPCLQVYAPEVSPESIMECATGK+LGPCLQVYAPEVSPESIMECATGK+LGPCLQVYAPEVSPESIMECATGKR+LNMVEACLLDK+VSLYYESLCGACR
Ifnar2	0.87519	78	115	1	<0.05	interferon receptor 2.	CIVLQPGQESGMAR+EQIGDSVR+LILSWELENK+SSCDVTDKWLEGMESYVVAIVIVHR
Igf1	0.997816	51	79	1	>0.05	isoform igf-ia of insulin-like growth factor i.	APQTGIVDECCFR+GFYFNKPTGYGSSIR+LEMYCAPLKPTK+RAPQTGIVDECCFR+RLEMYCAPLKPTK
Igf2	1.06322	5	10	1	>0.05	insulin-like growth factor ii.	DVSTSQAVLPDDFPR+FFQYDTWR+GIVEECCFR+SCDLALLETYCATPAK
Igfals	2.47816	12	78	1	<0.05	insulin-like growth factor-binding protein complex acid labile chain.	AFWLDLSHNR+DFALQNPGVVPR+DLHFLEELQLGHNR+DNSISSIEEQSLAGLSELLELDLTANQLTHLPR+LAHNAITSLRPR+LETPAEGLFSSLGR+LHSLHLEHSCLGR+LHTFAGLSGLR+LTYLQPALLCGLGELR+LWLDANPWDCSCPLK+NLITAVAPR+SLAAGLFR+SLEPQALLGLQNLYHLHLER+SLPEHVFQGLGR+TFEGLGQLEVLTLNDNQIHEVK+VAGLLEDTFPGLLGLHVLR+WLDLSHNR
Igfbp2	0.492995	26	36	1	<0.05	insulin-like growth factor binding protein 2.	CYPNPGSELPLK+EPGCGCCSVCAR+GDPECHLFYNEQQETGGAHAQSVQ+GECWCVNPNTGKPIQGAPTIR+GPLEHLYSLHIPNCDK+LAACGPPPDAPCAELVR+LAACGPPPDAPCAELVREPGCGCCSVCAR+LRPPPARTPCQQELDQVLER+QEGEACGVYIPR+TPCQQELDQVLER+VGTTPQQVADSDDDHSEGGLVENHVDGTMNMLGGGSSAGR
Igfbp3	1.01174	40	147	1	>0.05	insulin-like growth factor binding protein 3.	AGAGAVGAGPVVR+ALSQCAPPPTAPACTELVR+ALSQCAPPPTAPACTELVREPGCGCCLTCALR+EGDACGVYTER+EMEDTLNHLK+EPGCGCCLTCALR+FLNVLSPR+GFCWCVDK+GKDDVHCLSVQSQ+VDYESQSTDTQNFSSESK+YGQPLPGYDTK+YKVDYESQSTDTQNFSSESK
Igfbp4	1.01503	56	67	1	>0.05	insulin-like growth factor-binding protein 4.	CRPPVGCEELVR+EEPRPVPQGSCQSELHR+EPGCGCCATCALGLGMPCGVYTPR+GELDCHQLADSFQE+THEDLFIIPIPNCDR
Igfbp5	0.906319	77	140	1	<0.05	insulin-like growth factor-binding protein 5.	ALSMCPPSPLGCELVK+AVYLPNCDR+EHEEPTTSEMAEETYSPK+EPGCGCCMTCALAEGQSCGVYTER+GICWCVDK+HMEASLQEFK+LPGMEYVDGDFQCHAFDSSNVE+MVISVVLLLLAAYAVPAQGLGSFVHCEPCDEK+QDEEKPLHALLHGR
Igfbp6	0.690364	11	12	1	<0.05	insulin-like growth factor-binding protein 6.	GGCVEEEDAGSPADGCTEAGGCLR+GLYVPNCDLR+GPCWCVDPMGQPLPVSPDGQGSTQCSAR+HLDSVLQQLQTEVFR+RGPCWCVDPMGQPLPVSPDGQGSTQCSAR
Igfbp7	0.682028	33	50	1	<0.05	igfbp7 protein (fragment).	AGAAAGGPATLAVCVCK+DACGCCPVCAR+EDAGEYECHASNSQGQASAAAK+GEGEPCGGGAAGGGHCAPGMECVK+GTCEQGPSIVTPPK+ITVVDALHEIPLK+ITVVDALHEIPLKK+LGCPLGETR+SRYPVCGSNGITYPSGCQLR+TELLPGDRENLAIQTR+YPVCGSNGITYPSGCQLR
Igh-1a	8.04732	4	17	1	<0.05	10 day old male pancreas cdna, riken full-length enriched library,clone:1810060o09 product:immunoglobulin heavy chain 1 (serum igg2a),full insert sequence.	APQVYVLPPPAEEMTK+ECPPCAAPDLLGGPSVFIFPPK+EFSLTCMITGFLPAEIAVDWTSNGR+GPVRAPQVYVLPPPAEEMTKK+NTATVLDSDGSYFMYSK+TTAPSVYPLAPVCGGTTGSSVTLGCLVK+VPITQNPCPPLK
Il18bp	1.20009	6	19	1	<0.05	isoform 2 of interleukin-18-binding protein.	ALVLEELSPTLR+DPCSSWSPAVPTK+QYPALDVIWPEK
Il1rap	0.900239	182	371	1	<0.05	isoform 2 of interleukin-1 receptor accessory protein.	CDDWGLDTMR+CPLFEHFLK+DALPPQIYSPNDR+DLEEPINFR+DSCFNSAMR+DSLPGGNTVEAVFDFIQR+EPGEELVIPCK+ITCPNVDGYFPSSVKPSVTWYK+KPDDVTVDITINESVSYSSTEDETR+KVTPEDLR+MYIEHGIHK+NYVCHAR+QDRDLEEPINFR+QIQVFEDEPAR+TQILSIK+VAFPLEVVQK+VSGAEPAPGTMSK+VVYEKEPGEELVIPCK
Il2rg	0.805009	7	16	1	>0.05	cytokine receptor common gamma chain.	CLQYLVQYR+FSLPSVDELKR+LNLQNLVIPR+MPPIPPIK+SWTELIVNHEPR+VLMSSANEDIK+YNPICGSSQQWSK
Inhbc	1.00811	1	3	1	>0.05	inhibin beta c chain.	ANAAAGTTGR+QEEYEIISFADTDLSSINQTR+RETLLEHDQR+RPLSLLYYDR+TDIPDMVVEACGCS
Inhbe	1.1452	2	7	1	>0.05	inhibin beta e chain.	ANNPWPAGSSCCVPTAR+LQLEFRPLDLNSTAAGLPR+LWLHVPPSFPGTLYLR+RPLSLLYLDHNGNVVK+VISFATIIDK
Isg15	1.57416	1	8	1	<0.05	ubiquitin cross-reactive protein.	ELLGEYGLKPQCTVIK+GHSNIYEVFLTQTVDTLK+MLGGNDFLVSVTNSMTVSELK+MLGGNDFLVSVTNSMTVSELKK
Itih1	1.27979	20	259	1	<0.05	itih1 protein.	AAVLGESAGLVR+AQGSHPELSSPASILIMLTDGEPTEGETDR+ATCLVDEEEMK+ATCLVDEEEMKK+DKLCDLLVANNYFTHFFAPK+FAHYVITSQVVNNADK+FSLAGATNLNGGLLR+GIEILNKAQGSHPELSSPASILIMLTDGEPTEGETDR+GLLGQFFSPLDFEVFDLHPGSDPTK+GLTDEDGLEPTIDKPLEDSQPLEMVGPR+GSAVHQDFLGFYVLDSFR+GSLVPVSNANLQAAQDFVR+GSLVPVSNANLQAAQDFVRR+HKQYYDGSEIVVAGR+ILEDMRPVDNFDLVLFGSK+KAAVLGESAGLVR+KGHVLFRPTVSQQQSCPTCSTSLLNGEFK+LCDLLVANNYFTHFFAPK+LDAQASFLSEELAAQTIK+LTYEE…
Itih2	1.2586	54	284	1	<0.05	inter-alpha-trypsin inhibitor heavy chain h2.	AGELEVFNGYFVHFFAPENLDPIPK+AHVSFKPTVAQQR+FLHVPDTFEGHFQGVPVISK+FYNQVSTPLLR+HADPDFTK+IQPSGGTNINEALLR+IYGNQDTSSQLK+IYGNQDTSSQLKK+KCPNCTETAVNGELVVMYDVNR+LTEVQSIITATSANTELVLETLSQMDDLEEFLSK+LVNNSPLPQSVVFDVQIPK+MLADSPPQDHSCCSGALYYGTK+NICFNIDSEPGK+NVQFNYPQASVTDVTQNNFHNYFGGSEIVVAGK+QSIQDNISLFSLGIGFDVDYDFLK+SLPEESGEETDTVDPVTLYSYK+TDDQFSVVDFNHNVR+TILDDLR+TILDDLRTDDQFSVVDFNHNVR+TILQMSLDHHIVTPLTAMVIENDAGDER+TL…
Itih3	1.32492	3	354	1	<0.05	inter-alpha-trypsin inhibitor heavy chain h3.	ADVKGHGALNDLTFTEEVDMEEMDAALK+AVSQGKTAGLVKASGR+DHLVQATPANLK+EQGYIFGDYIER+ESPGNVQIVNGYFVHFFAPQGLPVVPK+EVSFDVELPK+FAHNVVTTR+FPLYNLGFGNNLNYNFLETLALENHGLAR+FTVSVNVAAGSK+GHGALNDLTFTEEVDMEEMDAALK+GHVSFKPSLDQQR+GIEMLNK+GKYEMYLK+HFEIDAHIFEPQGISMLDAEASFITNDLLGSALTK+ILDDVKEDDYLNFILFSTDVTTWK+KGHVSFKPSLDQQR+LWAYLTIEQLLEK+NIHDQSMTNINDGLLK+NSYPHFYDGSEIVVAGR+SCPTCTDSLLNGDFTIVYDVNR+SLPEGVVDGIEVYSTK+STSIIIMLTDGDAN…
Itih4	1.47627	6	56	1	<0.05	adult male liver cdna, riken full-length enriched library,clone:1300004a21 product:inter alpha-trypsin inhibitor, heavy chain 4,full insert sequence.	ADAVQEATFQVELPR+AHGGTNINNAVLLAVELLDR+DIVWEPPVEPDNTK+DIVWEPPVEPDNTKR+DLSPQDQFNLIEFSGEANQWK+EAINGQYSLFCLGFGFDVNYPFLEK+FEVSVNVAPGSK+FQHHFK+GELGQFYR+GLMLLLNDTQHFSNNVK+ITFELIYQELLQR+KTLFSVLPGLK+LGMYELLLK+LPLAAQAHPFRPPVR+LQDQGPDVLLAK+LSYQEGFPGAEISCWTVEI+LWALLTIQQQLEQR+MALDNGGLAR+MLSLPSVAQYPADPHLVVTEK+MTMNMMGLLQLSGPDK+NGIDIYSLTVDSR+NVIFVIDK+QSLVQATEENLNK+QYSAAVGR+RLGMYELLLK+SDSGGSIQIEEGYFVHHFAPENLPTMSK+…
Itpa	0.796591	3	3	1	<0.05	inosine triphosphate pyrophosphatase.	DFGWDPCFQPDGYEQTYAEMPK+LQEYFSVAAGAGDH+SAYALCTFALSTGDPSQPVLLFR
Khsrp	0.643844	1	18	1	<0.05	far upstream element-binding protein 2.	AINQQTGAFVEISR+GGGGPGGGGPGGGGASGGPSQPPGGGGPGIR+GGGGPGGGGPGGGGASGGPSQPPGGGGPGIRK+IGGDAATTVNNNTPDFGFGGQK+IGQQPQQPGAPPQQDYTK+KQAQVATGGGPGAPPGSQPDYSAAWAEYYR+LASQGDSIGSQLGPIHPPPR+MMLDDIVSR+MSDYNTGGPPPGPPPPAGGGGGAAGAGGGPPPGPPGAGDR+QAQVATGGGPGAPPGSQPDYSAAWAEYYR+SGPPGPPGAPGMPPGGR+SGPPGPPGAPGMPPGGRGRGR+SVSLTGAPESVQK+VPDGMVGLIIGR+VQISPDSGGLPER+VQQACEMVMDILR
Klk1	0.947892	3	6	0.97	>0.05	glandular kallikrein k1.	FLILFLALSLGGIDAAPPVQSR+LGSTCLASGWGSITPVK+NSQPWQVAVYR
Klkb1	0.910989	339	701	1	<0.05	plasma kallikrein.	ADTNTIYTNCWVTGWGYTK+ATIPLVPNEECQK+ATIPLVPNEECQKK+CLLFSFLAVTPPK+CQFFIYSLLPQDCK+CQFFIYSLLPQDCKEEGCK+EGGTDACKGDSGGPLVCK+ELIIHQEYK+EQGETQNILQK+ESITGTLPR+FGCFMK+GGDLAAIYTPDAQYCQK+IKELIIHQEYK+ITYGMQGSSGYSLR+IYGGILSLSEITK+KTRPEPCHSK+LCTNNFHCQFFTYATSAFYRPEYR+LVSQTHLCGGSIIGR+QWVLTAAHCFDGIPYPDVWR+SADNLVSGFSLK+SGRPSPPIPQENAISGYSLLTCR+TICTFHPNCLFFTFYTNEWETESQR+VSEGNYDIALIK+VSEYMDWILEK
Kng1	1.04109	6132	210	1	<0.05	kininogen 1 isoform 1.	APILKAYFPCIGCVHAISTDSPDLEPVLK+ATSQVVAGTK+AYFPCIGCVHAISTDSPDLEPVLK+CPGRPWKPASWEDPNTETTEFSDFDLLDALS+CQALDMTEMAR+DAEEAATGECTATVGK+DAEEAATGECTATVGKR+DAETEQGPTHGHGWLHEK+DIPVDSPELK+EGNCSAQSGLAWQDCDFK+EGNCSAQSGLAWQDCDFKDAEEAATGECTATVGK+ENEFFIVTQTCK+EQEERDAETEQGPTHGHGWLHEK+ERFPSLHGDCVALPNGDDGECR+ESNTELAEDCEIK+ETKCSKESNTELAEDCEIK+EVLGHSIAQLNAENDHPFYYK+FPSLHGDCVALPNGDDGECR+GNLFMDINNK+HGHDHGHWSPR+HGLGHGHQKP…
Kng2	1.00665	249	590	1	<0.05	kininogen 2 isoform 1.	ATSQVVAGTNYVIEFIAR+CPGRPWKPASWK+DIPVDSPELK+DSEEAATGECTATMGK+ENKFFIVTQTCK+ERFPSLR+ESNTELTEDCEIK+EVLGHSIAQLNTENDHPFYFK+FFIVTQTCK+GDCVALPNGDGGECR+GLAWQDCDFK+GLAWQDCDFKDSEEAATGECTATMGK+GNAFLDTDNK+GPIVTEEYHCASCVHPISADNPDLEPVLK+HLGQSLDCNANVYMRPWENK+IEDFTQSCDLHPGDDLVEALPKPCPGCPR+KATSQVVAGTNYVIEFIAR+LISDFPEATSQK+LQSGNQFVLYR+MDGSATFYSFNYQIK+RPPGFSPFR+RRPPGFSPFR
Lba1	0.86873	1	16	1	>0.05	isoform 1 of lupus brain antigen 1.	AKEKIPEELGLALVLTVYEAK+CINDPNAMFLTGDTAQSIMK+DDAGCTVLHVAAAHFPGYTSR+DENFPLFVTSK+DTLLGAKATPSSPAAR+ESTDLWLSAMQAFLLSSSYPEDFEK+FDINFNLK+FGMLVPNR+GSTDSACAALPQPVPHEPR+IILAIQQLGNGEWTQGLQKR+KCLAEAAELLNR+MYCQEELFEEAAIAVEKYEEMLKNK+QDPAAHLGR+QQAAYQK+SLPCGTADTTLSK+SYLCFIR+VAAGTEGKK+VFPNVLAEDLEEMDYILSPDTYGLCK+VLALAPGGLEVLLNLVR+VVVQGIEQSVWIR
Lcat	1.13648	19	60	1	>0.05	phosphatidylcholine-sterol acyltransferase.	AAPYDWR+DHFIDGFISLGAPWGGSIK+ILASGDNQGIPILSNIK+LDKPDVVNWMCYR+STELCGQWQGR+TESVEYVDDNKLAGYLHTLVQNLVNNGYVR+VSNAPGVQIR
Lcn2	3.6378	7	22	1	<0.05	neutrophil gelatinase-associated lipocalin.	AGQFTLGNMHR+DDNIIFSVPTDQCIDN+ELSPELK+SLGLKDDNIIFSVPTDQCIDN+WYVVGLAGNAVQK+YPQVQSYNVQVATTDYNQFAMVFFR
Lect2	1.01555	1	1	0.99	>0.05	isoform 1 of leukocyte cell-derived chemotaxin 2.	TCDSYGCGQYSAQR
Lgals1	1.20096	4	9	1	<0.05	galectin-1.	DSNNLCLHFNPR+EPAFPFQPGSITEVCITFDQADLTIK+FNAHGDANTIVCNTK+LNMEAINYMAADGDFK+MACGLVASNLNLKPGECLK+SFVLNLGK
Lgals7	1.41331	1	2	1	<0.05	galectin-7.	FHVNLLCGEEQGADAALHFNPR+GQPFEVLLIATEEGFK+LDTSEVVFNTK
Lifr	0.794849	241	768	1	<0.05	leukemia inhibitory factor receptor.	DRFHSCHPLETTNVK+DVSLIPETPEILDLSADFFTSSLLLK+EIICSWNPGR+ENSVGLIIAILIPVAVAVIVGVVTSILCYR+EWSDWSPLK+FHSCHPLETTNVK+GAEDSTYHVAVDK+GAEDSTYHVAVDKLNPYTAYTFR+HDPNMTCDYVIK+HLTTEATPSKGPDTWR+IASMEIPNDDITVEQAVGLGNR+IFLTWR+INLLCQIEICK+IPALSPGDHEVTINYLNGFQSK+KVPSNSTETVIESDQFQPGVR+LNPYTAYTFR+LPISPAVEDTAAEDEEGK+LSCETHDLK+NDYIISVVAR+NLIVYWKPLPINEANGK+NSAGSSPPSK+NTETNVFPQDK+NTEYTLFESISGK+SEPCLLDWR+TEPVALVLLNTMLSGK+TL…
Loxl1	0.596793	18	69	1	<0.05	lysyl oxidase homolog 1.	ASFCLEDSTCDFGNLK+CLASTAYAPEATDYDLR+EVAVGDSTGMAR+GAGGGMGAGAAAVASAGVIYPFQPR+GLPDLVPDPNYVQASTYVQR+HPFGFGQVPDNWR+LGWYPPYAANVPPEAYVPPR+NQGTADFLPNRPR+QAPSLPLPGR+TYEQGYVYYR+TYEQGYVYYRGAGGGMGAGAAAVASAGVIYPFQPRAR+VLEPPYLPVR+YIVLESDFTNNVVR
Lrg1	1.5226	77	204	1	<0.05	leucine-rich alpha-2-glycoprotein.	CAGPEAMK+DMQDGFDISHNPWICDK+DMQDGFDISHNPWICDKNLADLCR+ELHLSSNR+LEDSLLAPQPFLR+LHLEGNR+LLDVAELGSL+LQALSPELLAPVPR+NLADLCR
Lrrk2	2.40776	1	10	0.99	<0.05	putative uncharacterized protein.	AMATAQLGSLK+ESWVVCGTQSGALLVINVEEETKR+GDSQVISLLLRK+IGDEDGQFPAHR+KPELGMQGATVGIDVR+LCELIDCVHFLK+LFWLEPCYKALVRHR+LMIVGNTGSGK+LMIVGNTGSGKTTLLQQLMKMK+NDIGPTVVLDPAMK+NTLQEGVASGSDGNFSEDALAK+QSDSSSSLASER+QTNTGSVLAR+SNSISVGEVYR
Lsp1	1.19114	2	10	1	<0.05	isoform 1 of lymphocyte-specific protein 1.	QQFWGNEGTAEGTEPSQSERPEEK+SSELDEDEGFGDWSQKPEPR+TLWETGEVQSQSASK+TPSCQDIVAGDMSK
Ltbp1	0.574433	32	3	0.99	<0.05	latent transforming growth factor beta binding protein 1 isoform ltbp-1s.	CTCGQGYQLSAAK+DALVDFSEQYGPETDPYFIQDR+DQCEDIDECEHHHLCSHGQCR+DSDDYAQLCNIPVTGR+EICPGGMGYTVSGVHR+EIPSLDQEK+GLVPAGESSYDTGGENYKDADECLLFGEEICK+GWNGQCLDVDECLQPK+HCQDIDECQQGNLCMNGQCR+MGFGPDPTFSSCVPDPPVISEEK+NGYCLNTQPGYECYCK+QECCCTSGAGWGDNCEIFPCPVQGTAEFTEMCPR+QICCCSVGK+QQLQGINVCGGQCCHGWSKPPGSQR+QSYHGYTQMMECLQGYK+QTTYTECCCLYGEAWGMQCALCPMK+QVVRSQVQQDAQSAGGSRLQVQQK+RITYVVRPGPGLPAGALPLAGPPR+VCTNGSCTNLEGSYMCSCH…
Ltbp4	0.71126	20	44	1	<0.05	isoform 2 of latent-transforming growth factor beta-binding protein 4.	AEAAAPYTVLAQSAPR+AGPDLASCLDIDECR+AVVPSHQAGVAACHCCLDQTPK+CTDVDECSSGTPCGLHGQCTNTK+DCDPGYHPGPEGTCDDIDECR+DVDECQLFQDQVCK+ECYFDTAAPDACDNILAR+ELRGSECASPLPGLR+GCQLCPPYGSEGFR+GPGAPCQDVDECSR+GSYTGALSEPYEGLEAEECGILDGCPHGR+GVCENLPGSFR+GYLVPSGDLSAR+IQQCPGTETAEYQSLCPHGR+LECVDNDECADEEPACEGGR+MSCVDVNECDEAEATSPLCVNAR+RPGLGGPCPLLLLLLLPAATSASGSSPSPSPSPIEK+VLCPLICHNGGVCVKPDR+VPEGFTCDCFDGYR
Ltf	1.0943	22	36	1	<0.05	putative uncharacterized protein.	CASSPEEPYSGYAGALR+CGLVPVLAENQK+ECHLAQVPSHAVVSR+FNEFFSQSCAPGADPK+GDADAMSLDGGYIYTAGK+GSTVFEELPNK+IPIGTLRPYLNWNGPPASLEEAVSK+KQASGFQLFASPSGQK+NLLFNDNTECLAK+QASGFQLFASPSGQK+QCIQAIVTNRADAMTLDGGTMFDAGKPPYK+QCSSSPLLEACAFLTQ+REDAGFTWSSLR+SNGLDCVNRPVEGYLAVAAVR+TDKVEVLQQVLLDQQVQFGR+THYYAVAVVK+VGGPPLSCVKK+VTCISFPTTEDCIVAIMK+VTWCAVGSEEK+YQGYTGALRCLAEK
Lum	0.891903	146	630	1	<0.05	lumican.	EDAVSASLK+FTGLQYLR+ILGPLSYSK+ISNIPDEYFK+LDGNPLTQSSLPPDMYECLR+LHINYNNLTESVGPLPK+LPAGLPTSLLTLYLDNNK+NNQIDHIDEK+RFTGLQYLR+SIPTVNENLENYYLEVNELEK+SLEYLDLSFNQMSK+SLQDLQLTNNK+SVPMVPPGIK
Ly6c2	0.978775	2	2	1	<0.05	lymphocyte antigen 6c2.	AQGLQCYECYGVPIETSCPAVTCR+ASDGFCIAQNIELIEDSQR
Lypd3	1.31837	1	1	0.97	<0.05	ly6/plaur domain-containing protein 3.	CGPGVDVCTEAVGAVETIHGQFSVAVR+CQGSMPPVVNCYNASGR+DGVTGPGFTLSGSCCQGPR+GCFDGNVTLTAANVTVSLPVR+GLDLHGLLAFFQLQQCSEDR+MKTVKCGPGVDVCTEAVGAVETIHGQFSVAVR
Lyz1	0.943516	4	16	1	<0.05	lysozyme c-1.	DLSQYIR+LADWVCLAQHESNYNTR+NACGINCSALLQDDITAAIQCAK+NGMDGYR+STDYGIFQINSR
Lyz2	0.941418	50	118	1	>0.05	lysozyme c-2.	AHCQNR+AVNACGINCSALLQDDITAAIQCAK+DLSQYIR+GDQSTDYGIFQINSR+NGMAGYYGVSLADWVCLAQHESNYNTR+RNGMAGYYGVSLADWVCLAQHESNYNTR
Masp1	1.05016	83	45	1	<0.05	mannan-binding lectin serine protease 1.	DNEVMDTFQIECLK+DQVLVSCDTGYK+EDEELSCDHYCHNYIGGYYCSCR+ETTDTEQTPGQEVVLSPGTFMSVTFR+FTGFDAHYMAVDVDECK+FTGFDAHYMAVDVDECKER+HGLVTFSTR+IEPSQAVYSFK+IVDCGAPAGLK+NAELGLFPWQALIVVEDTSR+SLPTCLPVCGQPSR+SPEPISTQTHSVQILFR+TGTITSPDYPNPYPK+TLSDVLQYVK+VECSGNLFTQR+VETEDQVLATFCGR+VLKDNEVMDTFQIECLK+VPNDKWFGSGALLSESWILTAAHVLR+VSNYVDWLWEEMNSPR+WFGSGALLSESWILTAAHVLR+YSCQQPYYK
Masp2	0.953564	32	113	1	>0.05	isoform 1 of mannan-binding lectin serine protease 2.	AGYVLHQNK+CEYDFVK+GEKLPPVCEPVCGLSTHTIGGR+LPPVCEPVCGLSTHTIGGR+LVSPGFPEK+MAASSLNIR+NLMFVDIPIADHQK+SGYLSSPEYPQPYPK+SWTLTAPPGYR+TDFTGTVAGWGLTQK+TGFELLQGSVPLK+VLATLCGQESTDTEQAPGNDTFYSLGPSLK+VSANMLCAGLETGGK+VTFHSDYSNEKPFTGFEAFYAAEDVDECR+WPEPVFGR+YADHQDR+YVCEADGFWTSSK
Mat1a	0.201484	1	6	1	<0.05	s-adenosylmethionine synthetase isoform type-1.	FVIGGPQGDAGVTGR+ICDQISDAVLDAHLK+TGMVLLCGEITSVAMVDYQR+YLDEDTVYHLQPSGR
Matn2	Case Only	1	2	NA	<0.05	matrilin-2.	CHEGFALNSDKK
Mb	0.784128	11	229	1	<0.05	myoglobin.	GQHAAEIQPLAQSHATK+HGCTVLTALGTILK+HGCTVLTALGTILKK+HSGDFGADAQGAMSK+KGQHAAEIQPLAQSHATK+KKGQHAAEIQPLAQSHATK+THPETLDKFDK+VEADLAGHGQEVLIGLFK+YKELGFQG+YLEFISEIIIEVLK+YLEFISEIIIEVLKK
Mbl1	0.925384	433	1194	1	<0.05	mannose-binding protein a.	AIQEVATGIAFLGITDEATEGQFMYVTGGR+DEPNNHGSGEDCVIILDNGLWNDISCQASFK+KDEPNNHGSGEDCVIILDNGLWNDISCQASFK+KLFVTNHEK+LANMEAEIR+LFVTNHEK+LGPPGSVGSPGSPGPK+LHAFSMGK+LTYSNWK+NAEENKAIQEVATGIAFLGITDEATEGQFMYVTGGR+SLCTELQGTVAIPR+TCSVIACGR
Mbl2	0.975859	542	1496	1	<0.05	mannose-binding protein c.	AEFDTSEIDSEIAALR+ALCSEFQGSVATPR+DIAYLGITDVR+GDRAEFDTSEIDSEIAALR+KYFVSSVK+NAEENSAIQK+NWVLFSLSEK+VEGSFEDLTGNR+WNDVPCSDSFLAICEFSD+YTNWNDGEPNNTGDGEDCVVILGNGK
Mdh1	3.12439	1	7	1	<0.05	malate dehydrogenase, cytoplasmic.	DLDVAVLVGSMPR+EVGVYEALKDDSWLK+NVIIWGNHSSTQYPDVNHAK+VIVVGNPANTNCLTASK+VLVTGAAGQIAYSLLYSIGNGSVFGK
Mdh2	0.757638	8	26	1	<0.05	malate dehydrogenase, mitochondrial.	AGAGSATLSMAYAGAR+ANTFVAELK+EGVVECSFVQSK+ETECTYFSTPLLLGK+FVFSLVDAMNGK+GCDVVVIPAGVPR+GYLGPEQLPDCLK+IFGVTTLDIVR+LTLYDIAHTPGVAADLSHIETR+MIAEAIPELK+VAVLGASGGIGQPLSLLLK+VDFPQDQLATLTGR
Megf9	0.65145	2	3	1	>0.05	multiple epidermal growth factor-like domains 9.	CENGYYNSDSICTQCECHGHVDPIK+EGFYPSPDAAK+SDSCDVHTGACLNCQENSK
Mep1a	0.944437	1	1	0.94	>0.05	meprin 1 alpha.	CVSGHAFFYAGER+DPCDPNPCQNEGTCVNVK+GAILHAFEMFR+LNRMYNCTATHTLLDHCDFEK
Mertk	1.00786	1	9	1	>0.05	proto-oncogene tyrosine-protein kinase mer.	EIVSDPIYVEVQGLPYFIK+GGIGPFSEPVNIIIPEHSK+GMTPYPGVQNHEMYDYLLHGHR+ISHVWESAGTYK+MVLAPLLLGLLLLPALWSGGTAEK+QEDGTSQK+SPSVLTVPGLTETAVFSCEAHNDK+YILNGGNEEWEDVSSTPFAAVTPEK
Met	1.30347	1	5	1	<0.05	hepatocyte growth factor receptor.	FCSVDSGLHSYMEMPLECILTEK+FLTDQSYIDVLPEFQDSYPIK
Mfap5	0.717035	2	2	0.99	<0.05	microfibrillar-associated protein 5.	QCVHQSCFTSLR
Mgam	0.677071	1	70	1	<0.05	similar to maltase-glucoamylase.	AAQLPYDVQHADIDYMDQK+ASTYSNAFPSTPVNK+AYVAFPDFFR+EIEELYTNTEEPEK+ELHSNTQDPAK+ENPFGIQIR+GELFWDDGQSK+GGYIFPTQQPATTTEASR+HNGMVNQMAPQVSYDPSMK+IDCYPDEHGASEANCSAR+IDMNWNK+IYDPNHSRYEVPVPLNIPSAPLSTPEGR+KDFTYDPVNFK+LGEAYTVEWDFFTR+LPSTYIYGFGETEHTTFK+LYDVLIK+LYDVLIKENPFGIEIR+MESDVVNTNAGFTATLK+NLPSAPVFGNSIENILLTAEYQTSNR+NPLGLIVALDENK+QFLLGPAFLVSPVLEPNAR+QFLWGPGLLITPVLDQGAEK+TLCMESEQILPDGSR+VLDGYLFSK+WMQLGAFYPFS…
Mif	0.716904	1	6	1	<0.05	macrophage migration inhibitory factor.	LHISPDR+LLCGLLSDR+MPMFIVNTNVPR+VYINYYDMNAANVGWNGSTFA
Mmp2	1.86057	2	28	1	<0.05	72 kda type iv collagenase.	CGNPDVANYNFFPR+EYSSCTDTGRSDGFLWCSTTYNFEKDGK+FFGLPQTGDLDQNTIETMR+FQGTSYNSCTTEGR+IHDGEADIMINFGR+IIGYTPDLDPETVDDAFAR+QDIVFDGIAQIR
Mmrn1	0.710651	1	36	1	<0.05	multimerin 1.	ELSMACRNASTGTCGQNALIPR+ETLSAMTYNPK+FESENADNEIHCDR+FLQSFSR+HPFMGDTCTVK+KGGILSNER+LSPTVILDTGSHLPSGR+NASTGTCGQNALIPR+NQRPSYQKPSFETTR+QDCGDPAMIQK+QEHSQIVLYHQSLNETLSK+VDNASLVADDMR+VEEQQQLAHSNQAESHTAVDQGR+YNFILQIAK
Msln	0.584829	7	9	1	<0.05	mesothelin.	ALGGLACDLPGK+ASLLGPGFVLIWIPALLPALR+CQGVYGFQVSEADVR+MALPTARPLLGSCGSPICSRSFLLLLLSLGWIPR+QKNITLRGHQLR+QMDLVNEIPFTYEQLSIFK+SSEVLLPWLAGCQGPLDQSQEK
Mst1	1.0088	172	2	0.99	<0.05	hepatocyte growth factor-like protein.	AVCGPAGSQLVLLK+CDDDQPPSILDPPDQVVFEK+CEIAGWGESIGTSNNTVLHVASMNVISNQECNTK+CGPLLDCR+CTEELVPEGCYHGSGEQYR+EAVCVLCNGEDYR+EAVCVLCNGEDYRGEVDVTESGR+EFCDLPSCGPNLPPTVK+EQWVLTAR+GPWCYTTNR+GVQCQHWSSETPHKPQFTPTSAPQAGLEANFCR+MAFCHQIPR+MGWLPLLLLLVQCSR+NGLEENFCR+NLLHTAVPGPWQEDVADAEECAR+NPDGDSHGPWCYTLDPDILFDYCALQR+NPDGSERPWCYTTDPNVER+QCIWSCHEPLTGYEVWLGTINQNPQPGEANLQR+QGQHFCGGSLVK+SPLNDFQLFR+TAGGLPCQAWSR+TCIMDNGVSYR…
Mstn	1.02079	4	13	1	>0.05	growth/differentiation factor 8.	ANYCSGECEFVFLQK+DFGLDCDEHSTESR+IPAMVVDR+MSPINMLYFNGK
Muc16	1.31482	1	57	1	<0.05	similar to mucin 16.	AEEISTGMPTGPPNSIISK+CYDSNTITESQEVSTSQIR+EATSSILR+EGNSVTSALDVSWDQK+ELMSTVSSPPTLPGDSER+ENCAMTSMLPALSGQVETK+GNTSGTESTLISSSGSEMMTSIK+GTSEVLSTTISNSSPATMTSITK+IEQMSGVLSTTNSSSAPK+ITEVIPSEFTDIGPKR+ITEVTPSLFTDLGTESYAMTSTMPASSGQSETRK+KDTSGIESR+KVTSGILTAAISPSVTNMMTFTPVK+LDTSYGAESQSLTSTMGIFVDQAR+LQQLSNSHNGHSVVTSSMVTSK+MEASSGPLSTTISSGVSEMR+MPSLFPSPSR+NQTSSETK+SEDTDLMKK+SLTITSLSTQVGVQPSLNR+SNTDSFSHLTSGLR+STLST…
Mug1	0.790196	540	1741	1	<0.05	murinoglobulin-1.	AFIFIDESHITHAFTWLSQK+AHFSVMGDILSSAIR+ALMAYAFALAGNQNK+ALMAYAFALAGNQNKR+ALSCLESSWK+AQELSYTSATTTDQHGLAEFSIDTTCISGSSLHIK+AVDQSVLLLKPESELSPSWIYNLPGMQQNK+DGSYSAFGDQNGER+DLFQCVSFIIPR+DPSSNDPLTETIR+EEDSCSYFYCMEER+EEHSFTVMEFVLPR+EGNTWLTAFVLK+ESGEKEEHSFTVMEFVLPR+ESVVFVQTDKPVYKPGQSVK+ESVVFVQTDKPVYKPGQSVKFRVVSMDK+FALEIPVEFSMVPMAK+FNVDLKVPNAMSVNDEVLSVTACGK+FSTSQSLPASQTR+GGVDDEMTLSAYITMALLESSLPATHPVVSK+GPTHEFS…
Mug4	0.747834	1	6	1	<0.05	murinoglubulin-4.	ALMAYAFALAGNQDK+ALSCLESSWK+ATVMNYLPTSMR+EEDSCSYFYCMEER+EEHSFTVMEFVLPR+EGNTWLTAFVLK+ELVFYYLVMAQGSIIQTGNHTHQVEPGEAPVK+ESVVFVQTDKPVYKPGQSVK+ESVVFVQTDKPVYKPGQSVKFRVVSMDK+GPTHEFSK+HGIPFFVK+HTSSWLVTPK+LQVTASPQSLCGLR+LVDIKGDPIPNEK+MLSGFIPLKPTVK+MSLVLPPTVVK+NKESVVFVQTDKPVYKPGQSVK+NKVDLSFSSSQSLPSSQTR+NLQPAIVK+NTQNLLHMPYGCGEQNMVLFAPNIYVLK+QEHTFSSLFCASDAEISEK+QMSFSLAAEPIQGPYK+RAQLCLFSVLLAFLPSASSLNGDSK+SSEPC…
Mup1	0.856216	12	14	0.95	<0.05	mup1 protein.	AGEYSVTYDGFNTFTIPK+DGETFQLMGLYGR+DGETFQLMGLYGREPDLSSDIK+DGETFQLMGLYGREPDLSSDIKER+ENIIDLSNANR+EPDLSSDIK+EPDLSSDIKER+FAKLCEEHGILR+LCEEHGILR+TDYDNFLMAHLINEK+TDYDNFLMAHLINEKDGETFQLMGLYGR
Mup2	1.08312	387	1379	NA	<0.05	major urinary protein 2.	FHTVRDEECSELSMVADKTEK+ENIIDLSNANR+FHTVRDEECSELSMVADK+DEECSELSMVADKTEK+FAQLCEEHGILR+INGEWHTIILASDKR+AGEYSVTYDGFNTFTIPK+TDYDNFLMAHLINEK+INGEWHTIILASDK+DEECSELSMVADK+LFLEQIHVLENSLVLK+DGETFQLMGLYGR+VHTVRDEECSELSMVADK+EKIEDNGNFR+EPDLSSDIK+DGETFQLMGLYGREPDLSSDIKER+TDYDNFLMAHLINEKDGETFQLMGLYGR+VHTVDEECSELSMVADK+DGETFQLMGLYGREPDLSSDIK
Myl6	1.54892	1	5	1	<0.05	isoform smooth muscle of myosin light polypeptide 6.	EAFQLFDR+ILYSQCGDVMR+VLDFEHFLPMLQTVAK
Myo1h	0.00321372	10	21	1	<0.05	myosin 1h.	DKPLCPDNEEFVVLVRK+ECFLVAELENR+LLGVCPAVLLEALTHR+LLLSIPVLEAFGNAKTLRNDNSSR+MMCSELNNHFILISGESGAGKTEASKK+MNAVVSLDTTKEEVRR+QGCASVPDTHEIKWIAKLLGVCPAVLLEALTHR+TEEVICPLTVELSVYAR+VLQLLGSEK+VVQGSLQFYVSPGR
Nit1	0.851426	1	7	1	>0.05	nitrilase 1.	CSEGPGLCLAR+ESNYTKPGGTLEPPVK+FPELSLKLAQAGAEILTYPSAFGSVTGPAHWEVLLR+KTHLCDVEIPGQGPMR+LAQAGAEILTYPSAFGSVTGPAHWEVLLR+NPAETLLLSEPLNGDLLGQYSQLAR+TCAELVQEAAR
Nit2	0.39579	4	8	1	<0.05	nitrilase homolog 2.	AGTEETILYSDIDLK+ESSIYLIGGSIPEEDAGK+FAELAQIYAQR+GCQLLVYPGAFNLTTGPAHWELLQR+LALIQLQVSSIK+LYNTCSVFGPDGSLLVK+TLSPGDSFSTFDTPYCK
Nme1	0.901025	1	14	1	>0.05	nucleoside diphosphate kinase a.	DRPFFTGLVK+EISLWFQPEELVEYK+FLQASEDLLK+GDFCIQVGR+GLVGEIIK+TFIAIKPDGVQR+VMLGETNPADSKPGTIR+YMHSGPVVAMVWEGLNVVK
Notch1	0.651496	12	6	0.87	<0.05	transmembrane receptor notch1.	CEVASGTEACVASGSFVGQR+CNCPLPYTGATCEVVLAPCATSPCK+CPPGFHGPTCR+CSQPSGTCLNGGR+CTCPQGYTGLNCQNLVR+DAQGQQMIFPYYGHEEELR+EETSLFLSIRR+GTQGVHCEINVDDCHPPLDPASR+HACISNPCNEGSNCDTNPVNGK+NGGVCAVASNTR+QDVNECSQNPGLCR+RICTCPSGYTGPACSQDVDECDLGANR+RICTCPSGYTGPACSQDVDECDLGANRCEHAGK+SGWTGVNCDVLSVSCEVAAQK+SGWTGVNCDVLSVSCEVAAQKR+VASFYCECPHGR
Notch2	0.713527	25	36	1	<0.05	notch gene homolog 2.	CEADINECDIPGR+CEADINECDIPGRCQHGGTCLNLPGSYR+CICPLGYTGK+CPEGFLGEYCQHR+CPEGFLGEYCQHRDPCEK+CQNGGTCVPQGMLGK+CQNGGTCVPQGMLGKATCR+CQNGGVCVDGVNTYNCR+CSCPPGTR+DTYECTCQVGFTGK+EAPNFESFSCLCAPGWQGK+EAPNFESFSCLCAPGWQGKR+EGSYEAAK+GADCTEDVDECAMANSNPCEHAGK+GALCDTNPLNGQYICTCPQGYK+GLLCEENIDECAGGPHCLNGGQCVDR+GVHCELEVNECQSNPCVNNGQCVDK+IGGFTCLCMPGFK+NCQTLVNLCSR+NCQTVLAPCSPNPCENAAVCK+VASFSCLCPEGK+YSCVCSPGFTGQR
Nov	0.627557	3	5	1	>0.05	protein nov homolog.	FCGVCSDGR+FEPNCQYFCTCR+KVAVPGECCEK+SCGMGVSTR+SVLDGCSCCPVCAR
Npc2	1.03393	4	4	1	>0.05	epididymal secretory protein e1.	DKVYSYLNK+EVNVSPCPTDPCQLHK+SGINCPIQK+VPFPIPEPDGCK
Nptn	1.02101	10	17	1	>0.05	isoform 1 of neuroplastin.	AEDSGEYHCVYHFVSAPK+ESLLPVTLQCNLTSSSHTLMYSYWTR+NGVELTATR+SVGYPHPEWIWR
Oaf	0.982361	7	42	1	>0.05	out at first protein homolog.	ALEQAELPR+ALILGELEK+GQSQFQALCFVTR+GVDSSVFEALPK+KPDGTLISFIADFK+KPDGTLISFIADFKK+LHHNDIIPSEAMAK+LPDSQVIEESLQADSDADSISLDLR+QEDVQFWTER+QLCLWDEDP+SYTFDFYVPQK+VRLPDSQVIEESLQADSDADSISLDLR
Olfm1	0.935633	2	3	1	>0.05	isoform 4 of noelin.	CICTVVAPQQTMCSR+DLQYVEK
Orm3	1.44461	4	11	1	<0.05	alpha-1-acid glycoprotein 3.	AVTHVGMDESEIIFVDWK+AVTHVGMDESEIIFVDWKK+DDHCVYNSNLLGFQR+HGAIMLFFDLK+RGLSLSAR+RPDIPPELR
OTTMUSG00000012493	1.07752	8	8	1	<0.05	17 kda protein.	AGEYSVTYDGFNTFTIPK+DGETFQLMGLYGR+DGETFQLMGLYGREPDLSSDIK+DGETFQLMGLYGREPDLSSDIKER+EKIEDNGNFR+ENIIDLSNANR+EPDLSSDIK+EPDLSSDIKER+FAQLCEEHGILR+FHTVDEECSELSMVADK+FHTVDEECSELSMVADKTEK+INGEWHTIILASDK+INGEWHTIILASDKR+TDYDNFLMAHLINEK+TDYDNFLMAHLINEKDGETFQLMGLYGR
Paip2	0.945637	2	2	0.98	>0.05	polyadenylate-binding protein-interacting protein 2.	CFQEMLEEEEEHEWFIPAR
Papln	0.899175	39	97	1	>0.05	papilin.	AEGFPVPTIEWQR+AEQCAEFDGTDFQGR+AEQCAEFDGTDFQGRRYR+APTLQRPPHQPPLRPSSGPR+CLLPSAQGSCGDWAAR+CLQCGGDGSSCYPVTGTFDGNDLSR+CVDLQSSKPAEMEACNR+DAVVDGTPCEPGQR+DEGSYTCSAFR+DQPTLTEPCVQEACPVFR+ELTITGLPPAVTVAEGDTAR+FGCCYDNVASAAGPLGEGCVGQPSYAYPVR+FWYGGCHGNANNFASEQECMNTCR+GDEGSPVHAAACLLK+GPTSEPLVIELLSQESNPGVHYEYYLPANDPGR+GQAWHVGSWSLCSK+GQAWHVGSWSLCSKSCGSGIRR+GVEGDLAPER+GYNQIFIIPAGATSIR+HQVQPDGSLVISR+LAGSEPSLVQAAPGQ…
Park7	0.975389	23	66	1	>0.05	protein dj-1.	DGLILTSR+DVMICPDTSLEDAK+GAEEMETVIPVDVMR+GLIAAICAGPTALLAHEVGFGCK+GPGTSFEFALAIVEALVGK+KGLIAAICAGPTALLAHEVGFGCK+MMNGSHYSYSESR+TQGPYDVVVLPGGNLGAQNLSESPMVK+VTVAGLAGKDPVQCSR
Pcbp1	0.470837	5	13	1	<0.05	poly(rc)-binding protein 1.	AITIAGVPQSVTECVK+ESTGAQVQVAGDMLPNSTER+EVGSIIGK+IITLTGPTNAIFK+INISEGNCPER+LVVPATQCGSLIGK+QVTITGSAASISLAQYLINAR
Pcmt1	0.808149	3	12	1	>0.05	isoform 1 of protein-l-isoaspartate(d-aspartate) o-methyltransferase.	ALDVGSGSGILTACFAR+KDDPMLLSSGR+LILPVGPAGGNQMLEQYDK+LILPVGPAGGNQMLEQYDKLQDGSVK+MAWKSGGASHSELIHNLR+MKPLMGVIYVPLTDK+VFEVMLATDR+VIGIDHIK
Pcsk9	1.49092	1	12	1	<0.05	proprotein convertase subtilisin/kexin type 9.	ALNAFGGEGVYAVAR+DHVLTGCSFHWEVEDLSVR+DIIGASSDCSTCFMSQSGTSQAAAHVAGIVARMLSR+EAWRLPGTYIVVLMEETQR+EPTLTLAELR+GTVSGTLIGLEFIR+KSQLIQPSGPLVVLLPLAGGYSR+QPGQCVGHQAASVYASCCHAPGLECK+RQPGQCVGHQAASVYASCCHAPGLECK+SPDGSSQVEVYLLDTSIQGAHR+SQLIQPSGPLVVLLPLAGGYSR+TGVVLVAAAGNFR+VTITDFNSVPEEDGTR
Pdgfb	0.512421	2	7	1	<0.05	platelet-derived growth factor subunit b.	AHSGVELESSSR+ASQVQMRPVQVR+ATVTLEDHLACK+SLGSLAAAEPAVIAECK+TEVFQISR
Pdlim1	0.875756	2	11	1	<0.05	pdz and lim domain protein 1.	DFEQPLAISR+GHFFVEDQIYCEK+HPECYVCTDCGINLK+QSTSFLVLQEILESDGK+QSTSFLVLQEILESDGKGDPNKPSGFR+SAMPFTASPAPSTR+TSASGEEANSRPVVQPHPSGSLIIDKDSEVYK+VTPPEGYDVVTVFRE
Pear1	0.892642	2	2	0.99	>0.05	isoform 1 of platelet endothelial aggregation receptor 1.	AGPSCNVPCSQGTDGFFCPR+CSCENAIACSPIDGTCICK+GQFGEGCASVCDCDHSDGCDPVHGQCR
Pebp1	0.787051	8	28	1	<0.05	phosphatidylethanolamine-binding protein 1.	EWHHFLVVNMK+GNDISSGTVLSDYVGSGPPSGTGLHR+KYNLGAPVAGTCYQAEWDDYVPK+LYTLVLTDPDAPSR+VDYAGVTVDELGK+VLTPTQVMNRPSSISWDGLDPGK+YNLGAPVAGTCYQAEWDDYVPK+YVWLVYEQEQPLSCDEPILSNK
Pf4	0.686276	20	34	1	<0.05	platelet factor 4.	HCAVPQLIATLK+HITSLEVIK+TISSGIHLK
Pfn1	0.62119	5	46	1	>0.05	profilin-1.	CYEMASHLR+DSLLQDGEFTMDLR+DSPSVWAAVPGK+SSFFVNGLTLGGQK+STGGAPTFNVTVTMTAK+TFVSITPAEVGVLVGK+TFVSITPAEVGVLVGKDR+TLVLLMGK
Pgam1	1.42898	1	4	1	<0.05	phosphoglycerate mutase 1.	ALPFWNEEIVPQIK+DAGYEFDICFTSVQKR+FSGWYDADLSPAGHEEAK+NLKPIKPMQFLGDEETVRK+VLIAAHGNSLR+YADLTEDQLPSCESLK
Pgam2	1.09182	2	9	1	>0.05	phosphoglycerate mutase 2.	ALPFWNEEIAPK+FCGWFDAELSEK+FLGDEETVRK+HGEEQVK+HNYYTSISK+SFDTPPPPMDEK+VLIAAHGNSLR
Pgk1	0.618812	22	66	1	<0.05	phosphoglycerate kinase 1.	AHSSMVGVNLPQK+ALESPERPFLAILGGAK+DCVGPEVENACANPAAGTVILLENLR+FHVEEEGK+GCITIIGGGDTATCCAK+ITLPVDFVTADK+ITLPVDFVTADKFDENAK+LGDVYVNDAFGTAHR+QIVWNGPVGVFEWEAFAR+SLMDEVVK+SVVLMSHLGRPDGVPMPDK+TGQATVASGIPAGWMGLDCGTESSK+VDFNVPMK+VLNNMEIGTSLYDEEGAK+VLPGVDALSNV+VSHVSTGGGASLELLEGK+YSLEPVAAELK
Pgls	0.903566	3	25	1	>0.05	6-phosphogluconolactonase.	DLPAAAAPAGPASFAR+EGTLPAALVQPR+EKIVAPISDSPKPPPQR+ILEDKEGTLPAALVQPR+IVAPISDSPKPPPQR+LPIPDSQVLTINPALPVEDAAEDYAR+LPIPDSQVLTINPALPVEDAAEDYARK+LVPFDHAESTYGLYR+TGALCWFLDEAAAR+WTLGFCDER
Pglyrp1	0.295232	2	2	1	>0.05	peptidoglycan recognition protein.	AALNLLECGVSR+NELGWCDVAYNFLIGEDGHVYEGR
Pglyrp2	1.06558	49	108	1	<0.05	isoform 1 of n-acetylmuramoyl-l-alanine amidase.	ATWPGLMDAFPNASSPDVGATLPNDK+DALPSCAIR+EFTEAFLGCPAIHPR+EYYGAGVNGDPVFR+GWHWVGAHTR+KWDDIGYSFVVGSDGYLYQGR+LLAITLAGDLGLTFLHR+LPLGFLYVHHTYVPAPPCTTFQSCAADMR+QLVLTHCPGNALFNLLR+QNGAALTSAPTLAQQVWEALVLLQK+RQNGAALTSAPTLAQQVWEALVLLQK+SQTWSPPGLGTEGCWDQLTAPR+TWPHFTEVEN+VFTLLDPQASR+WDDIGYSFVVGSDGYLYQGR
Phpt1	0.717126	3	10	1	<0.05	14 kda phosphohistidine phosphatase.	AKYPDYEVTWADDGY+ISHQSQDR+NGYDCECLGGGR+VHLAEPSGDPAK+WAEYHADIYDK+YPDYEVTWADDGY
Pi16	0.783812	119	610	1	<0.05	protease inhibitor 16.	AESPEAEAESPLSSEALVPVLPAQER+AQVSPPASDMLQMR+CVWGHNK+EPEAESPKAESPEAEAESPLSSEALVPVLPAQER+GRKPYQEGTPCSQCPLGYSCENSLCEPMR+HMQPSVDEGPVNFLTSTHIPVPK+IGCGSHFCETLQGVEEANIHLLVCNYEPPGNVK+KPYQEGTPCSQCPLGYSCENSLCEPMR+KPYQEGTPCSQCPLGYSCENSLCEPMRNPEK+MSLTESGESVPQIQEEAEPK+QTMVDLHNQYR+SMDEEASK+TLALQSSWTGAENPEK+WDDELAAFAK
Pin1	0.902439	1	6	1	>0.05	peptidyl-prolyl cis-trans isomerase nima-interacting 1.	EEALELINGYIQK+GDLGPFSR+SGEEDFESLASQFSDCSSAK+TGEMSGPVFTDSGIHIILR
Pkhd1l1	0.801974	1	8	1	>0.05	isoform 1 of fibrocystin-l.	AVDPEGNCVSVGITSLTLK+EGTLDLHGLPIPVVWTR+FGEEMGSDQFGGCIMLHAPLPGADMVTGR+FVLLPNIDMVMPK+GCAFHHVFSPAIGVFGTDGVDIDDNIIYFTVGEGIR+GQIILLDQSTPILK+HACVALGVTSITGVCNDR+HCQVLHSNFTDITCLLPTLPPGK+LIGGWEDNPFK+LTVTGSGFSENTQGVQVFVGNSK+MTYFVSSLNK+QWISGTAQSYTLSADVGILSR+RLSLFHGIVALNK+RLSPVAIMSNGYVDLINGPQDHGWCAGYTCQRR+SAFPVHYLALVSSLSVVAQPVAAQPGQPFPQQPSVK+SEIGVAGPTYR+SPYGDILLFPYNQLCLAYK+VTIQGSGFMSSPEGVEVFMGDFPCK+YFHAPNK
Pkm2	1.28865	20	120	1	<0.05	pyruvate kinase isozymes m1/m2.	AEGSDVANAVLDGADCIMLSGETAK+AGKPVICATQMLESMIK+APIIAVTR+CDENILWLDYK+DAVLNAWAEDVDLR+EATESFASDPILYRPVAVALDTK+FGVEQDVDMVFASFIR+GADFLVTEVENGGSLGSK+GDLGIEIPAEK+GVNLPGAAVDLPAVSEK+ITLDNAYMEK+IYVDDGLISLQVK+KGVNLPGAAVDLPAVSEK+LAPITSDPTEAAAVGAVEASFK+LDIDSAPITAR+LNFSHGTHEYHAETIK+NTGIICTIGPASR+RFDEILEASDGIMVAR+VNLAMDVGK
Pla2g7	1.0608	10	25	1	>0.05	platelet-activating factor acetylhydrolase.	ALSAILDIEHGDPK+ASMAFLQK+CGVALDPWMYPVNEELYSR+ENVLGSAFDMK+IALMGHSFGGATVLQALSEDQR+LQSVMSAAGSGHSK+VAIDLTNK
Plg	1.06987	2366	3423	1	<0.05	plasminogen.	CEGETDFVCR+CQSWAAMFPHR+CSETGGSVVELPTVSQEPSGPSDSETDCMYGNGK+CTTPPPPPSPTYQCLK+DKYILQGVTSWGLGCARPNKPGVYVR+DVILFEK+EAQLPVIENK+EQQCVIMAENSK+EVILLFLLLLKPGQGDSLDGYISTQGASLFSLTKK+FTGQHFCGGTLIAPEWVLTAAHCLEK+FVDWIER+GPWCYTTDPSVR+GRGENYR+GSDVQEISVAK+GTSSTTITGK+GTVSVTVSGK+HSIFTPQTNPR+KLYDYCDIPLCASASSFECGKPQVEPK+KQLAAGGVSDCLAK+LILEPNNR+LILEPNNRDIALLK+LKEAQLPVIENK+LSRPATITDK+LYDYCDIPLCASASSFECGKPQVEPK+MRDVILFEK…
Plxdc2	0.996282	7	51	1	>0.05	plexin domain-containing protein 2.	ADLAAAGVMLLCHFLTDR+DLWVNIDQMEK+EIPVLVTQISSTNHPVK+HRQDWVDSGCPEEVQSK+MLTATQYIAPLMANFDPSVSR+QDWVDSGCPEEVQSK+RGSGHPAYAEVEPVGEK+WPAMKFR
Pon1	1.06915	18	113	1	>0.05	serum paraoxonase/arylesterase 1.	EVTPVELPNCNLVK+GIETGAEDLEILPNGLTFFSTGLK+IFFYDAENPPGSEVLR+ILLMDLNK+ILLMDLNKK+IQNILSEDPK+LLIGTVFHK+VLNFDTLVDNISVDPVTGDLWVGCHPNGMR+YVYIAELLAHK
Ppa1	0.344045	2	9	1	<0.05	inorganic pyrophosphatase.	AIVDALPPPCESACSLPTDVDK+GISCMNTTVSESPFK+GQYISPFHDVPIYADKDVFHMVVEVPR+GYIWNYGAIPQTWEDPGHSDK+HTGCCGDNDPIDVCEIGSK+LKPGYLEATVDWFR+VIAINVDDPDAANYK+VLGILAMIDEGETDWK
Ppbp	1.12792	33	55	1	>0.05	putative uncharacterized protein.	CTNTISGIPFNSISLVNVYRPGVHCADVEVIATLK+SDGMDPYIELR+TCLDPNAPGVK
Ppia	0.957149	48	84	1	>0.05	peptidyl-prolyl cis-trans isomerase.	EGMNIVEAMER+FEDENFILK+HTGPGILSMANAGPNTNGSQFFICTAK+IIPGFMCQGGDFTR+ITISDCGQL+KITISDCGQL+SIYGEKFEDENFILK+TEWLDGK+VKEGMNIVEAMER
Prdm2	0.981223	1	10	0.99	>0.05	pr domain containing 2, with znf domain.	EEAPAAGGQSAVQETFSR+ESPSSTNCESK+FLLHGVGNIFVCSVCK+HILACASASDK+KASELDSTSANMR+KFGPFVGDKK+LGPVCVSAPASMLAVTSSRFK+LTPPAGISTAEIPKLGPVCVSAPASMLAVTSSRFK+MQSMQAPLGK
Prdx1	0.366109	14	116	1	<0.05	peroxiredoxin-1.	ADEGISFR+ATAVMPDGQFK+DISLSEYK+GLFIIDDK+HGEVCPAGWKPGSDTIKPDVNK+IGYPAPNFK+KQGGLGPMNIPLISDPK+KQGGLGPMNIPLISDPKR+LNCQVIGASVDSHFCHLAWINTPK+LVQAFQFTDK+QGGLGPMNIPLISDPK+QGGLGPMNIPLISDPKR+QITINDLPVGR+QITLNDLPVGR+RTIAQDYGVLK+SVDEIIR+TIAQDYGVLK
Prdx2	1.06003	92	216	1	<0.05	peroxiredoxin-2.	EGGLGPLNIPLLADVTK+GKYVVLFFYPLDFTFVCPTEIIAFSDHAEDFR+GLFIIDAK+KEGGLGPLNIPLLADVTK+KLGCEVLGVSVDSQFTHLAWINTPR+LGCEVLGVSVDSQFTHLAWINTPR+LVQAFQYTDEHGEVCPAGWKPGSDTIKPNVDDSK+QITVNDLPVGR+SAPDFTATAVVDGAFK+SLSQNYGVLK+YVVLFFYPLDFTFVCPTEIIAFSDHAEDFR
Prdx5	0.539284	3	34	1	<0.05	isoform mitochondrial of peroxiredoxin-5, mitochondrial.	ATDLLLDDSLVSLFGNR+FSMVIDNGIVK+GAQVVACLSVNDVFVIEEWGR+GVLFGVPGAFTPGCSK+KGVLFGVPGAFTPGCSK+KVNLAELFK+LLADPTGAFGK+RFSMVIDNGIVK+THLPGFVEQAGALK+VGDAIPSVEVFEGEPGK+VGDAIPSVEVFEGEPGKK
Prdx6	0.479347	5	51	1	<0.05	peroxiredoxin-6.	DFTPVCTTELGR+DINAYNGETPTEK+DLAILLGMLDPVEK+FHDFLGDSWGILFSHPR+GESVMVVPTLSEEEAK+KGESVMVVPTLSEEEAK+LIALSIDSVEDHLAWSK+LPFPIIDDK+NFDEILR+VVDSLQLTGTKPVATPVDWK+VVFIFGPDK+VVFIFGPDKK
Prg4	0.859923	66	119	1	<0.05	proteoglycan-4.	AVGPFQTHTFR+CFESFAR+DATCNCDYNCQHYMECCPDFK+DATCNCDYNCQHYMECCPDFKR+DQYYNIDVPTR+DRPESVYFFK+EPEPTTPKEPEPTTPK+FTNDVVDPGYPK+GFPNVVTSAITLPNIR+GGNIQQYTYK+IHYSVPMR+ITEVWGIPSPIDTVFTR+KEPEPTTPKEPEPTTPK+KKPNPEPPAVDEAGSGLDNGEFK+KPDGYDYYAFSK+KPEPTTPKEPEPTTPK+LNQGININPMLSDETNLCNGKPVDGLTTLR+TAPPPPGASHTIK+YKDRPESVYFFK
Prkcsh	0.857019	2	7	1	>0.05	isoform 1 of glucosidase 2 subunit beta.	EKESLQQLAEVTR+HGGSPTSLGTWGSWAGPDHDK+MPPYDEETQAIIDAAQEAR+SLEDQVETLR+YEQGTGCWQGPNR
Proc	0.863612	44	106	1	<0.05	vitamin k-dependent protein c.	CACAPGYELADDHMR+CACAPGYELADDHMRCKSTVNFPCGK+DACDGDSGGPMVVFFR+DHWELDLDIK+DTDLEDELEPDPR+LGEYDLR+QGDSPWQAILLDSK+STVNFPCGK+TFILTFIR+VNNGGCLHYCLEESNGR
Pros1	0.976845	4	21	1	>0.05	vitamin k-dependent protein s.	DPSNVNGGCSQICDNTPGSYHCSCKR+ERASQVLVRK+GFAMLPNKK+HCFLNVEK+KVESALIKPINPR+LEAVSLCSDQQSQLK+LGSLFKPTDGFLDTK+NGLELWTPLR+NIPGDFECECPDGYR+QSANAYPDLR+RGFAMLPNKK+SGTSQDIVVFVENSVVAR+YLGCLGAFR
Proz	0.755708	744	1324	1	<0.05	vitamin k-dependent protein z.	CACGALTSEHIR+GSVVMGPWVEGSVVTR+GTWFLTGILGSPPPPGQSQMLLLTAVPR+LTNSEGEDFCAGVLLQEDFVLTTAK+NECHLER+SSQSQPSFPWQVR+STHVHMR+SYSCTCSPGYEGK+TDGCQHFCHPGQSSYMCSCAK+TSCEKGSVVMGPWVEGSVVTREHK+YDEESGENDVSLLQLEEPLQCPSSGLPVCVPER+YSMWFK
Prss2	0.922428	1	1	0.83	>0.05	anionic trypsin-2.	DSCQGDSGGPVVCNGELQGIVSWGYGCAQPDAPGVYTK+ESSVPYQVSLNAGYHFCGGSLINDQWVVSAAHCYK+LGEHNINVLEGNEQFVDSAK+MSALLILALVGAAVAFPVDDDDK+VCNYVDWIQNTIADN
Psap	1.10654	56	127	1	<0.05	sulfated glycoprotein 1.	CVWGPSYWCQNMETAAR+EICVLAGFCNEVK+EVVDSYLPVILDMIK+GCSFLPDPYQK+GEMSNPGEVCSALNLCQSLQEYLAEQNQK+GLSNACALLPDPAR+IGVCPSAYK+IPEVDMAR+LGPGVSDICK+LVLYLEHNLEK+LVSDVQTAVK+NILPALEMMDPYEQNLVQAHNVILCQTCQFVMNK+QCDDFVAEYEPLLLEILVEVMDPGFVCSK+QLESNKIPEVDMAR+TCSGGSAVLCR+TLVPATETIK+TVVTEAGNLLK+VVAPFMSNIPLLLYPQDHPR
Psapl1	0.862118	3	12	1	>0.05	prosaposin-like 1.	FMMNPTDLCK+FVAEYEPVLIESLK+LLGMSSQNLDHK+MGACHGPK+MGTMLCALILWSGLLGAAR+SPEAAEMCNALEHCQR+TPLLGTDQCVMGPSFWCK
Psca	0.856584	2	2	1	<0.05	prostate stem cell antigen.	GCSSQCEDDSENYYLGK
Psma1	0.915585	18	74	1	<0.05	proteasome subunit alpha type-1.	AQPSQAAEEPAEKADEPMEH+DLEFTIYDDDDVSPFLDGLEERPQR+ETLPAEQDLTTK+FVFDRPLPVSR+HMSEFMECNLDELVK+IHQIEYAMEAVK+KAQPSQAAEEPAEKADEPMEH+KILHVDNHIGISIAGLTADAR+LLCNFMR+NQYDNDVTVWSPQGR+NVSIGIVGK+QGSATVGLK+RPYGVGLLIAGYDDMGPHIFQTCPSANYFDCR
Psma4	0.974746	26	49	1	>0.05	proteasome subunit alpha type-4.	ATCIGNNSAAAVSMLK+HYGFQLYQSDPSGNYGGWK+LLDEVFFSEK+LNEDMACSVAGITSDANVLTNELR+LYQVEYAMEAIGHAGTCLGILANDGVLLAAER+QDYKEGEMTLK+QKEVEQLIK+TTIFSPEGR+VEIATLTR+YLLQYQEPIPCEQLVTALCDIK
Psma5	0.884588	3	20	1	>0.05	proteasome subunit alpha type-5.	AIGSASEGAQSSLQEVYHK+EELEEVIKDI+GPQLFHMDPSGTFVQCDAR+ITSPLMEPSSIEK+LFQVEYAIEAIK+LGSTAIGIQTSEGVCLAVEKR+LNATNIELATVQPGQNFHMFTK
Psma6	0.872882	2	13	1	>0.05	proteasome subunit alpha type-6.	AINQGGLTSVAVR+CDPAGYYCGFK+HITIFSPEGR+ILTEAEIDAHLVALAER+ITESIGCVMTGMTADSR+LLDSSTVTHLFK+LYQVEYAFK+QTESTSFLEKKVK+YGYEIPVDMLCK
Psma7	0.830678	31	104	1	<0.05	proteasome subunit alpha type-7.	AITVFSPDGHLFQVEYAQEAVK+AITVFSPDGHLFQVEYAQEAVKK+ALLEVVQSGGK+DIVVLGVEK+DIVVLGVEKK+GKDIVVLGVEK+ICALDDNVCMAFAGLTADAR+ILNPEEIEK+ILNPEEIEKYVAEIEK+KICALDDNVCMAFAGLTADAR+LTVEDPVTVEYITR+LYQTDPSGTYHAWK+NYTDDAIETDDLTIK+RPFGISALIVGFDFDGTPR+YVAEIEKEKEENEK
Psma8	0.950465	1	1	0.88	>0.05	proteasome subunit alpha type-7-like.	AITVFSPDGHLFQVEYAQEAVK+AITVFSPDGHLFQVEYAQEAVKK+ALLEVVQSGGK+ICALDDHVCMAFAGLTADAR+LTVEDPVTVEYITR+LYQTDPSGTYHAWK
Psmb1	1.91181	1	35	1	<0.05	proteasome subunit beta type-1.	AGGSASAMLQPLLDNQVGFK+DSFKAGGSASAMLQPLLDNQVGFK+DVFISAAER+DVYTGDALR+EGIREETVPLRK+GAVYSFDPVGSYQR+LSEGFSIHTR+NMQNVEHVPLTLDR+TVIGCSGFHGDCLTLTK
Psmd4	0.801638	2	2	0.99	>0.05	isoform rpn10a of 26s proteasome non-atpase regulatory subunit 4.	LQAQQDAVNIVCHSK
Psmd9	0.849516	2	12	1	>0.05	10 days embryo whole body cdna, riken full-length enriched library,clone:2610305b01 product:proteasome (prosome, macropain) 26s subunit,non-atpase, 9, full insert sequence.	AAAVSDIQDLMR+AESSEARAAAVSDIQDLMRR+ANYDVLESQK+GIGMNEPLVDCEGYPR+GLLGCNIIPLQR+LASNSPVLPQAFAR+QVEEALHQLHAR+RKEEIEAEIK
Ptges3	0.726927	15	21	1	<0.05	prostaglandin e synthase 3.	HLNEIDLFHCIDPNDSK+LNWLSVDFNNWK+LTFSCLGGSDNFK+SILCCLR
Ptgfr	11.9448	1	14	0.92	<0.05	prostaglandin f2-alpha receptor.	MILSGVCMFAVFVAVLPILGHR+QPVSPAAGLIANTTCQTENR
Ptpra	0.436076	1	22	1	<0.05	isoform 1 of receptor-type tyrosine-protein phosphatase alpha.	CAQYWPSDGLVSYGDITVELKK+EEFNALPACPIQATCEAASK+FCIQQVGDVTNRKPQR+GQEKCAQYWPSDGLVSYGDITVELK+IPGTSNNGLEEEFK+QQQQSGNHPITVHCSAGAGR+SCSIVMLTELEER
Ptprb	0.887553	1	4	0.99	>0.05	14, 17 days embryo head cdna, riken full-length enriched library,clone:3230402h02 product:similar to protein-tyrosine phosphatase beta.	DLQAGTVYNFR+GPFQPAVATPCAQAPR+MGFCNGSSR+QAGLGTEVSVR+RDTSYAFHELTPGHLYNLTIVTMASGLQNSR+STAETLGSTAETLR+VAITAVSGEK+WTCHAQEGFLEVENTSLFLKK
Ptprg	0.964549	7	32	1	>0.05	receptor-type tyrosine-protein phosphatase gamma.	ATISHVSPDSLYLFR+DDYFVSGAGLPGR+DLLPASLGSYYR+DNSALDPIIHGLK+ENGNGPMTGDK+EVPSSGER+IKSKGFPR+MIWEQNTGIIIMITNLVEK+NNFRPQQALNDR+RFPVEMQIFFYNPDDFDSFQTAISENR+RPVPISYHQLEAFYSIFTTEQQDHVK+SEATHTAAESDR+TGTYIVIDSMLQQIKDK+YTGSLTTPPCSEIVEWIVFR
Pvrl1	1.03272	1	2	0.97	>0.05	poliovirus receptor-related protein 1.	QNMAIYNPTMGVSVLPPYEK+SGQVEVNITEFPYTPTPEHGRR+VLVATCTSANGKPPSAVSWETR
Pycrl	0.645547	6	12	1	<0.05	pyrroline-5-carboxylate reductase 3.	AATMSAVEAATCR+IAAQTLLGTAK+MAEAIARGLIQAGKVEAK+MGMPSGLAHR+QVLASAPTDNNLCHFR+TDVLTPAGTTIHGLHALER+VSPNLPCVVQEGAMVMAR
Pzp	1.04162	4605	19925	1	<0.05	alpha-2-macroglobulin.	AAPLSLCALTAVDQSVLLLKPEAK+AESPVFVQTDKPIYKPGQIVK+AFAQAQSHIFIEK+AINYLISGYQR+ALLAYAFALAGNK+ALSFYQPR+AMGVPMMGLDYSDEINQVVEVR+APFALQVNTLPLNFDK+APSAEVEMTAYVLLAYLTSESSRPTR+ATVLNYMSHCIQIR+DAVKEEDSLHWQRPGDVQK+DHENCISGEDITHNGIVYTPK+DLSSSDLSTASK+DLTFYYLIK+DSFYCSPFTISGSPLPYTFITVEIK+EEDSLHWQRPGDVQK+EEGTGIELTGIGSCEIANALSK+ENGCFQQSGYLLNNAMK+EQTYNTLLCPQDTELQDNWSLELPPNVVEGSAR+EVLVTIESSGTFSK+EYVLPKFEVIIK+FCQEFQHYPAM…
Qdpr	0.285672	4	26	1	>0.05	dihydropteridine reductase.	AALDGTPGMIGYGMAK+EGGLLTLAGAK+GAVHQLCQSLAGK+MTDSFTEQADQVTADVGK+NCDMMWK+NSGMPPGAAAIAVLPVTLDTPMNR+QSMWTSTISSHLATK+RPNSGSLIQVVTTDGK+VDAILCVAGGWAGGNAK
Qprt	0.185684	2	4	1	<0.05	nicotinate-nucleotide pyrophosphorylase [carboxylating].	AAEAGADLVMLDNFKPEELHPTAATLK+CSGIASAAATAVEVAR+CSGIASAAATAVEVARSTGWTGHVAGTRK+TTPGFRLVEKYGLQVGGAACHR+VALNTLAR
Qsox1	0.886665	27	227	1	<0.05	isoform 1 of sulfhydryl oxidase 1.	ADYLALVFER+AHFSPANIVIDSSASR+DCADHFEQMAAASMHQVR+DTWPPACPPLEPAK+DWRPALNLAVLDCAEETNSAVCR+EFNIAGFPTVR+ELCSACHNELNGQVPLWDLGATLNFLK+EVTLDLSQYHAVAVR+FFQAFTK+FFQAFTKNGSGATLPGAGANVQTLRMR+FGVTDFPSCYLLLR+FSVLEGQR+IPYSFFK+IYMADLESALHYILR+KEDAVLTEK+LIDALESHR+LNDIDGFFTR+LSGALSEDPHFPK+MEDHQR+NGSGATLPGAGANVQTLR+NKADYLALVFER+RIPYSFFK+RVLNTESDLVNK+SFYTSYLR+SPSNAILWLWTSHNR+VLNTESDLVNK+VNWVGCQGSEPHFR+VPVLVESR+YSEAHP…
Rabep1	1.65699	4	38	1	<0.05	isoform 5 of rab gtpase-binding effector protein 1.	CLGNHHGPSVGGGTNVAGGLGSPLSLPQIFA+QVEELKK+RQNAVLQAAQDDLGHLR
Rai14	0.0969327	1	9	1	<0.05	ankycorbin.	ENSVSITEHLQVITTLR+EVLSVQK+ISALTGHLANK+KGADLSLVDSLGHNALHYSK+LGLLSQESADGYSHLR+LSDSTAGADSLLDISSEADQQDLLVLLQAK+QLQNQLAECK+QVSELSQLYR+SSPPVEHPAGTSTTDNDVIIR+TALMLACETGSSNTVDALIKK
Ranbp1	0.97836	4	12	1	>0.05	ran-specific gtpase-activating protein (fragment).	AWVWNTHADFADECPKPELLAIR+FASENDLPEWK+ICANHYITPMMELKPNAGSDR+TLEEDEEELFK
Rarres2	0.8563	11	21	1	<0.05	retinoic acid receptor responder protein 2.	AEEVLFSAGTFVR+HPPVQLAFQEIGVDR+QGPQDPQELQCIK+SLQVALEEFHK
Rbp4	0.778539	479	1039	1	<0.05	retinol-binding protein 4.	DPEGLFLQDNIIAEFSVDEK+FSGLWYAIAK+GHMSATAK+GNDDHWIIDTDYDTFALQYSCR+KDPEGLFLQDNIIAEFSVDEK+LLSNWEVCADMVGTFTDTEDPAK+LQNLDGTCADSYSFVFSR+MKYWGVASFLQR+QEELCLER+QRQEELCLER+YWGVASFLQR
Reck	1.00628	1	1	0.98	>0.05	reversion-inducing cysteine-rich protein with kazal motifs.	APDYCPETMVEIWSCMNSSLPGVFKK+EFCQAIFR+ICEYNPVEVSMLTCLADVR+KSDGWVGLGCCELAIGLECR+NPCNPNLCPK+SCTAQSDQGAMSDMK+SDGWVGLGCCELAIGLECR+SDGWVGLGCCELAIGLECRQACK
Reg3a	0.882189	4	4	1	<0.05	regenerating islet-derived protein 3 alpha.	SWFQADLVCQK+WGDYYCDGTLPFVCK
Reg3g	0.877011	7	15	1	<0.05	regenerating islet-derived protein 3 gamma.	AYGSYCYALFSVSK+GGWEWSNADVMNYINWETNPSSSSGNHCGTLSR+ITITIMSWMLLSCLMLLSQVQGEVAKK+NWYDADMACQK+RPSGHLVSVLSGAEASFLSSMIK+SSGNSGQYVWIGLHDPTLGYEPNR
Retn	1.16684	3	6	1	>0.05	resistin.	IKQDFNSLFPNAIK+LASCPEGTAVLSCSCGSACGSWDIR+LASCPEGTAVLSCSCGSACGSWDIREEK+MKNLSFPLLFLFFLVPELLGSSMPLCPIDEAIDK+NIGLNCWTVSSR
Retnlg	0.69156	2	2	1	>0.05	myeloid cysteine-rich protein.	DGNTCHCQCSTMDWATAR+LASCPSGMTVTGCACGYGCGSWDIR+TFSCTSITASGR
Rgmb	0.780847	4	5	1	<0.05	rgm domain family member b.	CTTDFVALTAHLNSAADGFDSEFCK+DGPTSSTNPEVTHDPCNYHSHGGVR+EHGGGDQRPPNYLFCGLFGDPHLR
Rgn	0.186821	4	11	1	<0.05	regucalcin.	CGESPVWEEASQSLLFVDIPSK+DYSEMYVTCAR+FCALNWENQSVFVLAMVDEDKK+QLGGYVATIGTK+VAVDAPVSSVALR+YFAGTMAEETAPAVLER
Rnase1	1.25044	1	1	0.98	<0.05	ribonuclease pancreatic.	DMTNGSCKPVNTFVHEPLADVQAVCSQENVTCK+HIIVACEGNPYVPVHFDATV+QHMDPDGSSINSPTYCNQMMK+QHMDPDGSSINSPTYCNQMMKR+SSSALHITDCHLK
Rnase4	0.872903	37	59	1	<0.05	ribonuclease 4.	FLRQHVDPQATGGNDNYCNVMMQRR+FNTFIHEDIWNIR+GICSTTNILCK+MTSVQCKR+NGQMNCHEGVVK+QHVDPQATGGNDNYCNVMMQR+RFNTFIHEDIWNIR+RVVIACEGDPEVPVHFDR+VVIACEGDPEVPVHFDR
Rnf114	0.467366	1	2	0.96	<0.05	ring finger protein 114.	AVELERQIESIETSCHGCR+NFDQEGLVEHCK+SANFMEHIQR
Rp1l1	1.17682	2	30	1	>0.05	retinitis pigmentosa 1-like 1 protein.	AFMAHLADATAELR+CPQDMPVPPGSLVAADDVEKK+EADGGVTPSALPYASPDAVVR+EGTLPQSFR+EQACPGSPAPQSPSNSPSAGNQASEDLR+ESASNGSTSSGHSR+GELGCLWDK+HQDVKEDSPWVSSGESQGRVGSENTSLDQEGR+LLNHHQRPGPQSHHTACSSR+RGDPQFAGVR+VCSQEMLAAGSQDGAGSPEDTR+VGSENTSLDQEGR+VPTDEAGADAASGGLWPLDGR+WDLHDNHLLDQMVTELEQDVGR
Rplp1	0.327946	1	6	1	<0.05	60s acidic ribosomal protein p1.	AAGVSVEPFWPGLFAK+ALANVNIGSLICNVGAGGPAPAAGAAPAGGAAPSTAAAPAEEK+ALANVNIGSLICNVGAGGPAPAAGAAPAGGAAPSTAAAPAEEKK
S100a11	1.20623	1	4	1	>0.05	protein s100-a11.	CIESLIAVFQK+TEFLSFMNTELAAFTK
S100a8	1.01082	3	3	1	>0.05	protein s100-a8.	MVTTECPQFVQNINIENLFR
S100a9	1.20447	2	14	1	>0.05	protein s100-a9.	APSQMER+EGHPDTLSK+QMVEAQLATFMK+QMVEAQLATFMKK+RNEALINDIMEDLDTNQDNQLSFEECMMLMAK+SITTIIDTFHQYSR
Scgb1a1	1.28933	9	22	1	<0.05	uteroglobin.	ILTSPLCK+LVDTLPQETR+RLVDTLPQETR
Scn10a	0.0744103	1	39	1	<0.05	isoform 1 of sodium channel protein type 10 subunit alpha.	GWMDIMYAAVDSR+KGSLSVLR+LGGQDIFMTEEQK+MEFPFGSVGTTNFR+QLLSENYGCRR+VETQLGMKPPLTSCK+VKSVLEYTDRVFTFIFVFEMLLK+WNIFDCVIVTVSLLELSTSK+WNIFDCVIVTVSLLELSTSKK+YFTNAWCWLDFLIVNISLTSLIAK
Scye1	0.578982	2	9	1	<0.05	small inducible cytokine subfamily e, member 1.	AILQATMR+EIEELKQELILAEIHNGVEQVR+ITFDAFPGEPDKELNPK+IWEQIQPDLHTNAECVATYK+KHPDADSLYVEEVDVGEAAPR+MATNDAVLKR+QQSAAASTDSKPIDASR+VEILAPPNGSVPGDR
Selenbp1	0.324683	2	20	1	<0.05	selenium-binding protein 1.	CGPGYSTPLEAMK+DGFNPAHVEAGLYGSR+GGSVQVLEDQELTCQPEPLVVK+GSFVLLDGETFEVK+GTWEKPGDAAPMGYDFWYQPR+IFVWDWQR+IPGGPQMIQLSLDGK+IYVVDVGSEPR+LAGQIFLGGSIVR+LILPGLISSR+LNPNFLVDFGKEPLGPALAHELR+NTGTEAPDYLATVDVDPK+QFYPDLIR+QYDISNPQKPR+RIPGGPQMIQLSLDGK
Sell	0.914558	37	54	1	<0.05	l-selectin isoform v2.	AALCYTASCQPGSCNGR+EIEYLENTLPK+ELLGTAETQCGASGNWSSPEPICQETNR+KAALCYTASCQPGSCNGR+SKEDCVEIYIK+SPYYYWIGIR
Sepp1	0.764245	28	517	1	<0.05	selenoprotein p.	APEWYIGDQNPMLNSEGK+GCINQLLCK+HGQEHLGSSKPSENQQPGPSETTLPPSGLHHHHR+KQVSEHIAVYR+LVYHLGLPYSFLTFPYVEEAIK+QEEDGIDVWTLLNGNK+QEEDGIDVWTLLNGNKDDFLIYDR+QVSEHIAVYR+RGCINQLLCK+TAEPSEAHSHHK
Serpina10	0.963087	32	497	1	>0.05	isoform 1 of protein z-dependent protease inhibitor.	DLGLSQGSFAFIHK+DLGLSQGSFAFIHKDFDIK+EEEEEEEEKEEGKDEEYWLR+EEGKDEEYWLR+GKWLTPFDPSFTEADTFHLDK+GLINHCIVK+GTEAVSGTLSEIIAYSMPPAIK+HDGNVIFSPFGLSVAMVNLMLGTK+KMEVFFPK+LFDEINPETK+LFSTSADLSELSAMAR+LILVDYVLFK+MEVFFPK+MLLFLGR+RLFSTSADLSELSAMAR+TGDYLALEDYLTVDLVETWLQNMK+VKETFSSNR+VLQQSVLEVDER+VNRPFHFIIYEEMSR+VQIENGLNLQALSQAGPLILPALFK+WLTPFDPSFTEADTFHLDK+WLTPFDPSFTEADTFHLDKYR+YEMHELLK
Serpina3k	0.956387	404	21676	1	<0.05	serine protease inhibitor a3k.	AILPAVHFNRPFLFVIYHTSAQSILFMAK+AILPAVHFNRPFLFVIYHTSAQSILFMAKVNNPK+ALYQTEAFTADFQQPTEAK+AVLDVAETGTEAAAATGVIGGIR+AVLDVAETGTEAAAATGVIGGIRK+DEELSCSVLELK+DLQILAEFHEK+ELISELDER+ELISELDERTLMVLVNYIYFK+ELISELDERTLMVLVNYIYFKGK+EVFTEQADLSGITETK+EVFTEQADLSGITETKK+FSIASNYR+FSIASNYRLEEDVLPEMGIK+GKTMEEILEGLK+HFRDEELSCSVLELK+ISFDPQDTFESEFYLDEK+ISFDPQDTFESEFYLDEKR+KAILPAVHFNRPFLFVIYHTSAQSILFMAK+KLALKNPDTNIVFSPLSISA…
Serpina3n	0.96959	2	247	1	>0.05	serine protease inhibitor a3n.	AVLDVAETGTEAAAATGVK+DEELSCTVVELK+ELVSDLDKR+EVFSTQADLSAITGTK+FSISTDYSLEDVLSK+GNTLEEILEGLK+KLINDYVR+LINDYVR+MIDELHLPK+MQQVEASLQPETLR+MQQVEASLQPETLRK+NIVFSPLSISAALAVMSLGAK+QQILTEFQEK+RQQILTEFQEK+RRPVIVPMMSMEDLTTPYFR+TLMVLVNYIYFK+TLYQAEAFTADFQQPR+VPFDPLDTFK+WKVPFDPLDTFK
Serpinc1	0.989965	150	4931	1	<0.05	antithrombin-iii.	AFLEVNEEGSEAAASTSVVITGR+ANRPFLVLIR+ANRPFLVLIREVALNTIIFMGR+ANRPFLVLIREVALNTIIFMGRVANPCVN+ATEEDGSEQK+ATEEDGSEQKVPEATNR+DDLYVSDAFHK+DIPVNPLCIYR+DVIPQGAINELTALVLVNTIYFK+ENPEQSR+EQLQDMGLIDLFSPEK+EVALNTIIFMGR+FATNFYQHLADSK+FATNFYQHLADSKNDNDNIFLSPLSISTAFAMTK+FRTEDGFSLK+FSPENTR+GDDITMVLILPKPEK+IKDVIPQGAINELTALVLVNTIYFK+IKDVIPQGAINELTALVLVNTIYFKGLWK+KATEEDGSEQK+KEPFYK+LQPLDFK+LQPLDFKENPEQSR+MYSPGAGSGAAGER…
Serpind1	1.16331	14	166	1	>0.05	heparin cofactor 2.	DFVNASSKYEVTTIHNLFRK+DQATTSDNLFIAPVGISTAMGMISLGLR+EALENIDPATQMLILNCIYFK+EFYFAEAQEANFPDPAFISK+FAFNLYR+FPVEMTHNHNFR+FTVDRPFLFLVYEHR+GETHEEVHSVLHFR+GTWVNKFPVEMTHNHNFR+IAIDLFK+NYNLVEVLK+QFPIREDFK+RNFGYTLR+SVNGLYIQK+TLEAQLTPQVVER+TSCLLFMGK+YEVTTIHNLFR
Serpinf2	1.10076	10	577	1	>0.05	alpha-2-antiplasmin.	DFFHLDER+FDPSLTQK+FTVSVDMMHAVSYPLR+GFPIKDDFLEQSER+GISEQNLVVSSVQHQSTMELSEAGVEAAAATSVAMNR+LDNQDFGDHATLK+LDNQDFGDHATLKR+LHLQQQLDLVATLSQLGLQELFQGPDLR+LIGQNDKADFHGGK+LPLPALFK+LTGKQEEDLANINQWVK+MEEDYPQFSSPK+MSLSSFTVNRPFLFFIMEDTIGVPLFVGSVR+NPNPSALPQLQEQR+QEEDLANINQWVK+TKFDPSLTQK+VLHMNTGSCLPHLLSHFYQNLGPGTIR+WFLLEQPEIQVAHFPFK
Serping1	0.80291	30	602	1	<0.05	plasma protease c1 inhibitor.	ALNPTVFK+DFACVHQALK+FLPTYLTMPHIK+FPVFMGR+GVTSVSQIFHSPDLAIR+HETVLELTESGVEAAAASAISFGR+KLLDSLPSDTR+KMMAPFFYK+LEFFDFTYDLNLCGLTEDPDLQVSAMK+LLDSLPSDTR+LSEALTDFSVK+LVLLNAVYLSAK+LYHAFSATK+MMAPFFYK+SLPIFEVQRPFLFLLWDQQHR+SNLESILSYPK+SSQDMLSVMEK+TNMAFSPFSIASLLTQVLLGAGDSTK+VLGPDSAANLELINTWVAENTNHK+VPMMSSVK+YPVAQFDDHTLK
Sfrs1	0.362049	1	6	1	<0.05	isoform 1 of splicing factor, arginine/serine-rich 1.	DGTGVVEFVR+EAGDVCYADVYR+GGGGGGGGGAPR+GGPPFAFVEFEDPRDAEDAVYGR+SHEGETAYIR+TKDIEDVFYK
Sftpb	1.15599	3	12	1	<0.05	pulmonary surfactant-associated protein b.	EDAFQEAIR+FLEQECDILPLK+QVLDVYLPLVIDYFQSQINPK+SVINQAWNTSEQAMPQAMHQACLR
Sh3bgrl	0.862603	14	26	1	<0.05	sh3 domain-binding glutamic acid-rich-like protein.	ENNAVYAFLGLTAPPGSK+ENVPEDSRPSTGYPLPPQIFNECQYR+GDYDAFFEAR+QQDVLCFLEANK+VYIASSSGSTAIK
Sh3bgrl2	1.01682	3	8	1	>0.05	adult male medulla oblongata cdna, riken full-length enriched library,clone:6330583a05 product:sh3bgrl2-like protein, full insert sequence.	YCGDYDSFFESK
Sh3bgrl3	1.17818	2	5	1	>0.05	sh3 domain-binding glutamic acid-rich-like protein 3.	ATPPQIVNGNHYCGDYELFVEAVEQDTLQEFLK+IQYQLVDISQDNALR+IQYQLVDISQDNALRDEMR
Shisa5	0.742137	1	1	0.95	<0.05	isoform 1 of protein shisa-5.	IQWNEEMCPEPESR
Si	1.03208	2	2	1	>0.05	melanocyte protein pmel 17.	EACMDISSPGCQPPAQR+GLGENSPLLSGQQV+LGTHTMEVTVYHR+QVPLDCVLYR
Sirpa	1.09626	3	25	1	>0.05	isoform 1 of tyrosine-protein phosphatase non-receptor type substrate1.	DGQELHHLETTVNPSGK+EDVVFTCQVK+FYPEDLQLIWLENGNVSR+ISNVTPEDAGTYYCVK+LLIYSFTGEHFPR+NNMDFSIR+NVSYNISSTVR+VICEVAHITLDR+VVLNSMDVHSK
Slc1a7	0.274138	4	52	0.94	<0.05	61 kda protein.	ETTEQSGKPVMSSADALLDLVR+MEWCQQAGLSMVLDAVLAR+SEPGTSDGMNVLGIVIFSATMGIMLGR+TMINVLGDALAAGIMAHICR+TMINVLGDALAAGIMAHICRK
Slit2	42.3501	1	20	0.9	<0.05	slit homolog 2 protein.	CQKPYFLK+EFVCSGHQSFMAPSCSVLHCPAACTCSNNIVDCR+GQDCDVPIHACISNPCK+KMPMQTGILPGCEPCHK+MSGIGWQTLSLSLGLVLSILNK+QAPGQNGTSFHGCIR+VCAHGMCQPSSQSGFTCECEEGWMGPLCDQR
Slpi	0.891512	36	45	1	<0.05	antileukoproteinase.	CCEGICGK+CMMLNPPNVCQR+CVNPVPIR+TDWECPGK
Sod3	0.907932	114	227	1	<0.05	extracellular superoxide dismutase [cu-zn].	EVDAAEMHAICR+GGNQASLQNGNAGR+IDRLDLVEK+LACCVVGTSSSAAWESQTK+REVDAAEMHAICR+RLACCVVGTSSSAAWESQTK+SVVVHAGEDDLGK+VGLTASLAGPHAILGR+VLEIWMELGR+VQPSATLPPDQPQITGLVLFR
Sord	0.400817	11	45	1	<0.05	sorbitol dehydrogenase.	AMGAAQVVVTDLSASR+GENLSLVVHGPGDIR+KPMVLGHEAAGTVTK+LENYPIPELGPNDVLLK+LPDSVTFEEGALIEPLSVGIYACR+MHSVGICGSDVHYWEHGR+VAIEPGVPR+VLVCGAGPVGMVTLLVAK+YCNTWPMAISMLASK+YNLTPTIFFCATPPDDGNLCR
Sparc	0.642299	6	10	1	<0.05	sparc.	APLIPMEHCTTR+FFETCDLDNDK+FFETCDLDNDKYIALEEWAGCFGIK+YIAPCLDSELTEFPLR
Sparcl1	0.787145	106	222	1	<0.05	sparc-like protein 1.	AEKPSALNSEEETHEQSTEQDK+AGLEAIGNQKDTDEK+ASLVPMEHCITR+AVSTEPTDAAVVPR+EAADNQEAK+EEDIDENLLF+EHSAGSCTNFQCK+FFEECDPNK+FFEECDPNKDK+GHQLQLDYFGACK+HGAGDDYFIPSQEFLEAER+HGGYLNEK+ILTHSELAPLR+KGHQLQLDYFGACK+LLAGDHPIELLLR+MHSLSYYLK+NILMQLYEPNPK+NYHMYVYPVHWQFNELDQHPADR+SHGGAGDNGGGDDSK+SIPACTDFEVAQFPLR+SLPENGDFPATVSTSYVDPNQR+TDPQGKPHCVCQDPETCPPAK+YGGGEETTTGESENR
Spink3	0.779363	4	7	1	<0.05	serine protease inhibitor kazal-type 3.	EASCHDAVAGCPR+IYDPVCGTDGITYANECVLCFENR
Spink5	0.776442	1	48	1	>0.05	serine peptidase inhibitor, kazal type 5.	CAMCASVFLLEEEEKK+ENDPVVGPDGK+GNNSSQSLNDIIFQSECILCKR+GPDGAMHGNK+GVDGEHYNNK+HGQLSCTR+NGTLTCPKGNNSSQSLNDIIFQSECILCK+NLNPVCGDDGQTYSNPCMLCHENLMR+QGACEESSNLKTVSTGTPASEKMMQ+RGEIFCTRENDPVR+SEGECGSSHLETDMCSDFR
Spon2	0.842983	2	5	0.99	>0.05	spondin-2.	AFAPPSLDLASR+IVPSPDWFVGIDSLDLCEGGR+QYPLFRPPAQWSSLLGAAHSSDYSMWR
Spp2	0.859246	96	180	1	<0.05	secreted phosphoprotein 24.	DSGDPSTCAFQR+DVWAHCR+FLNLHR+GYSVPTAACR+NDYLLGFLSDESR+RGQPPAHR+RNDYLLGFLSDESR+VNSQSLSPYLFR+VNVLDEDTLVMNLEFSVQETTCLR+WASSSESNSSEEMMFGDMAR
Spr	0.371252	1	11	1	<0.05	sepiapterin reductase.	DMLYQVLAAEEPSVR+ELPRPEGLQR+LKSDGALVDCGTSAQK+LLLINNAATLGDVSK+LLSPGSVMLVSAR+TVVNISSLCALQPYK+VLSYAPGPLDNDMQQLAR+VVLAAADLGTEAGVQR
Srgn	0.875487	7	51	1	<0.05	serglycin.	CKPNGFFANCIEEK+GPQFDLIDESNNIGPPMNNPVLMEGPSK+ILTEQNQDQPEDDFII
Sri	0.98979	3	6	1	>0.05	isoform 1 of sorcin.	CLTQSGIAGGYKPFNLETCR+ELWAVLNGWR+ITFDDYIACCVK+LSPQTVNSVAK+QHFISFDSDR
Srp19	0.51683	1	2	0.9	<0.05	signal recognition particle 19 kda protein.	AVENPTATEIQDVCSAVGLNAFLEK
St13	0.579218	1	1	0.98	<0.05	hsc70-interacting protein.	LLGHWEEAAHDLALACK+QDPSVLHTEEMR
Stip1	0.833868	6	36	1	<0.05	stress-induced-phosphoprotein 1.	AAALEFLNR+ALSAGNIDDALQCYSEAIK+AMADPEVQQIMSDPAMR+DCEECIQLEPTFIK+ELDPTNMTYITNQAAVHFEK+ELIEQLQNKPSDLGTK+EPKPEPMEEDLPENKK+FMNPFNLPNLYQK+KAAALEFLNR+KEPKPEPMEEDLPENK+KEPKPEPMEEDLPENKK+KFMNPFNLPNLYQK+LAYINPDLALEEK+LDPQNHVLYSNR+LILEQMQK+TVDLKPDWGK+TYEEGLKHEANNLQLK+VMTTLSVLLGVDLGSMDEEEEAATPPPPPPPK+YKDAIHFYNK
Sycn	1.24469	4	4	1	<0.05	syncollin.	CEITVWSLPGK+GIFGDWSDSISALYCK
Tagln	0.72774	3	11	1	<0.05	transgelin.	DFTDSQLQEGK+GDPNWFMKK+HVIGLQMGSNR+LVEWIVVQCGPDVGRPDR+LVNSLYPEGSKPVK+TDMFQTVDLYEGK+TLMALGSLAVTK+VPENPPSMVFK
Tagln2	1.07397	6	75	1	>0.05	transgelin 2.	DDGLFSGDPNWFPK+DDGLFSGDPNWFPKK+EDVGQPQPGR+GASQAGMTGYGMPR+IQASSMAFK+LINSLYPEGQAPVK+LINSLYPEGQAPVKK+NFSDNQLQEGK+NVIGLQMGTNR+QMEQISQFLQAAER+QYDADLEQILIQWITTQCR+TLMNLGGLAVAR+YGINTTDIFQTVDLWEGK
Tcn2	0.797538	3	31	1	>0.05	transcobalamin-2.	AGTSLLLSLQDGAFQNPLMISQLLPILNHK+APDTPLLQGIADYKPQDGETIELR+DAGDREYWQLLR+FNFNSDLRPR+LAQDGGGFTYGTQASLSGPYLTSVLGK+LLYAVEHDYFTYQGHVSVDTEAMAGLALTCLER+LSSEQLNPSVFVGLR+LSSMQAGTK+SQAPEGYFGNIYSTPLALQMLMTSPASGVGLGTACIK+TYLDLIFPDCQASR+VASALSPYEQTFFVFAGSSLEDVLK+VMLVPAVEDPVHISEVISVTLK
Tff1	0.895046	4	6	1	<0.05	trefoil factor 1.	GFPWCFHPMAIENTQEEECPF+INCGFPGVTAQQCTER
Tfpi	0.874924	61	72	1	<0.05	isoform alpha of tissue factor pathway inhibitor.	AASGAERPDFCFLEEDPGLCR+FVYGGCLGNR+NNFETLDECK+NNFETLDECKK+TCIPGYEK
Tgfb1	0.841599	7	36	1	<0.05	transforming growth factor beta-1.	ALDTNYCFSSTEK+AQHLHSSR+EAVPEPPLLSR+GDLGTIHDMNRPFLLLMATPLER+GYHANFCLGPCPYIWSLDTQYSK+LHVEINGISPK+LLTPTDTPEWLSFDVTGVVR+QLYIDFR+QWLNQGDGIQGFR+RGDLGTIHDMNRPFLLLMATPLER+SSVEQHVELYQK+VAGESADPEPEPEADYYAK+VLALYNQHNPGASASPCCVPQALEPLPIVYYVGR
Thbs1	0.801252	453	936	1	<0.05	thrombospondin 1.	AGTLDLSLSLPGK+AQGYSGLSVK+AQLYIDCDK+AQLYIDCDKMESAELDVPIQSIFTR+CDNCPYNHNPDQADTDK+CEGSSVQTR+CGACPPGYSGNGIQCK+CNYLGHYSDPMYR+CTSYPDGSWK+DCVGDVTENQVCNK+DDFDHDNVPDIDDICPENFDISETDFR+DGKGDACDHDDDNDGIPDDRDNCR+DLQAICGLSCDELSSMVLELK+DNCPFHYNPAQYDYDR+DNCPFHYNPAQYDYDRDDVGDR+DNCQYVYNVDQR+DNTGQIFSVVSNGK+EVPDACFNHNGEHR+FQDLLDAVWADK+FTGSQPFGR+FVFGTTPEDILR+FYVVMWK+GDACDHDDDNDGIPDDR+GDACDHDDDNDGIPDDRDNCR+GDVNDNFQGVL…
Thbs4	0.773216	113	161	1	<0.05	thrombospondin-4.	AVAEPGIQLK+CDACPVGFTGPMVQGVGINFAK+CVNLAPGFR+DGIGDACDEDADGDGILNEQDNCVLTHNIDQR+DVDIDSYPDEELPCSAR+NILDNCPR+NPEQNPCSVHAQCIEER+NSDKDIFGDACDNCR+NSLWHTGDTSDQVR+QFLGQMTQLNQLLGEVK+QTEQTYWQATPFR+WFLQHRPQVGYIR
Thop1	0.167062	1	9	0.98	<0.05	thimet oligopeptidase.	EELGGLPEDFLSSLEK+LSEFDVEMSMRQDVYQRVVWLQEK+MKPPAACAGDVVDAASPASTVNHLR+NILDFPQHVSPCK+RGLPFDGR
Timp1	1.02151	1	1	0.87	>0.05	metalloproteinase inhibitor 1.	FMGSPEINETTLYQRYKIK+LESDTHCLWTDQVLVGSEDYQSR+MMAPFASLASGILLLLSLIASSK+TYSAGCGVCTVFPCLSIPCK
Timp2	0.844903	17	28	1	<0.05	metalloproteinase inhibitor 2.	CPMIPCYISSPDECLWMDWVTEK+DIEFIYTAPSSAVCGVSLDVGGKK+EVDSGNDIYGNPIK+EVDSGNDIYGNPIKR+FFACIK+GAAPPKQEFLDIEDP+GPDKDIEFIYTAPSSAVCGVSLDVGGK+SDGSCAWYR
Tkt	0.690763	2	42	1	>0.05	transketolase.	FIECYIAEQNMVSIAVGCATR+GHAAPILYAVWAEAGFLPEAELLNLR+ILATPPQEDAPSVDIANIR+ISSDLDGHPVPK+LAVSQVPR+LDNLVAIFDINR+LGQSDPAPLQHQVDIYQK+QAFTDVATGSLGQGLGAACGMAYTGK
Tnfrsf21	1.23875	5	6	1	>0.05	tumor necrosis factor receptor superfamily member 21.	AHTDCLGQNLEVVKPGTK+CPAGTYVSEHCTNMSLR+ECICPPGMYQSNGTCAPHTVCPVGWGVR+MGTRASSITALASCSR+VCSSCPAGTFTR
Tpi1	0.620589	127	218	1	<0.05	triosephosphate isomerase.	CLGELICTLNAANVPAGTEVVCAPPTAYIDFAR+DLGATWVVLGHSER+ELASQPDVDGFLVGGASLKPEFVDIINAK+FFVGGNWK+HVFGESDELIGQK+IAVAAQNCYK+IIYGGSVTGATCK+KFFVGGNWK+RHVFGESDELIGQK+SNVNDGVAQSTR+TATPQQAQEVHEK+VSHALAEGLGVIACIGEK+VTNGAFTGEISPGMIK+VVLAYEPVWAIGTGK
Tpm4	1.20288	3	23	1	>0.05	tropomyosin alpha-4 chain.	AQEQLATALQNLEEAEK+CGDLEEELK+EENVGLHQTLDQTLNELNCI+IQALQQQADDAEDR+KIQALQQQADDAEDR+KLVILEGELK+MEILEMQLK
Tppp3	1.11892	3	8	1	>0.05	tubulin polymerization-promoting protein family member 3.	QDILDDSGYVSAYK+SKEEAFDAICQLIAGK+SKEEAFDAICQLIAGKEPANIGVTK+VINYEEFKK
Treml1	0.645987	2	8	1	<0.05	isoform 2 of trem-like transcript 1 protein.	EGEEAEDEKETYR+QCIPLIWGAVLLLALVVVAVVIFAVMAR+QCIPLIWGAVLLLALVVVAVVIFAVMARKK+VSLLVLPPVPGPR+VWCQFLQEGCHPLVTSAVDR
Trf	7.5951	24	46	1	<0.05	serotransferrin.	ADRDQYELLCLDNTR+AVLTSQETLFGGSDCTGNFCLFK+AVSSFFSGSCVPCADPVAFPK+DFASCHLAQAPNHVVVSR+FDEFFSQGCAPGYEK+GTDFQLNQLEGK+IECESAETTEDCIEK+KGTDFQLNQLEGK+KPVDQYEDCYLAR+LCQLCPGCGCSSTQPFFGYVGAFK+LLEACTFHK+LTVGALLACAALGLCLAVPDK+QEDFELLCPDGTR+SAGWVIPIGLLFCK+TAGWNIPMGMLYNR+YLGAEYMQSVGNMR+YLGAEYMQSVGNMRK
Ttn	0.299891	4	117	1	>0.05	titin isoform n2-a.	AANIVGEGEPR+ADIHTTDSFSTLTVENCNR+AEGFINLQVIDVPGPVR+AESCYLTWDAPLDNGGSEITHYIIDKR+AGEPVNIPADVTGLPMPK+AGSTFTIDVPISGRPAPKVTWK+ALDPFTTPSPPTSLEITSVTK+ALLLSQSLAEGCVESLEVPDVAVSNMR+ALVGGTAPMTIK+ALVQGRPVPR+APCSVSVLDTPGPPINFVFEDIR+ASCTTRLFVKAPAIFVK+ASIESTSSYTLLVVGNVNR+ATLTWTPPLEDGGSPIK+AVNVAGVGEPGEVTDVIEMK+AVVEFEVNEDDVDAHWYK+AYANVSSKCNK+CHVTGTAPIK+CNTTPTK+DIENQTVLK+DSCSAQILILEPPYFVK+DSDVELECEVMGTTPFEVTWLK+DSG…
Txn1	0.655897	3	11	1	<0.05	thioredoxin.	CMPTFQFYK+EAFQEALAAAGDK+EKLEASITEYA+MIKPFFHSLCDK
Txnl1	0.735798	1	5	1	<0.05	thioredoxin-like protein 1.	AGCECLNESDEHGFDNCLR+GYMDLMPFINK+IDQYQGADAVGLEEK+MVGVKPVGSDPDFQPELSGAGSRLAVVKFTMR+QHLENDPGSNEDADIPK
Ube2n	0.683167	2	14	1	<0.05	ubiquitin-conjugating enzyme e2 n.	DKWSPALQIR+ICLDILK+IYHPNVDK+LELFLPEEYPMAAPK+TNEAQAIETAR+TVLLSIQALLSAPNPDDPLANDVAEQWK+YFHVVIAGPQDSPFEGGTFK
Ube4b	0.742768	1	1	0.98	<0.05	ubiquitin conjugation factor e4 b.	APKMCSQPAVSQLLSNIR+ENPPGPPIAASAPGPSQSLGLNVHNMTPATSPIGAAGVAHR+MCSQPAVSQLLSNIR+SLQQPSFLVPYMLCR
Ubl4	0.733278	4	6	1	>0.05	ubiquitin-like protein 4a.	ECSLQVAEDELVSTLK+LTLDDIER+LVDSPATPIWQLISK+SLSRLTLDDIER
Uros	0.941413	2	11	1	>0.05	uroporphyrinogen-iii synthase.	EDDSGLDPYIQELR+GIPMESMHVYQTVPHPGIQGSLK+GLPVSCTAESPTPQALAAGIR+IGLDAEGAGSGNAEK+LSHPEGFGGLIFTSPR+SYYEDQGIPASITFFSPSGLK+YSLEYIQALSGSSFDQIK
Ush2a	0.214019	1	16	1	<0.05	isoform 2 of usherin.	EAPPENMDPPTLHITGPESIEITWTPPR+ENFYGLPWSACEVCDCSK+EVAFARGVVVNLASVSSRAVR+FIDNDPALRPWTR+FNSSLVFTRVDLR+ISMVSEHFPLHDVPVMCSK+KSSLPAATAAVTK+KVSTVPTHATCGFPGPSTFCR+LENVGAFR+LEQGGTMCVIEK+LRVCTGGGCTTSEPSQALMEETIPEGVPAPR+NGSLLLVGGR+QVAAWPGTSSSLLIYNGSFR+SLQIDWTTPANPNGIILGYDVLRK+STEFYSELWFIMVMAVVGLILLAIFLSLILQR+TLHDSVTDSVSSVIQVGQSLNGSEQFVGR+TWRPCSETQK+YVCSDEISAGMAMK
Vasn	0.8862	7	18	1	>0.05	vasorin.	ATEGGGEALSGGPECEVPLMGYPGPSLQGVLPAK+EGNLPLLIAPALAAVLLAVLAAAGAAYCVRR+GQVGPGTGPLELEGVK+GQVGPGTGPLELEGVKAPLEPGSK+HIQPGAFDALDR+IAQIRPEDLAGLTALQELDVSNLSLQALPSDLSSLFPR+LLLLDLSHNSIPALEAGILDTANVEALR+LLNLHDLDVSDNQLEHMPSVIQGLR+TPEGEEACGEANTSQAVR+VLPPLHLPR
Vasp	1.04117	3	5	1	>0.05	vasodilator-stimulated phosphoprotein.	MKEEIIEVFVQELR+QEEASGGPLAPK+SSSSVTTSEAHPSTPCSSDDSDLER+WLPAGTGPQAFSR
Vbp1	0.893572	2	8	1	<0.05	prefoldin subunit 3.	DGCGLETAAGNGR+DQFTTTEVNMAR+ESTNSMETR+FLLADNLYCK+NLDSLEEDLDFLR+NLDSLEEDLDFLRDQFTTTEVNMAR+QPGNETADTVLK+RLHLGIPEAVFVEDVDSFMK
Vcp	0.873158	1	34	1	>0.05	transitional endoplasmic reticulum atpase.	ELQELVQYPVEHPDK+ETVVEVPQVTWEDIGGLEDVK+ETVVEVPQVTWEDIGGLEDVKR+EVDIGIPDATGR+FGMTPSKGVLFYGPPGCGKTLLAK+GDDLSTAILK+IVSQLLTLMDGLK+KYEMFAQTLQQSR+LDQLIYIPLPDEK+LGDVISIQPCPDVKYGK+MDLIDLEDETIDAEVMNSLAVTMDDFR+NAPAIIFIDELDAIAPK+NVFIIGATNRPDIIDPAILRPGR+QAAPCVLFFDELDSIAK+QTNPSAMEVEEDDPVPEIR+REDEEESLNEVGYDDIGGCR+VINQILTEMDGMSTK+WALSQSNPSALR
Vnn3	1.13974	13	81	1	<0.05	vascular non-inflammatory molecule 3.	DSELVTFDTPFGK+ENSIYIMANIGDK+ETIYPYLEDIPDPEVNWIPCR+ETIYPYLEDIPDPEVNWIPCRDPR+FGYTPVQER+GGAPLPILVMALYGR+QGAHIIVTPEDGIYGWIFTR+QHATPAEVNWSAYAR+TCGEPVGSAFTK+TESPVSTEEALLLINK+TVKPFSSGQADFPGK+VYHYDMETESGQLLLSELR+YNLFEPEIQFDFPK+YQYNTNVVFDSK+YVFPQIVLSGSQLALER
Vtn	1.10046	495	1464	1	<0.05	vitronectin.	CQCDELCTYYQSCCADYMEQCKPQVTR+DSWENIFELLFWGR+FEDGVLDPGYPR+GQYCYELDETAVRPGYPK+IYVTGSLSHSAQAK+KCQCDELCTYYQSCCADYMEQCKPQVTR+LIQDVWGIEGPIDAAFTR+NGSLFAFR+NWHGVPGK+NWHGVPGKVDAAMAGR+QYWEYEFQQQPSQEECEGSSLSAVFEHFALLQR+RVDSVNPPYPR+SIAQYWLGCPTSEK+VDSVNPPYPR
Wfdc2	0.779266	4	4	1	<0.05	wap four-disulfide core domain protein 2.	LGLCEDQCQVDSQCSGNMK
Zfhx2	3.92855	1	31	1	<0.05	zfh-5.	ARKNACEGGPVTAGGASGGASGCR+EALASHLR+EVAVLPAPAGSPEDTSDPPPSCR+GPPATTPASSVPLGASPTLPR+HPESNSHCSYCSAGGAHPR+KAAIDPSGPARGEAGIPPPAATASDKPFK+KMLDCISEEVGLK+KNACEGGPVTAGGASGGASGCRR+LADDYTPAPAAFQGLSLSSHMSLLHSR+LASLLGLASR+LESGSDLDPPK+NACEGGPVTAGGASGGASGCR+NACEGGPVTAGGASGGASGCRR+SLPEAEWK+TDCPYCDVK+VVQVWFQNTR+YLCRQCKMAFDGEAPATAHQR
Zyx	0.97327	2	8	1	>0.05	zyxin.	CSVCSEPIMPEPGR+EKPLVQEK+EVEELEQLTQQLMQDMEHPQR+FSPGAPSGPGPQPNQK+VCSIDLEIDSLSSLLDDMTK

## Sheet: Angiogenesis
Gene	Case/Control Ratio	Total # of Quantified Peptides	Total # Identified Peptides	ProteinProphet Probability Score	p-value	Description	Peptides Identified
1300017J02Rik	0.974282	830	1617	1	<0.05	riken cdna 1300017j02 gene.	ADRDQYELLCMDNTR+CDQWSAVSGGALACATEETPEDCIAATMK+CLQDGTADVSFVK+CVNAPLEGYYVVAVVK+DLLFSDDTECLSNLQNK+DQYELLCMDNTR+EDSIQELLR+EPYFGSWGALK+ETAAATFFSSSCVPCADGK+FDAFFSR+GEADAMSLDGGFAYVAGHCGLVPVLAENYLSTHSSGR+GLKHEDFELLCLDGTR+GTDKCACSSR+GTGFQLNQLR+HEDFELLCLDGTR+HLTVFEAMPTK+HPTVLQNTDGK+HPTVLQNTDGKNPEPWAK+ILFNQQELFGR+KGTGFQLNQLR+KPVTEAQSCHLAR+KSDVGITWK+KVLPAGGPAVTCVR+KVLPAGGPAVTCVRK+LLICALLCLGTLGLCLALPEK+MFPSLC…
1700012G19Rik	1.04886	3	12	1	>0.05	phosphoglycolate phosphatase.	FIFDCVSQEYGINPER+MVPDFYVDSIADLLPALQG+TILTLTGVSSLEDVK
4632419I22Rik	0.744324	1	11	1	<0.05	4632419i22rik protein.	LAIGAPPGWDLEGYSDIQR+NLTWQVISGAGDTIWSLSK+VTTPSTWWPDLFPDICK+YDEGLLFTIR
4930473A06Rik	0.431506	2	9	0.99	<0.05	hypothetical protein loc320226.	CLQALAWLTSSDLLGTVISSMTELQEVISK+ENESLQSMGSR+EQTCLLAACALMAGALCPLYSR+EYFSQNK+FESACEELNNALLR+KGVIAILAANR+LTFLHTLYQHLVAGCVLIK+TSNELDSTK+VEQLEAEHMDCSDLLRR
5430402E10Rik	0.292274	13	22	1	<0.05	6 days neonate head cdna, riken full-length enriched library,clone:5430402e10 product:similar to odorant-binding protein 1f.	AYFEHMECNDDCGTLK+EDGALFFHNVNVDESGQETNVILVAGK+ENIQHLAPTDTCNQ+TLYIAADKVEK
A1bg	1.06738	1035	4553	1	<0.05	alpha-1-b glycoprotein.	CGVEPPVDIHLPALNK+CHGHVPR+CTAPVSGLR+DAILYYVNLK+DLEPGSTVQLR+EGFKTPFAVASTR+ELDNPGPFTCR+EPLPRPLAHADPVDWITPGGLPVYVMCQVAMR+FSLGAITSNNSGIYR+GVTYLLR+IHGFSPTR+LETQVLSYR+LLFVGPQHAGNYSCR+MYASQAPPTLCLMGNYLMIYPQK+NAAEFQLR+QEGVDGVQKPDVQHK+STVHLGQEAIFR+TPFAVASTR+TYETLACK+VFELIQNGWFLSQVR+VNGPPPKPR+VSMELVR+WTMLSNAVEVTGK+YMHVWSEDSKPVELMWSDETLQAPVLTAEPSSR+YTALPPFTFESGISDPVEVIVEG
A230054D04Rik	0.184994	1	21	1	<0.05	hypothetical protein loc665775.	CETDSTNADSSFKPEELPHK+DECAMISTSIGEEFELPISSAVTVTCAER+EGFEAPMPSAVSGENSQLTASR+ESKISIPLADK+GSDDVLVSGEVPECEVGHMSPR+GVGPLMAVGTR+KETEGTVTCTETK+KNEECDGLMASTASCDVSNK+QSFHREGNLDVTLPPEDNGCGVGNEESPPK+QYSETEPHDTK+SAEAEAAGDSSTARR+VQPGDSSDGK
Acat1	0.968076	2	18	1	<0.05	acetyl-coa acetyltransferase, mitochondrial.	AIMMASQSLMCGHQDVMVAGGMESMSNVPYVMSR+EEVKEVYMGNVIQGGEGQAPTR+ENGTITAANASTLNDGAAALVLMTAEAAQR+EVYMGNVIQGGEGQAPTR+FASEITPITISVK+GKPDVVVKEDEEYKR+IAAFADAAVDPIDFPLAPAYAVPK+IVVHMAHALKPGEFGLASICNGGGGASALLIEKL+LGTAAIQGAIEK+QATLGAGLPISTPCTTVNK+QEQDTYALSSYTR+TPIGSFLGSLASQPATK
Acp1	1.09537	6	7	1	<0.05	isoform 1 of low molecular weight phosphotyrosine protein phosphatase.	AKIELLGSYDPQK+EDFATFDYILCMDESNLR+HGIHMQHIAR+IDSAATSTYEVGNPPDYR+IELLGSYDPQK+KHGIHMQHIAR+QLIIEDPYYGNDSDFEVVYQQCLR+SPIAEAVFR
Acyp2	1.02421	4	11	1	>0.05	acylphosphatase-2.	GTVTGQVQGPEEK+LEYSDFSIR+LEYSDFSIRY+SVDYEVFGTVQGVCFR
Adam10	1.08925	1	11	1	>0.05	adam 10.	DTSLFSDEFK+EGICNGFTALCPASDPKPNFTDCNR+ELCHVCCMK+GGTFYIEPAER+HAASSGPELLR+HAASSGPELLRK+HTQVCINGQCAGSICEK+ILPFHSVIYHEDDINYPHK+KMAPSTCASTGSLQWSK+RPPQPIQQPPR+YGPQGGCADHSVFER
Adamts5	0.8666	6	30	1	<0.05	a disintegrin and metalloproteinase with thrombospondin motifs 5.	ARQVELLLVADSSMARMYGR+ASCETPASPSGPQESPSVHSR+DDTVGAAGSIVTAGGGLSASSGHR+QPQAAAAAAEPDQPQGEETR+QVELLLVADSSMAR+SLAVFDLCGGLDGFFAVK+VGYLVYAGGR+VGYLVYAGGRR
Adamtsl4	1.06359	13	25	1	>0.05	adamts-like protein 4.	ACSLGPCER+ACSQEPCPPEQPDPR+CLSPGCDGVLGSGR+NSSTGEGMVPSQPPSTELASEK+QVGHSECSASCGK+RPDGCGVCGGDGSTCR+SCAHVLEQSQLEPA+SPDGWLPLTR+SRPPDMR+VQDGTLCQPGSLDICVAGR
Afm	1.00011	833	1330	1	>0.05	afamin.	AAPITQYLK+AAPQLPMEELVSLSK+ANVGFLPPFPTLDPEEK+ATCFQAK+CWADNTLPECSK+DDRPEGLSLR+DLTTLLEDVSSMYEGCCEGDVVHCIR+DSDPDKFFAEFIYEYSR+EACIINANK+EACIINANKDDRPEGLSLR+EECSEVQEPESCFSPESSK+ENPAGCYR+FFAEFIYEYSR+FLVNLVK+FTESENVCQER+HCFEHLK+HPDLSTPELLR+KANVGFLPPFPTLDPEEK+KEDLQNK+LCFFYNK+NNSESFLHLYMYEVAR+NPFVFAPVLLAVAAWFEEAATTCCEQQQK+NVCGALIK+QFQELGKDTLQR+RHCFEHLK+RHPDLSTPELLR+RLCFFYNK+RNPFVFAPVLLAVAAWFEEAATTCCEQQQK+S…
Ager	0.797478	1	2	0.99	>0.05	advanced glycosylation end product-specific receptor.	AWVLVLALWGAVAGGQNITAR+IGEPLVLSCK+VYQIPGKPEIVDPASELTASVPNK
Agt	0.980282	20	114	1	>0.05	angiotensinogen.	GSYNLQDLLAEDKLPTLLGAEANLNNIGDTNPR+LPTLLGAEANLNNIGDTNPR+LTLPQLEIR+MNLPLEGVSTDSTLLFNTYVHFQGTMR+SLDLSTDPVLATEK+STCAQLENPSVETLPESTFEPVPIQAK+TLHDQLVLAAEK+TLHDQLVLAAEKLEDEDR+VGEVLNSILLELK
Ahsg	1.05431	4471	6123	1	<0.05	alpha-2-hs-glycoprotein.	ANLMHNLGGEEVSVACK+AQNVPLPVSTLVEFVIAATDCTAK+AQNVPLPVSTLVEFVIAATDCTAKEVTDPAK+CNLLAEK+ELACDDPEAEQVALLAVDYLNNHLLQGFK+HAFSPVASVESASGETLHSPK+HAFSPVASVESASGETLHSPKVGQPGAAGPVSPMCPGR+LFQTQPQPANANAVGPVPTANAALPADPPASVVVGPVVVPR+QLTEHAVEGDCDFHILK+QVLNQIDK+RPFGVVYEMEVDTLETTCHALDPTPLANCSVR+TYHDLR+VGQPGAAGPVSPMCPGR+VMHTQCHSTPDSAEDVR+VMHTQCHSTPDSAEDVRK
AI182371	0.960006	90	293	1	<0.05	novel anaphylotoxin-like domain containing protein.	AFTLCCNMAHQILENSTFK+CCYDGAR+FQNTAILTIQAK+IGPICVK+INEQASTYK+INEQASTYKHPMIK+ISIMPTIDLQPEVEK+LEIVPIIYDNDSLFVQTDK+QEAHGMCLHQPTECLR+QKINEQASTYK+QLSEGQNSFSNSYLEVVSK+SVYTPQQPVK+TGTTYFEVK+VYSVNDDLEPATR+YNIHETCVQR+YREDASK+YSFSTVNLSPENK
Ak1	0.983131	1	4	1	>0.05	isoform 1 of adenylate kinase isoenzyme 1.	AKIIFVVGGPGSGK+AKIIFVVGGPGSGKGTQCEK+IGQPTLLLYVDAGAETMTQR+IIFVVGGPGSGK+KVNAEGTVDTVFSEVCTYLDSLK+YGYTHLSTGDLLR
Akr1b3	1.10665	4	4	1	<0.05	aldose reductase.	HIDCAQVYQNEK+YKPAVNQIECHPYLTQEK
Alb	0.865162	84	151	1	<0.05	serum albumin.	AADKDTCFSTEGPNLVTR+AHCLSEVEHDTMPADLPAIAADFVEDQEVCK+APQVSTPTLVEAAR+DDNPSLPPFERPEAEAMCTSFK+DVFLGTFLYEYSR+ECCHGDLLECADDR+ENPTTFMGHYLHEVAR+ENYGELADCCTK+GLVLIAFSQYLQK+KYEATLEK+LCAIPNLR+LGEYGFQNAILVR+LPCVEDYLSAILNR+LPCVEDYLSAILNRVCLLHEK+LQTCCDKPLLK+LSQTFPNADFAEITK+LVQEVTDFAK+RHPDYSVSLLLR+RPCFSALTVDETYVPK+SLHTLFGDK+TCVADESAANCDK+TVMDDFAQFLDTCCK+YMCENQATISSK+YNDLGEQHFK
Aldoa	1.18696	26	66	1	<0.05	fructose-bisphosphate aldolase a.	AAQEEYIK+ADDGRPFPQVIK+ALANSLACQGK+ALSDHHVYLEGTLLKPNMVTPGHACTQK+CPLLKPWALTFSYGR+CQYVTEK+ELSDIAHR+FSNEEIAMATVTALR+GILAADESTGSIAK+GVVPLAGTNGETTTQGLDGLSER+IGEHTPSALAIMENANVLAR+KDGADFAK+LQSIGTENTEENR+QLLLTADDR+RTVPPAVTGVTFLSGGQSEEEASINLNAINK+TVPPAVTGVTFLSGGQSEEEASINLNAINK+VDKGVVPLAGTNGETTTQGLDGLSER+VNPCIGGVILFHETLYQK+YASICQQNGIVPIVEPEILPDGDHDLK+YASICQQNGIVPIVEPEILPDGDHDLKR+YTPSGQSGAAASESLFISNHAY
Aldob	0.852197	4	37	1	>0.05	fructose-bisphosphate aldolase b.	ALQASALAAWGGK+AMANCQAAQGQYVHTGSSGAAATQSLFTASYTY+ELLFSVDNSISQSIGGVILFHETLYQK+ETTIQGLDGLSER+FPALTPEQK+GILAADESVGTMGNR+IADQCPSSLAIQENANALAR+IKVENTEENRR+KYTPEQVAMATVTALHR+LDQGGAPLAGTNK+YASICQQNGLVPIVEPEVLPDGDHDLEHCQYVSEK+YTPEQVAMATVTALHR
Ambp	1.13835	382	550	1	<0.05	ambp protein.	CIQFHYGGCK+DSLLQEFK+EDSCQLNYSEGPCLGMQER+EYCGVPGDGYEELIR+EYCGVPGDGYEELIRS+GVCEEITGAYQK+KEDSCQLNYSEGPCLGMQER+LWAFDAAQGK+RAVLPQESEGSGTEPLITGTLK+SSHHHGLTITAK+TIAACNLPIVQGPCR+WYNLAVGSTCPWLSR
Amh	0.713502	4	19	1	>0.05	muellerian-inhibiting factor.	EPMPLHGPASAPWAAGLQRR+LLALCPNDSR+LLISLSEER+LPCCVPTAYAGK+SAGTGTDGPCALR
Anp32a	0.938145	1	3	0.99	>0.05	acidic leucine-rich nuclear phosphoprotein 32 family member a.	ISGDLEVLAEK+SLDLFNCEVTNLNAYR
Apob	1.29531	14	75	1	<0.05	apolipoprotein b precursor.	AALTEVSLGSIYQAMILGADSK+AEMTGEHNANLNGK+DGLSTSATTNLK+DLDVVNIPLAR+EHHAKFSLDGRAALTEVSLGSIYQAMILGADSK+EVYGFNPEGK+GFEPTLEALFGK+GLKLATAVSLTNKFVK+GLVHPLSTLISSSQTCQYTLDPK+GMISLLEAMR+GTLQHCDFNVEYNEDGLFK+HVSEAVCDEQHLFLPFSYK+IEGNLIFDPSSYLPR+INIDIPLPLGGK+ITDNDVLIAIDSAK+KGTVPTEMSTER+KYVYNYEAESSSGVQGTADSR+LAAYLLLMK+LATAVSLTNK+LIDLSIQNYHVFLR+LSISEQNAQR+LSLEDTPK+LSVDQFVR+MGLSDFHIPDNLFLK+NALENSQFPTIMDFR+NLQQCDGFQP…
Apob48r	0.903947	1	58	0.95	>0.05	apolipoprotein b-100 receptor.	AQGTQCPGAESEDQAMLSR+DQMLLEEEAGGGQSR+FPIQTLEAER+GQEETSGAPDLSPER+QSGQEVGLVGSAEK
Apoc4	1.01543	1	392	1	>0.05	apolipoprotein c-iv.	DRWQWFWGPGAVQGFMQTYYEDHLK+THSLCPR+TQAWLQSSR+VLEMVEPLVTR+WQWFWGPGAVQGFMQTYYEDHLK
Apoh	0.969213	2794	3765	1	<0.05	beta-2-glycoprotein 1.	ATFGCHETYK+ATFGCHETYKLDGPEEAECTK+ATVLYQGMR+CPFPPRPENGYVNYPAKPVLLYK+CSYTVEAHCR+CTEEGKWSPDIPACAR+DGTIEIPSCFK+DKATFGCHETYK+DKATFGCHETYKLDGPEEAECTK+DYRPSAGNNSLYQDTVVFK+EHSSLAFWK+EHSSLAFWKTDASELTPC+ESCKLPVK+ESCKLPVKK+FTCPLTGMWPINTLR+ICPKPDDLPFATVVPLK+IHFYCK+IQEQFKNGMMHGDK+ITCPPPPVPK+KATVLYQGMR+KCSYTVEAHCR+LDGPEEAECTK+LPECLEVK+NGMMHGDK+RFTCPLTGMWPINTLR+TDASELTPC+TGTWSFLPTCR+TSYDPGEQIVYSCKPGYVSR+VCPFAGI…
Apom	0.987857	119	168	1	>0.05	apolipoprotein m.	AFLVTPR+FLLYNR+TDLFSSSCPGGIMLK+TEGRPDMK
Apon	1.07358	6	16	1	<0.05	apolipoprotein n.	DLLYTVLPAAPLSEFLSLLALR+HLVPSPGDMR+LMSSPELK+LPPIDLVR+SVTLPEACTYEPGWVLYDMAQVLLETANK+TEPTSNVLPNK+VVLENIGCPAEAYSLQLR
App	0.711163	2	2	0.99	<0.05	isoform app770 of amyloid beta a4 protein (fragment).	CLVGEFVSDALLVPDK+ETCSEKSTNLHDYGMLLPCGIDK+GAIIGLMVGGVVIATVIVITLVMLK+KQYTSIHHGVVEVDAAVTPEER+MLPSLALLLLAAWTVR+QAKNLPK+QYTSIHHGVVEVDAAVTPEER
Avp	0.919802	43	51	1	<0.05	vasopressin-neurophysin 2-copeptin.	CAAVGICCSDESCVAEPECHDGFFR+CFGPSICCADELGCFVGTAEALR+CQEENYLPSPCQSGQKPCGSGGR+MLNTTLSACFLSLLAFSSACYFQNCPR+QCLPCGPGGK
Azgp1	0.937398	195	671	1	<0.05	zinc-alpha-2-glycoprotein.	AEPVGPWSQVEGMEDWEK+AREEIFLVTLK+AYLEEECPEMLK+AYLEEECPEMLKR+CLAYGFYPQR+DIMDYYK+DTTGSHTFQGMFGCEITNNR+EEIFLVTLK+EIPAWIPLDPAAANTK+FQATAFLNDQAFFHYNSNSGK+GFSQSLSVQWDR+IDPPTVTITSR+ISLHWNK+LAFEPER+VKDENNVVAQPQ+YAYDGEDFIEFNK
B2m	1.07107	106	539	1	<0.05	beta-2-microglobulin.	DWSFYILAHTEFTPTETDTYACR+HDSMAEPK+TPQIQVYSR+TVYWDR+TVYWDRDM+VEMSDMSFSK+VEMSDMSFSKDWSFYILAHTEFTPTETDTYACR+VKHDSMAEPK
B4galt1	0.677854	1	15	1	<0.05	isoform long of beta-1,4-galactosyltransferase 1.	DYDYNCFVFSDVDLIPMDDR+FDGLNSLTYK+GMSISRPNAVVGR+LLNIGFQEALK+QQLDYGIYVINQAGDTMFNR+VAIIIPFR+YPLYTQITVDIGTPR
Banf1	1.00749	1	2	1	>0.05	barrier-to-autointegration factor.	DCFGCLR+DFVAEPMGEKPVGSLAGIGDVLSK+DFVAEPMGEKPVGSLAGIGDVLSKR
BC022224	1.16411	1	5	1	>0.05	dehydrogenase/reductase sdr family member 11.	LHDKDPGEAAATYEHIK+SAGYPGTLIPYR+TVGNIEELAAECK
BC025446	1.04614	1	1	0.92	>0.05	cdna sequence bc025446.	SNLCLPICPTNPETTEFLGNAVNVK
BC026782	1.12795	4	5	1	<0.05	bc026782 protein.	CDNGFSPPSGYSWDYLR+CTAQGWEPEVPCVR+CTLKPCEFPQFK+CTPTGWIPVPR+CVFHYVENGDSAYWEK+ERGDAICTGSGWSSQPFCEEK+GDAICTGSGWSSQPFCEEK+IYAHSGEDIEFECK+LDYECLVGFENEYK+LNDKLDYECLVGFENEYK+LYYEESLRPNFPVSIGNK+SCDMPVFENSITK+SDDEIRYECNYGFYPVTGSTVSK+TCSPPYILNGIYTPHR+YECNYGFYPVTGSTVSK
Bche	1.10952	7	26	1	>0.05	cholinesterase.	AILESGSSNAPWAVK+DALDDVIGDYNIICPALEFTK+EAVLFYYVDWLGEQSPEVYR+FVLPSDSILSINFGPTVDGDFLTDMPHTLLQLGK+NIAAFGGNPK+SITIFGESAGAASVSLHLLCPQSYPLFTR+VGALGFLAFPGNPDAPGNMGLFDQQLALQWVQR+VLEMTGDIDETEQEWK
Blvrb	1.07089	21	122	1	<0.05	flavin reductase.	CLTTNEYDGHTTYPSHQYD+HDLGHFMLR+IAIFGATGR+ILQESGLK+LPSEGPQPAHVVVGDVR+LQDVTDDHIR+TGLTTLAQAVQAGYEVTVLVR+TVAGQEAVIVLLGTGNDLSPTTVMSEGTR+VVACTSAFLLWDPTK+VVACTSAFLLWDPTKVPPR+YVAVMPPHIGDQPLTGAYTVTLDGR
Bola2	0.920281	2	2	0.96	<0.05	isoform 1 of bola-like protein 2.	LVNECLAEELPHIHAFEQK
Btd	1.06082	22	60	1	<0.05	biotinidase.	DAQEVHCDEAAK+GGMFLVANLGTK+GHLIIAQVATNPQGLTGTGNTTSEMDPSHR+GLSSGLVTAALYGR+ILSGDPYCEK+LSCMAIKGGMFLVANLGTK+QNLDVYEQQVMAAAQK+QPCLSSDPGCPQDGR+SFWYHDMDDPK+TSIYPFLDFMPSPK
C1qa	0.964945	8	212	1	>0.05	complement c1q subcomponent subunit a.	DQPRPAFSAIR+DSLSFSNTNNK+FICAVPGFYYFNFQVISK+GDEVWIEKDPAK+GLFQVLAGGTVLQLR+IYQGTEADSIFSGFLIFPSA+QNPMTLGNVVIFDK+RGDEVWIEK+RGDEVWIEKDPAK+WDLCLFIK
C1qb	0.996898	29	196	1	>0.05	complement c1q subcomponent subunit b.	GLPGLAGDLGEFGEK+GNLCVNLVR+LEQEEVVHLQATDK+NSLLGIEGANSIFTGFLLFPDMDA+TINSPLRPNQVIR+VITNANENYEPR+VPGLYYFTYHASSR+VVTFCDYAQNTFQVTTGGVVLK
C1qc	0.874336	25	192	1	<0.05	complement c1q subcomponent subunit c.	FNSVVTNPQGHYNPSTGK+HQSVFTVTR+QTTQYPEANALVR+QVSSGGALLR+SQASAGCYGIPGMPGMPGAPGK+VASFCDHMFNSK
C1r	1.03093	34	67	1	>0.05	complement c1r-a subcomponent.	ALDEFTIIQDPQPQYQFR+ENDNANPK+FCGQLDSPLGNPPGSK+GIYTCTAQGIWK+GQPARPGNFPWQAFTTTHGR+KEMGDEN+LPVADSEACQR+MLVFLGHTNVEQIK+MLVFLGHTNVEQIKK+NCGQPQSLSNGDFR+QRPPDLDTSSNAVDLLFFTDESGDSR+VLNYVDWIK+WILTAAHTIYPK
C1s	0.944027	61	80	1	<0.05	complement component 1, s subcomponent.	ASGALINEYWVLTAAHVLEK+CIPACGVPTEPFQVHQR+CQPVYCGIPDPIANGK+EDFDVEPADSEGNCPDSLTFASK+EENPTVRPEDYVFTDNMICAGEK+IENFPWQVFFNHPR+ISDPLMYVGTMSVR+NQQFGPYCGNGFPGPLTIR+NYVDWILK+SPNSPIIEEFQFPYNK+TNFDNDIALVQLK+TNFDNDIALVQLKDPVK+VEEPENSVFGTVVHYTCEEPYYYMEHEEGGEYR+VFIHPSWK+VFVINLR+VPVTSLETCK+VSPICLPGTSSEYNVSPGDMGLISGWGSTEK+VSPICLPGTSSEYNVSPGDMGLISGWGSTEKK+WVNDQLGIELPR
C2	0.884686	3	16	1	>0.05	isoform long of complement c2 (fragment).	ALQQIFEHMLDVSK+CLAPSSFENGIYFPR+CSSSNMVLTGSAER+DHENATGTNTYEVLIR+DHETELLSQQK+EFLVEDVIIAPGFNVHAK+KSAELMVER+LVSYPVGSNVSFECEQDFTLR+MSTHARPICLPCTVGANMALR+QGISEFYADDIALLK+QHLDGVLDFLPL+SQDVTEVITSLDSASYK+TGLNFDLGDK+VPAHFVALNGNR+VYSMMQSQMDR+YCRPNGLWDGETAVCDNGASHCPNPGISVGTAR
C3	0.868122	1037	9825	1	<0.05	complement component 3.	AAVFNHFISDGVK+AAVFNHFISDGVKK+ACEPGVDYVYK+ADIGCTPGSGK+AFIDCCNHITK+AFYEHAPK+AGEYIEASYMNLQRPYTVAIAGYALALMNK+ALTQDDGVAK+AVLFNYR+AVMVSFQSGYLFIQTDK+CAEENCFMQQSQEK+CCEDGMR+DFDSVPPVVR+DHVLGLAR+DICEGQVNSLPGSINK+DILSSNNQHGILPLSWNIPELVNMGQWK+DLELLASGVDR+DLNMDVSFHLPSR+DNHLAPGQQTTLR+DSCIGTLVVK+DSITTWEILAVSLSDK+DSITTWEILAVSLSDKK+DTLPESR+DTWVEHWPEAEECQDQK+EADVSLTAFVLIALQEAR+EFNSDKEGHK+EPGQDLVVLSLPITPEFIPSFR+EVV…
C4b	0.815152	201	292	1	<0.05	complement c4-b.	AACFQLK+AASWLTHQGSFHGAFR+APHIQLVAQSPWLR+ASAGLLGAHAAAITAYALTLTK+ATETQGVNLLFSSR+CCQDGMTK+CSVFYAAPTK+DFLMEFSSR+DHAVDLIQK+DQFQAALDK+DQFQAALDKINIGVR+DSSTWLTAFVLK+DTMASIGQTR+ECVGFGASQEVVVGLVQPSSAVLYDYYSPDHK+EELVYNLDPLNNLGR+EGAIHREELVYNLDPLNNLGR+EIFTSTSIFQDAFTIPDISEPGTWK+EPFLSCCK+EYLIMGMDGETSDNK+FACYYPR+FAEDLRR+FALMDEQGK+FALMDEQGKR+FSLGSTISVK+FVSSAFSLDLSR+GDPQYLLDSNTWIEEMPSEQMCK+GHIFVQTDQPIYNPGQR+GTGFLS…
C4bp	1.18085	247	272	1	<0.05	c4b-binding protein.	AIISCSFSK+CGPPPAIPNALPASDVNR+GVAWSNPFPECVIVK+HSGTEDFYPYNHGISYTCDPGFR+IICSQPNILHGVIVSGYK+ITLVTYECDK+LTLEVELLQLQIQK+MALEIYK+MMVYCKPSGEWEISVSCAKK+TDFESHTTLK+TMQYVPNSHDVK+TVPVWSSSPPTCEK+YECLPGYGR
C6	0.860298	10	28	1	<0.05	complement component 6.	ATDLQLSDVFLK+DQQEEDCTVSIMENVGQPCINDDEEMK+ECNLQTCPINCVLGDYGTWSDCDPCTEK+ECNNPAPQR+ENPAVVDYK+GTSGPEENVYSEWLESVK+IFDDFGTHYFTSGSLGGK+LSGTECLCVCQSGTYGENCERR+SVLRPSQFGGQPCTEPLVTFQPCVPSK+TWSQGDVECQR+VSANLENVNFEVQTIEDDLKTEFYK+YDLIYQFSR
C8a	0.443297	165	313	1	<0.05	complement component 8, alpha polypeptide.	AALGYNILTQEEAQSVYDAK+ALDQYLMEFNACR+AVTPQAVSCQLSDWYK+CGPCFNNGEPILDGTNCR+CIGGGIGIGIK+DSTIEGVGISGEFCENSGDGDR+FGGTICSGDIWDEASCDSPTPCLR+FINDYGTHYITSGTMGGIYEYVMVLDK+HLVCNGDNDCLDGSDESDCEDVR+HTNLGPLETK+ITGVEDIISR+ITGVEDIISRVQGGSSVWGSVLTHNSSAITYQSWGR+KITGVEDIISR+KPYNFLK+NNIVLDEGMLQSLMELPEQFNYGMYAK+QAQCGQDFQCR+RHLVCNGDNDCLDGSDESDCEDVR+RNNIVLDEGMLQSLMELPEQFNYGMYAK+SHSAGVTVGVAPVK+SPVSIEVTGSGSK+VTEDDCHQYEPIPG…
C8b	0.506779	70	122	1	<0.05	isoform 1 of complement component c8 beta chain.	ALEEFQSEVSSCR+CECICPGGFQGTACEVTYR+CEGFVCAQTGR+DFGTHFITEAVLGGIYEYTLIMNK+ELPTPELMEAWGDAVK+EMEQYWAIDR+EVEDCVTNQPCR+FAHTQSK+GGSPCSGPASETLNC+GGTSEDITALAYK+IKAEPLYELVTATDFAYSSTVK+KPYNVESYTPQTK+LASGINLFTNTFEGPVLDHR+LLCNGDNDCGDQSDEANCR+RLLCNGDNDCGDQSDEANCR+SLPLEYSYGEYR+STMVEDLVVLVR+VDGVMDLGIK
C8g	0.580226	79	197	1	<0.05	adult male testis cdna, riken full-length enriched library,clone:1700013l23 product:complement component c8 gamma chain homolog.	AEATTLHAAPQGAAMAVSTFR+EANLTEDQILFFPK+FAGTWLLVAVGSSCR+FLFQVSR+FLQEQGHR+GPVHMVVAETDYQSFAILYLEQGR+KLDGICWQVR+KPIGSTSPISTIQAQVNFSAQK+LDGICWQVR+QLFENTGVPGR+SLPVNDSVLDVFER+YGFCETADQLHILNEVPR
C9	0.7754	208	593	1	<0.05	complement component 9.	AVEDYIDEFSTK+AVEDYIDEFSTKR+DNIIDDVISFIR+EEQEQHYPIPIDCR+FSATEVPEK+FSYFMGK+GMACEIHQK+HCLGFNMDLR+IPLQDDLK+KPWNVVSLIYETK+LLCNGDNDCGDYSDENDCDDDPR+LSSYFSQSK+MFVHLR+MLCKPPGLPR+MLCKPPGLPRR+MSPIYNLIPLK+QGCEPTQECEEIQENCGNDFQCETGR+RCYPCLNGGTIILLDGQCLCSCPMMFR+RLSSYFSQSK+SCVDVLGDR+SILAFGQFNGK+STFLDDVK+TDFANWASSLANAPALISQR+TENYDEHLEVFK+TFDKTDFANWASSLANAPALISQR+TPFDNEFYNGLCDR+TSNFNADFALK
Cadm1	1.49089	1	1	1	<0.05	isoform 1 of cell adhesion molecule 1.	EGDAFELTCEAIGKPQPVMVTWVR
Calr	0.952767	8	34	1	>0.05	calreticulin.	CKDDEFTHLYTLIVRPDNTYEVK+EQFLDGDAWTNR+FYALSAK+HEQNIDCGGGYVK+IDDPTDSKPEDWDKPEHIPDPDAK+IDNSQVESGSLEDDWDFLPPKK+IKDPDAAKPEDWDER+KPEDWDEEMDGEWEPPVIQNPEYK+MLLSVPLLLGLLGLAAADPAIYFK+SGTIFDNFLITNDEAYAEEFGNETWGVTK+VHVIFNYK
Car3	0.730242	4	51	1	<0.05	carbonic anhydrase 3.	DYWTYHGSFTTPPCEECIVWLLLK+EAPFTHFDPSCLFPACR+EKGEFQILLDALDK+EPMTVSSDQMAK+EWGYASHNGPDHWHELYPIAK+GDNQSPIELHTK+GEFQILLDALDK+GGPLSGPYR+HDPSLQPWSASYDPGSAK+QFHLHWGSSDDHGSEHTVDGVK+SLFSSAENEPPVPLVGNWRPPQPVK+VVFDDTYDR+YAAELHLVHWNPK+YNTFGEALKQPDGIAVVGIFLK
Cast	0.933256	1	19	1	>0.05	isoform 2 of calpastatin.	AASLGSSQPSRPHVGEAATATK+GVVPEDAVETLAGSLGTR+KVEEEVINDQALQALSDSLGTR+LEEVKDKDGKPLLPK+LGEKEETVPPDYR+LSAAISEVVSQTPAPSTHAAAPLPGTEQK+NEGITQPLPDSPKPMGTDQAIDALSSDFTCSSPTGK+QPDPPSHVSQAEQVK+SLSESELIGELSADFDR+SNDTSQTPPGETVPR
Cat	1.03534	5	33	1	>0.05	catalase.	ASQRPDVLTTGGGNPIGDK+DAILFPSFIHSQK+EAETFPFNPFDLTK+FNSANEDNVTQVR+GPLLVQDVVFTDEMAHFDR+LAQEDPDYGLR+LGPNYLQIPVNCPYR+LVNADGEAVYCK+NAIHTYTQAGSHMAAK+NFTDVHPDYGAR+SALEHSVQCAVDVK+VWPHKDYPLIPVGK
Ccl8	1.43605	41	76	1	<0.05	c-c motif chemokine 8.	APVTCCFHVLK+INNIQCPMEAVVFQTK+LTGPDKAPVTCCFHVLK+QGMSLCVDPTQK+WVSEYMEILDQK
Cd109	1.44734	2	2	0.93	<0.05	cd109 antigen.	CFLEADYYIDIDQDVLHR+FLEFEFSR+LSSCYLSPDTNCK+VVILIEESDSFDILMTSNDTNGTIYR
Cd248	0.976627	8	18	1	>0.05	endosialin.	AACGPSSCYALFPR+ELGGNLATPR+GFIWTTGDQDTAFTNWAQPATEGPCPAQR+LGFRPAEDDPHR+VDSLVGVGPANGLLWIGLQR
Cd300lg	0.807197	2	7	1	>0.05	isoform 5 of cmrf35-like molecule 9.	CGDIVYANQDQEVTR+DSPQELSMTVIMR+EISGFEGDTVSLR
Cd48	0.947888	1	6	1	>0.05	cd48 antigen.	DQHVDYTWYESSGPFPK+STFYTCQVSNPVSSK+VYLEENNGALHISNVR
Cd5l	0.988783	87	129	1	>0.05	cd5 antigen-like.	AGWNLQVSK+ALLTYGSCNK+ELNCGAVIQTPR+EQSLEFCR+GASYQPPASEQR+GSWGSVCDDNWGEK+GSWGSVCDDNWGEKEDQVVCK+IWLDDVNCSGK+LWGYHDCTHK+MAPLFNLMLAILSIFVGSCFSESPTK+VEVEHNGQWGTVCDDGWDR+VEVEHNGQWGTVCDDGWDRR+VEVLHQSQWSTVCK+VQLVGGAHR
Cd93	0.920888	18	32	1	>0.05	complement component c1q receptor.	CGCPPGWELAPNGVFCSR+EEACEDVDECAAANSPCAQGCINTDGSFYCSCK+FWIGLQR+GTVFSELPARPPQK+LLDDLVTCASR+RCVSLILDLSLTPHPSHLPK+SETHYFLCNEK+VTYTTPFQATTSSLEAVPFASVANVACGDEAK+WHESPCGTPEAPGNSIEGFLCK
Cfb	0.987889	553	1131	1	<0.05	complement factor b (fragment).	AEGIPEFYDYDVALVK+ALFVSEQGK+ALLDIGRDPK+CLTNLIEK+CPRPQDFENGEFWPR+DFHINLFQVLPWLK+DKLKDEDLGFL+DLEIEEVLFHPK+DMEDLENVFYQMIDETK+DNEHHVFK+EDYLDVYVFGVGPLVDSVNINALASK+EQLLPVK+FIQVGVISWGVVDVCR+FLCTGGVDPYADPNTCK+FLCTGGVDPYADPNTCKGDSGGPLIVHK+GDSGGPLIVHK+GGSFQLLQGGQALEYLCPSGFYPYPVQTR+GHETCMGAVVSEYFVLTAAHCFMVDDQK+HVIIIMTDGLHNMGGNPVTVIQDIR+ISVTRPLK+KAEGIPEFYDYDVALVK+KDNEHHVFK+LEDIVTYHCSR+LKDEDLGFL+LNQISYEDHK+QQL…
Cfd	1.17284	2042	2696	1	<0.05	isoform 1 of complement factor d.	DTCRGDSGSPLVCGDAVEGVVTWGSR+EVEPGTLCDVAGWGVVTHAGR+GDSGSPLVCGDAVEGVVTWGSR+KPGVYTR+MWIENITNGNMTS+RPDVLHQLR+TYHDGVVTINMMCAESNR+TYHDGVVTINMMCAESNRR+WYDVQSVVPHPGSRPDSLEDDLILFK
Cfh	1.00526	1210	1296	1	<0.05	complement component factor h.	CDNGFSPPSGYSWDYLR+CGPPPPIDNGDITSLSLPVYEPLSSVEYQCQK+CLPVTELENGR+CSPPYILNGIYTPHR+CSVPPYHHGDSVEFICEENFTMIGHGSVSCISGK+CTAQGWEPEVPCVR+CTLKPCEFPQFK+CTPTGWIPVPR+CVEILCTPPR+CVFHYVENGDSAYWEK+DNSCVDPPHVPNATIVTR+DSIESSSHEHGTTFSYVCDDGFR+ECGADGWINDIPLCEVVK+ECSVPTLDR+EIHCSENGLWSNEKPR+ENSEILSGSWSEQLYPEGTQATYK+ERGDAVCTGSGWSSQPFCEEK+GDAVCTGSGWSSQPFCEEK+GQVASCAPPLEILNGEINGAK+GSITCTYYGWSDTPSCYER+IPCSQPPTIEHGSINLPR+…
Cfi	0.976406	1535	2251	1	<0.05	complement factor i.	ACNGVNDCGDQSDELCCK+AGTPVCAMNGR+AHSYQVWTALLDWLKPNSQLGIQTVK+CIEGTCICK+CIISGWGR+CNGEVDCITGEDESR+ECELPNSVPACVPWSPYLFQPNDR+EMQCAGTRDGSIDACK+GVETSLAECAFTK+KECELPNSVPACVPWSPYLFQPNDR+LPYQCPR+LVDQDER+NSWSMAEANVACVDLGFPLGVR+QDADFPTSLSFQCVNGK+RTELSNGLAGVVCYK+SFECLHPEIK+SGVCIPDQYK+SLVSQHNV+SPSASDLPQEELVDQK+SYPTYCHQK+TEGLVQVK+TELSNGLAGVVCYK+TKTEGLVQVK+VANYFDWISYHVGR+VFCQPWQR+VIGGKPANVGDYPWQVAIK+YNGATFQNDIALIE…
Cfl1	1.01536	25	71	1	>0.05	cofilin-1.	AVLFCLSEDK+AVLFCLSEDKK+EDLVFIFWAPENAPLK+EILVGDVGQTVDDPYTTFVK+HELQANCYEEVK+HELQANCYEEVKDR+KAVLFCLSEDKK+KEDLVFIFWAPENAPLK+KNIILEEGKEILVGDVGQTVDDPYTTFVK+LGGSAVISLEGKPL+MLPDKDCR+NIILEEGKEILVGDVGQTVDDPYTTFVK+YALYDATYETK
Cfp	1.09051	270	323	1	<0.05	properdin.	CGGHCPGEAQQSQACDTQK+DIRVEDCCLNAAYAFQEHDGGLCQACR+HCYNIHNCIMK+HGGPFCAGDATR+KFNGKPCAGK+LCTPLLPK+MSINCEGTPGQQSR+RSCLHVPVCK+RSCLHVPVCKDPEEK+SCLHVPVCK+SCLHVPVCKDPEEK+SCSAPAPSHQPPGKPCSGPAYEHK+TCDHPAPR+VEDCCLNAAYAFQEHDGGLCQACR+YPPTVSMVEGQGEK
Chgb	0.972196	5	44	1	>0.05	secretogranin-1.	CIIEVLSNALSK+EGVDDQESLRPSNQQASK+ELENLAAMDLELQK+GNPDDSFLEDEGEDR+IYHSEER+LLDEGHYPVR+NYLNYGEEGDQGR+QYDGVAELDQLLHYR+QYDGVAELDQLLHYRK+QYEPYPITEK+SHHLAHYR+WWQQEEQLGPEESR
Ckm	0.733832	3	20	1	<0.05	creatine kinase m-type.	AGHPFMWNEHLGYVLTCPSNLGTGLR+DLFDPIIQDR+GGDDLDPNYVLSSR+GTGGVDTAAVGAVFDISNADR+LGSSEVEQVQLVVDGVK+LNYKPQEEYPDLSK+SFLVWVNEEDHLR+SMTEQEQQQLIDDHFLFDKPVSPLLLASGMAR
Clec11a	1.1563	2	36	1	>0.05	c-type lectin domain family 11 member a.	AALAPYNWPVWLGVHDR+CFLLSR+DFETQAAAQAR+EWEGGWGGALEEER+LASLDAGLHQLHVR+LYFVCEFPF+NLQEALGLPTGVGNEDNLAENPEDK+VSFFAWHR+VVELTQGLR
Clec3a	1.30962	1	1	0.91	<0.05	c-type lectin domain family 3 member a.	HYHEANEDCISK
Clec3b	1.04962	115	183	1	<0.05	tetranectin.	AENCAALSGAANGK+CLLAFTQPK+HSVGNDANIWLGLNDMAAEGAWVDMTGGLLAYK+MDVLAQEVALLK+NWETEITTQPDGGK+QALQTVCLK+TFHEASEDCISQGGTLGTPQSELENEALFEYAR
Cltb	0.859178	1	2	0.9	>0.05	isoform 1 of clathrin light chain b.	VAQLCDFNPK
Clu	0.907761	106	706	1	<0.05	clusterin.	ASGIIDTLFQDR+CQEILSVDCSTNNPAQANLR+EDALEDTR+EIQNAVQGVK+ELHDPHYFSPIGFPHK+ELLQSFQSK+FMDTVAEK+IDSLLESDR+KEDALEDTR+KKEDALEDTR+KSLLNSLEEAK+KSLLNSLEEAKK+LFDSDPITVVLPEEVSK+LFDSDPITVVLPEEVSKDNPK+QELNDSLQVAER+QQSQVLDAMQDSFAR+RNSTGCLK+RPHFLYPK+SLLNSLEEAK+SLLNSLEEAKK+VSTVTTHSSDSEVPSR
Col11a2	1.53008	1	60	1	<0.05	isoform 7 of collagen alpha-2(xi) chain.	DDVTQFSYVDSEGSPVGVVQLTFLR+GANEDELSPETSPYVK+GEHGPPGPPGPIGPVGQPGAAGADGEPGAR+GETGIPGASGPIGPGGPPGLPGPSGPK+GLPGTAGGPGLK+GSLGFPGFPGASGEKGARGLSGK+GVQGPPGHPGPPGEVIQPLPIQMPKK+LLLFLPLVLGLSAAPGWAGAPSVDVLR+LLSVSAHQDVSYPCSGVSQDGPLK+QLFPGGFPKDFSLLTVVR+RPAGTQDSPAR+TGPVGPAGLAGKPGPDGLR+TPVLEQLPVLDASFADLGAPTR
Col18a1	0.89626	1	30	1	>0.05	isoform 2 of collagen alpha-1(xviii) chain.	AIVSTPGPEGKPGYAGFPGPAGPK+EDTSLLPGLPQPPPVTSPPLAGGSTTEDPR+EVPEGWLIFVAEREELYVRVR+GADFQCFQQAR+GPPGPPGPQGPPGIGYEGR+GSVPIVNLKDEVLSPSWDSLFSGSQGQLQPGAR+ILNVAQGIR+LCLLLLLLLSCR+QGPPGPPGPPGPPSFPGPHR+QTVSVPGPPGPPGPPGPPGAMGASAGQVR+QTVSVPGPPGPPGPPGPPGAMGASAGQVRIWATYQTMLDK+TETTGATGQASSLLSGR
Col1a1	0.793372	32	93	1	<0.05	isoform 1 of collagen alpha-1(i) chain.	ALLLQGSNEIELR+DGEAGAQGAPGPAGPAGER+DRDLEVDTTLK+EGECCAFCPEEYVSPNSEDVGVEGPK+EGSPGAEGSPGR+FTYSTLVDGCTSHTGTWGK+GANGAPGIAGAPGFPGAR+GDTGAPGAPGSQGAPGLQGMPGER+GEAGPPGPAGFAGPPGADGQPGAK+GEAGPQGARGSEGPQGVRGEPGPPGPAGAAGPAGNPGADGQPGAK+GEAGPSGPPGPTGARGAPGDRGEAGPPGPAGFAGPPGADGQPGAK+GEPGATGVQGPPGPAGEEGK+GEPGPPGPAGAAGPAGNPGADGQPGAK+GEPGPSGLPGPPGER+GFSGLQGPPGSPGSPGEQGPSGASGPAGPR+GSEGPQGVR+GSPGADGPAGSPGTPGPQGIAGQR+G…
Col1a2	0.81212	25	135	1	<0.05	collagen alpha-2(i) chain.	AVLLQGSNDVELVAEGNSR+DYEVDATLK+EMATQLAFMR+FTYSVLVDGCSK+GAPGPDGNNGAQGPPGPQGVQGGK+GATGLPGVAGAPGLPGPR+GEAGAAGPSGPAGPR+GENGIVGPTGSVGAAGPSGPNGPPGPVGSR+GEVGPAGPNGFAGPAGAAGQPGAKGEKGTK+GIPGAVGAPGPAGASGDR+GPNGDAGRPGEPGLMGPR+GSDGSVGPVGPAGPIGSAGPPGFPGAPGPK+GYPGSIGPTGAAGAPGPHGSVGPAGK+HVWLGETINGGSQFEYNVEGVSSK+LPFLDIAPLDIGGADQEFR+LSHPEWNSDYYWIDPNQGCTMDAIK+NSIAYLDEETGSLNK+RGSPGEAGSAGPAGPPGLR+SLNNQIETLLTPEGSR+TGP…
Col3a1	0.980896	14	44	1	>0.05	collagen alpha-1(iii) chain.	FTYTVLEDGCTK+GAPGPQGPR+GEVGAPGAPGGKGDSGAPGERGPPGTAGIPGAR+GPAGPPGPPGASGSPGLQGMPGER+GQPGVMGFPGPK+INTEEIMSSLK+KHWWTDSGAEK+LMGSNEGEFK+LPIIDIAPYDIGGPDQEFGVDIGPVCFL+NSIAYMDQASGNVK+SGEYWVDPNQGCK+SLKLMGSNEGEFKAEGNSK+SVNGQIESLISPDGSR+VFCNMETGETCINASPMTVPR
Col6a3	0.850993	3	23	1	<0.05	col6a3 protein.	DGIPGSPGDPGKDGGSGR+EVQVSEVTENSAR+FWYGGCGGNENR+GPIGSIGPK+GTPGEPGADGPPGPK+GTPGEPGADGPPGPKGIR+HAQVISSSGIVSLGIGDR+HLPLVAVFSLLLSGIATTHAQQHGVMEVNK+IASNSATAFR+NAGPEFQYIR+RDIVFLVDGSSSLGPSNFNAIR+RGSIMALAVGSK+VMLSFGPSGATPQPPGVDLPSPSRPEKK
Colec11	1.0194	12	38	1	>0.05	isoform 2 of collectin-11.	AIGEMDNQVTQLTTELK+EGAFVYSDR+GDSGDIGPPGPSGEPGIPCECSQLRK+GEKGDSGDIGPPGPSGEPGIPCECSQLR+VFIGINDLEK+YADAQLSCQAR
Comp	0.666232	4	21	1	>0.05	cartilage oligomeric matrix protein.	AVAEPGIQLK+CINTSPGFHCEACPPGFSGPTHEGVGLTFAK+ELQETNAALQDVR+FYEGPELVADSNVVLDTAMR+LVPNPGQEDNDR+NALWHTGDTASQVRLLWK+NTVMECDACGMQPAR+RGQHFCPDGSPSPCHEK+VPNFDQSDSDGDGVGDACDNCPQK
Cox6b1	0.8721	1	1	0.95	>0.05	cytochrome c oxidase subunit vib isoform 1.	GGDVSVCEWYR+SLCPVSWVSAWDDR
Cp	1.04529	705	2207	1	<0.05	ceruloplasmin.	ADDKVLPGQQYVYVLHANEPSPGEGDSNCVTR+AEDEHLGILGPPIHANVGDK+AGLQAFFQVR+ALYFEYTDGTFSK+DCNKPSPEDNIQDR+DIASGLIGPLILCK+DIASGLIGPLILCKK+DIFTGLIGPMK+DKHYFIGITEAVWDYASGTEEK+DLYSGLIGPLIVCR+DNEEFLESNK+DTANLFPHK+DVDKEFYLFPTVFDENESLLLDDNIR+EDEDFQESNK+EDSACIPWAYYSTVDR+EFYLFPTVFDENESLLLDDNIR+EMGPTYADPVCLSK+ETFTYEWTVPK+EYEGAVYPDNTTDFQR+EYTDGSFTNR+GPDEEHLGILGPVIWAEVGDTIK+GQHPLSIQPMGVSFTAENEGTYYGPPGR+GTFDVECLTTDHYTGGM…
Cpb2	2.57908	1	4	1	<0.05	carboxypeptidase b2.	LLRHVDFYIMPVMNVDGYDYTWK+NAIWIDCGIHAR+SKDHEELSLVASEAVR+YGFLLPER+YPLYVLK
Cpn1	0.930833	33	320	1	<0.05	carboxypeptidase n catalytic chain.	AVIQWIR+EALIQFLEQVHQGIK+ELLLQLSEFLCEEFR+IHILPSMNPDGYEVAAAQGPNMSGYLVGR+LLLPGTYSVTAK+NFPDLNTYFYYNSK+NGGPNHHLPLPDNWK+RSSSQVYPVQR+SLNFVLSANMHGGAVVANYPYDK+TSNSPTPDDELFQTLAK+TVTVTVGPAGPTVVDFQLK+YLYVLEFSDYPGIHEPLEPEVK+YVGNMHGNEVLGR
Cpn2	0.926661	147	324	1	<0.05	carboxypeptidase n subunit 2.	AAHSQCAYSNPEGTVLLACEESR+ALGLDEGEPAGSWDLTVEGR+EVFCSDEQLADIPPDIPPHITDIVFVETAFTTVR+GAFQSLTGLQMLK+GQLVPNLK+GQLVPNLKQEQLICPVNPGHLSFR+HLEPDAFGGLPR+LAGLPEDLFCHMDILESLQLQGNQLR+LQLLNLSR+LSNNMLAR+LTLDFDR+LVSLTLSHNAITDLPEHVFR+LYNNQISNTHTFCAGPAYLK+NLEQLVK+QEQLICPVNPGHLSFR+TLNLAQNLLTQLPK+VTVSIEAPAAGP+VVFLNTQVR+WLNIQLSSR
Crebl1	1.29313	8	17	1	<0.05	cyclic amp-dependent transcription factor atf-6 beta.	DPVGQLQLYR+EDTFYVVSFR+GPPGDYEEMMQIECEVMDTR+KEYLQGLEARLQAVLADNQQLR+KSIVPAPMPGNSCPPEVDAK+LADELSGWVQR+MSLVMPAMAPNETVSGR+REDTFYVVSFR+SQPEFLDAIDR+SQPEFLDAIDRR+TSTVPPSLR
Crip1	0.747088	2	3	1	<0.05	cysteine-rich protein 1.	TLTSGGHAEHEGKPYCNHPCYSAMFGPK
Csf1r	0.986553	3	42	1	>0.05	macrophage colony-stimulating factor 1 receptor.	ASEAGQYFLMAQNK+ASEAGQYFLMAQNKAGWNNLTFELTLR+DPAHSWNLLAQEVTVVEGQEAVLPCLITDPALK+DSVSLMR+ESTSTGIWLK+KLEFITQR+LEIPLNSDFQDNYYK+LEIPLNSDFQDNYYKK+TVYFFSPWR+VIIQSQLPIGTLK
Csf2ra	1.06962	1	2	0.99	>0.05	granulocyte-macrophage colony-stimulating factor receptor subunitalpha.	CMADPGDDVITQCIANDLSLLGSEAYLVVTGR
Cst3	0.865648	21	116	1	<0.05	cystatin-c.	ALCSFQIYSVPWK+ALDFAVSEYNK+GSNDAYHSR+MLGAPEEADANEEGVR+MLGAPEEADANEEGVRR+QLVAGVNYFLDVEMGR+RALDFAVSEYNK+SQTNLTDCPFHDQPHLMR
Cst6	1.39648	29	40	1	<0.05	putative uncharacterized protein.	AAQAAVASYNMGSDSLYYFR+CNFELLEVPWK+QNLSPTDPR+VSGEHMDLTTCPLAAGGQQEK+YQLVAGIK+YYLTLDIESTECR
Ctbs	1.03559	13	32	1	>0.05	di-n-acetylchitobiase.	EQTQEMWGALKPR+FHQVWYDNPQSISLK+GAPCSDAAGHQVPYK+GIGMWNANCLDYSDDALAR+GIGMWNANCLDYSDDALAREQTQEMWGALKPRL+HRPDFEVFVFDVGQK+LVMGVPWYGYDYICLNLSK+SYDWSQITTVAAFGK
Ctgf	0.865081	3	4	1	>0.05	connective tissue growth factor.	CCEEWVCDEPK+DGAPCVFGGSVYR+LPSPDCPFPR+YQCTCLDGAVGCVPLCSMDVR
Ctsb	1.03241	22	88	1	>0.05	cathepsin b.	EQWSNCPTIGQIR+GENHCGIESEIVAGIPR+HEAGDMMGGHAIR+HFGYTSYSVSNSVK+ILGWGVENGVPYWLAANSWNLDWGDNGFFK+LCGTVLGGPK+NFYNVDISYLK+NGPVEGAFTVFSDFLTYK+VAFGEDIDLPETFDAR
Ctss	1.07561	7	23	1	>0.05	bone marrow macrophage cdna, riken full-length enriched library,clone:i830001d23 product:cathepsin s, full insert sequence.	DPTLDYHWDLWK+DYWLVK+GCGGGYMTEAFQYIIDNGGIEADASYPYK+GPVSVGIDASHSSFFFYK+LISLSAQNLVDCSNEEK+NHCGIASYCSYPEI+NSWGLNFGDQGYIR+SGVYDDPSCTGNVNHGVLVVGYGTLDGK+YIQLPFGDEDALK+YIQLPFGDEDALKEAVATK
Ctsz	0.929379	19	41	1	<0.05	cathepsin z.	DQDCDKFNQCGTCTEFK+FNQCGTCTEFK+GAWPSILLSVQNVIDCGNAGSCEGGNDLPVWEYAHK+HGIPDETCNNYQAK+KGAWPSILLSVQNVIDCGNAGSCEGGNDLPVWEYAHK+NQHIPQYCGSCWAHGSTSAMADR+NSWGEPWGEK+NVNGVNYASVTR+TYPRPHEYLSPADLPK+VGDYGSLSGR
Cuta	1.04691	1	3	1	>0.05	divalent cation tolerant protein cuta isoform 2.	LAACVNLIPQITSIYEWK+RLAACVNLIPQITSIYEWK+TQSSLVPALTEFVR
Cxcl5	0.743961	4	4	1	<0.05	c-x-c motif chemokine 5.	CVCLTVTPK+EVCLDPEAPVIK+EVCLDPEAPVIKK
Cytl1	0.975992	1	1	0.95	>0.05	cytl1 protein.	EIMADFQSLQASEPEDSCVR+RDLVFLSDDCSALEDPIPEATGPPDWQS+TLPLLLLLVVVVVIAWPLAVQSAPPTCYSR
Dag1	0.781884	2	7	1	<0.05	dystroglycan.	GVHYISVSAAR+HLQFIPVAPPSPGSSAAPATEVPDR+LFDMSAFMAGPGNAK+LFDMSAFMAGPGNAKK+LGCSLNQNSVPDIR+VSIPTDLIASSGEIIK+VVENGALLSWK
Ddt	0.735055	6	16	1	<0.05	d-dopachrome decarboxylase.	FFPLEAWQIGK+FLTEELSLDQDR+IPAGLENR+LCAATATILDKPEDR+STEPCAHLLVSSIGVVGTAEQNR+VSVTIRPGMTLLMNK
Dkk3	0.809426	35	64	1	<0.05	dickkopf-related protein 3.	DCQPGLCCAFQR+DSECCGDQLCAWGHCTQK+EVEELMEDTQHK+GGNGTICDNQR+SAVEEMEAEEAAAK+SHECIIDEDCGPTR+SLAQEMAFEGPAPVESLGGEEEI+YCQFSSFK
Dmkn	0.941361	4	8	1	>0.05	52 kda protein.	DIETSNFDEGYSVSR+EAASSGIQNALGQGHGEEGGSTLMGSR+GGGQGNSDNNGSSSSSSGSNSGNSNSGNSGNSNSGNSGNSGSGSR+GNNQNSGCTNPPPSGSHESFSNSGGSSNDGSR
Dsc1	1.03475	1	15	1	>0.05	isoform 1a of desmocollin-1.	DGLPAGQELLGYKAVDPETSSGEGLR+GFSILLSDGQGQEQK+KLEVVLSAR+MAVACAAPGSTFSK+RGFSILLSDGQGQEQKK+SGTSVGQVTAIDK+SPSLILSSDPAFR+VNLEECLK+VSLHVPSHLK
Dsc3	0.863871	1	5	0.99	>0.05	isoform 3a of desmocollin-3.	DMINTANWK+ECLSSADGIMPSDPDFR+GHQTLDSCR+LLLTLWVFSFVGEACK+NDMYNITVMAIDQEGK+SFTIQLSDSK+VCSANGFTTHTANNSSQGFCGTMGSGMR+VLDDGSVYPTR
Dspp	0.842237	16	88	1	<0.05	dspp protein.	DAEGGIISQSEACPSGK+DGNGSESIHVGGK+SGGASDVSQNGDATLVQENEPPEASIK+SQVGIVENAEEAESSVHGQAGQNTK
Dstn	0.980429	4	23	1	>0.05	destrin.	AVIFCLSADKK+CIVVEEGKEILVGDVGATITDPFK+EILVGDVGATITDPFK+HEYQANGPEDLNR+HFVGMLPEK+IFYDMK+KAVIFCLSADKK+KEELMFFLWAPEQAPLK+LGGSLIVAFEGSPV+YALYDASFETK
Echs1	1.51117	1	7	1	<0.05	enoyl-coa hydratase, mitochondrial.	AFAAGADIK+AQFGQPEILLGTIPGAGGTQR+ESVNAAFEMTLTEGNK+KPVIAAVNGYALGGGCELAMMCDIIYAGEK+LVEEAIQCAEK+NSSVGLIQLNRPK+REGMTAFVEKR+SLAMEMVLTGDR
Ecm1	1.06582	520	617	1	<0.05	extracellular matrix protein 1.	AGPAVPQEAIPLQK+AWEGTLDGYCER+CCELPYPEQACCGEEEK+CCELPYPEQACCGEEEKLAFIENLCGPR+DECFAHLAPYPNYDR+DECFAHLAPYPNYDRDILTLDLSR+DILTLDLSR+DPALCCDLSPEDK+EIDPPAQPQEEIVQK+EQPPPQVHIEQK+EVKPHTLAGQLPPEPR+EVQPPSSPEDIPVYEEDWPTFLNPNVDK+FSCFQK+GTDANPAPGSKEE+HCQQGR+LAFIENLCGPR+LDGFPPGRPSPDNLK+LETEFQR+LFQHLHEVGYAAPPSLPQTR+LRVDHSVTSLHDPPLFEEQR+LVWEDAMTQFCEAEFSVK+NICLLR+NLPATDAIQR+NSWKDPALCCDLSPEDK+NVALVAGDTGNATGLGEQGPTR+…
Eef1b2	0.766599	1	2	1	>0.05	elongation factor 1-beta.	KLQIQCVVEDDK+SYIEGYVPSQADVAVFEAVSGPPPADLCHALR+TPAGLQVLNDYLADK+VGTDMLEEQITAFEDYVQSMDVAAFNK
Efemp1	0.873187	93	118	1	<0.05	egf-containing fibulin-like extracellular matrix protein 1.	CVCPVSNTMCR+CVNHYGGYLCLPK+DIDECDIVPDACK+EYIVDLEMLTVSSIGTFR+GSFTCQCLPGYQK+IQCAAGYEQSEHNVCQDIDECTSGTHNCR+LNCEDIDECR+NPCQDHYVLTSENR+QTSPVSAMLVLVK+SGNENGEFYLR+SMATSGVVPGGGFMASATAVAGPEVQTGR+SVPSDIFQIQATMIYANTINTFR+TAQIIVNNEHPQQETPAAEASSGATTGTVAAR+TCQDINECETTNECR
EG317677	0.97747	10	5	1	>0.05	complement c1s-b subcomponent.	CQPVYCGIPDPIANGK+EDDDLNPR+FSPICLPGTSSEYNLSPGDMGLISGWGRTEK+NQQFGPYCGDGFPGPLTIR+NYVDWILK+SPNSPIIEEFQFPYNK+TNFDNDIALVQLK+TNFDNDIALVQLKDPVK+VPVTSLETCK+WVNDQLGIELPR
Egfr	0.763431	182	276	1	<0.05	epidermal growth factor receptor.	ACGPDYYEVEEDGIR+ACGPDYYEVEEDGIRK+AVNHVCNPLCSSEGCWGPEPR+CDGPCRK+CDPSCPNGSCWGGGEENCQK+CNILEGEPR+DCVSCQNVSR+DTCPPLMLYNPTTYQMDVNPEGK+EISDGDVIISGNR+FSNNPILCNMDTIQWR+GPDNCIQCAHYIDGPHCVK+IICAQQCSHR+IPLENLQIIR+KVCQGTSNR+LTQLGTFEDHFLSLQR+NLCYANTINWK+NLQEILIGAVR+NYDLSFLK+NYVVTDHGSCVR+SPSDCCHNQCAAGCTGPR+TIQEVAGYVLIALNTVER+VCNGIGIGEFK+VCQGTSNR+YCTAISGDLHILPVAFK+YSFGATCVK
Eif1ay	0.854525	1	3	0.94	>0.05	eukaryotic translation initiation factor 1a, x-chromosomal.	EDGQEYAQVIK+LEAMCFDGVK+VWINTSDIILVGLR
Eif5a	1.20541	6	8	1	<0.05	eukaryotic translation initiation factor 5a-1.	KYEDICPSTHNMDVPNIK+LPEGDLGK+VHLVGIDIFTGK+YDCGEEILITVLSAMTEEAAVAIK
Eno1	0.9048	4	46	1	>0.05	alpha-enolase.	AAVPSGASTGIYEALELR+AGYTDQVVIGMDVAASEFYR+DATNVGDEGGFAPNILENK+FTASAGIQVVGDDLTVTNPK+GNPTVEVDLYTAK+HIADLAGNPEVILPVPAFNVINGGSHAGNK+IGAEVYHNLK+LAMQEFMILPVGASSFR+LAMQEFMILPVGASSFREAMR+LAQSNGWGVMVSHR+LMIEMDGTENK+SCNCLLLK+SFVQNYPVVSIEDPFDQDDWGAWQK+SGKYDLDFKSPDDPSR+VNQIGSVTESIQACK+VNQIGSVTESLQACK+VNVVEQEK+YDLDFK+YITPDQLADLYK
Eno3	0.903056	1	10	1	>0.05	beta-enolase.	AAVPSGASTGIYEALELR+DATNVGDEGGFAPNILENNEALELLK+FMIELDGTENK+GNPTVEVDLHTAK+HIADLAGNPDLVLPVPAFNVINGGSHAGNK+IGAEVYHHLK+LAQSNGWGVMVSHR+VNQIGSVTESIQACK+VNQIGSVTESLQACK+YDLDFK
ENSMUSG00000069108	0.695393	7	6	1	<0.05	(strain 129 g-ix+) endogenous murine leukemia virus (fragment).	CNPLVLEFTDAGK+CNPLVLEFTDAGKK+LTLSEVTGQGLCVGAVPK+NTPQNQGPCYDSSAVSSDIK+VTYHSPGYVYGQFER
Es1	0.926658	165	1783	1	<0.05	liver carboxylesterase n.	AEEVAFWTELPAK+APEEILAEK+DAGVSTYMYEFR+EGASEEETNLSK+EGYLQIGATTQQAQR+FAPPQPAEPWSFVK+FHSELNISESMIPAVIEK+FWANFAR+ILSDMFSTEK+ISEDCLYLNIYSPADLTK+KSELILDMFGDIFFGIPAVLMSR+LGIWGLFSTGDEHSQGNWAHLDQLAALR+LKAEEVAFWTELPAK+LKAEEVAFWTELPAKNPPETDPTEHTEHK+MNEETASLLLR+NGNPNGEGLPHWPEYDEK+NPPETDPTEHTEHK+QEFGWIIPMMLQNLLPEGK+QKTESELLEISGK+RPQMVEGDHGDEIFSVFGAPLLK+SELILDMFGDIFFGIPAVLMSR+SFNTVPYIVGFNK+TESELLEISGK+YISLEGFEQ…
Etfa	1.131	2	11	1	>0.05	electron transfer flavoprotein subunit alpha, mitochondrial.	AAVDAGFVPNDMQVGQTGK+APSSSSVGISEWLDQK+GLLPEELTPLILETQK+GTSFEAAATSGGSASSEK+LGGEVSCLVAGTK+LLYDLADQLHAAVGASR+LNVAPVSDIIEIK+TIYAGNALCTVK
F10	0.941741	929	1333	1	<0.05	coagulation factor x.	ANSFFEEFK+DGIGGYTCTCSEGFEGK+DTYDYDIAVLR+DWAESTLMTQK+EEGNEMVHEVDVVIK+EEQNSVVCSCASGYFLGNDGK+LDNGDCDQFCR+LDNGDCDQFCREEQNSVVCSCASGYFLGNDGK+LEDACQGDSGGPHVTR+LKTPITFR+MLEVPYVDR+MNVAPACLPQK+MNVAPACLPQKDWAESTLMTQK+NCELFVR+NTEKEEGNEMVHEVDVVIK+NTYYVTGIVSWGEGCAR+SCISTAPFPCGK+TGIVSGFGR+YKDGDQCESSPCQNQGACR
F12	0.83099	307	792	1	<0.05	coagulation factor xii.	CFEPQLLK+CPTGYTGYFCDLDLWATCYEGR+DAPDGPTVVLTVDGR+FFHENELWFR+FKDAPDGPTVVLTVDGR+GQAGTTQSGAPCQR+GSEAHCKPVASQACSINPCLNGGSCLLVEDHPLCR+GVISWGSGCGDR+KGLSSFMR+LCHFPFQYHR+LHEGFSSITYQHDLALLR+NKPGVYTDVANYLAWIQK+NPDNDTRPWCFVWSGDR+QALSWGLGHHAFCR+RPGSRPWCATTPNFDEDQQWGYCLEPK+TNTMGCGQR+WTVEATYR
F13b	1.11206	214	372	1	<0.05	adult male liver tumor cdna, riken full-length enriched library,clone:c730005g24 product:coagulation factor xiii, beta subunit, fullinsert sequence.	CEQGAWSSPPVCLEPCTIDVDHMNR+CNEYYLLK+CPPPPVPLNSK+CTAEGWSPNPR+DAYISETSIAGSVLR+DEEVVHCLSAGWSSQPSCR+GMCASPPVIR+IAQYYYTFK+ILHGDLIDFVCK+IQPHSTTYR+KEQETCLAPELEHGNYSTTQR+KLSFFCLAGYATESGK+LIENGYFHPVK+LSFFCLAGYATESGK+LSFQEALR+MSYGCSSGYK+QCDFPTVENGR+QGYNLSPSIPLSEISAQCNR+QTGEAECQANGWSLTPQCNK+RLSFQEALR+SFYFPMSVDK+SFYFPMSVDKK+TTGGKDEEVVHCLSAGWSSQPSCR+TYENGSSVEYR+VACEQPPSVENGVAHPHSEIYYSGDK+VHIECELNFVIQGSEELLCENG…
F2	0.896277	1764	2591	1	<0.05	prothrombin (fragment).	DNLSPPLGQCLTER+DTTEKELLDSYIDGR+EECSVPVCGQEGR+ELLDSYIDGR+ENLDRDIALLK+ETFMDCLEGR+ETWTTNINEIQPSVLQVVNLPIVERPVCK+GDACEGDSGGPFVMK+GIAPWQVMLFR+ITDNMFCAGFK+IVEGWDAEK+KPVPFSDYIHPVCLPDK+KPVPFSDYIHPVCLPDKQTVTSLLR+KSPQELLCGASLISDR+LKKPVPFSDYIHPVCLPDK+LKKPVPFSDYIHPVCLPDKQTVTSLLR+LVENFCR+LYQGNLAVTTLGSPCLPWNSLPAK+NPDSSTTGPWCYTTDPTVR+NPDSSTTGPWCYTTDPTVRR+QTVTSLLR+RANSGFLEELR+REECSVPVCGQEGR+RGDACEGDSGGPFVMK+SGGS…
F5	0.74143	4	426	1	>0.05	coagulation factor v.	ADKPLSIHPQGIK+AEVDDVIQVR+AEYEEHLGILGPVIR+ASEYLTYWEPR+AWAYYSAVNVER+DIASGLIGLLLICK+DIHSGLIGPLLICR+DIHSGLIGPLLICRK+EVVVTGIQTQGAK+FNPLVVVGLSR+FSEGASYADHTFPAER+GHNHSPFPDR+GHNHSPFPDRR+GSYEIIAANGEDTDVDK+IDEDYAEDDFVTYNDPYR+IINNNLK+KFNPLVVVGLSR+KLALHSPLSPR+KPSDLPTFSGVGHK+LALHSPLSPR+LDPPIVAR+LNNAGSYNAWSIEK+MYEQEWVR+NFFNPPIISR+NLPMDMR+NPDTIAAWYLR+QEEENSGFQK+QHQLGVWPLLPGSFK+QWLQVDLLK+RQLFIR+SEEDIPSELIPLK+SGP…
F7	0.67274	24	52	1	<0.05	coagulation factor vii.	GATALELMSIEVPR+LHRPVTFTDYVVPLCLPEK+LMTQDCLEHAK+LQVGVFR+QFWIVYSDGDQCASNPCQNGGTCQDHLK+SFSENTLAR+SKNEQLICANENGDCDQYCR+TCSCHEDYTLQPDEVSCKPK+VSGWGQLLDR+VTQVIMPDK+WIVTAAHCFDNIR+YWGNITVVMGEHDFSEK
F9	0.743155	82	113	1	<0.05	coagulation factor ix.	DSCEGDSGGPHVTEVEGTSFLTGIISWGEECAMK+FGSGYVSGWGK+IEVVAGEYNIDKK+NCELDATCNIK+QASILQYLR+QYVDGDQCESNPCLNGGICK+SCEPTVPFPCGR+VICSCTEGYQLAEDQK+YSHDIALLELDKPLILNSYVTPICVANR
Fabp1	0.889494	18	109	1	<0.05	fatty acid-binding protein, liver.	AIGLPEDLIQK+GVSEIVHEGK+GVSEIVHEGKK+LTITYGPK+NEFTLGEECELETMTGEK+SVTELNGDTITNTMTLGDIVYK+SVTELNGDTITNTMTLGDIVYKR+YQLQSQENFEPFMK+YQLQSQENFEPFMKAIGLPEDLIQK
Fabp4	1.11632	5	47	1	>0.05	fatty acid-binding protein, adipocyte.	DGDKLVVECVMK+EVGVGFATR+LGVEFDEITADDR+LGVEFDEITADDRK+LVSSENFDDYMK+LVSSENFDDYMKEVGVGFATRK+LVVECVMK+SIITLDGGALVQVQK+VAGMAKPNMIISVNGDLVTIR
Fabp5	1.0199	34	55	1	>0.05	fatty acid-binding protein, epidermal.	ELGVGLALR+FDETTADGR+KTETVCTFQDGALVQHQQWDGK+LMESHGFEEYMK+MAAMAKPDCIITCDGNNITVK+MIVECVMNNATCTR+TETVCTFQDGALVQHQQWDGK+TTVFSCNLGEK
Fasn	3.80019	3	34	1	<0.05	fatty acid synthase.	AKTGGTYGEDLGADYNLSQVCDGK+AVAHILGIR+CILLSNLSNTSHAPK+DGVVKPLK+DNWVTFMDTMLQVSILGSSQQSLQLPTR+EACPELDYFVAFSSVSCGR+EVAALLKAGIRDGVVKPLK+FDASFFGVHPK+FVFTPHMEAECLSESTALQK+GETVLIHSGSGGVGQAAISIALSLGCR+GVDLVLNSLAEEK+ISSCMEVLDLFLNQPHAVLSSFVLAEKK+LDPGSPELQQVLK+MTPGCEAEAEAEALCFFIK+SEAVVAVLLTK+SEAVVAVLLTKK+SNMGHPEPASGLAALTK+SSCTIIPLMK+SSCTIIPLMKR+YMAQGKHIGKVLVQVR
Fbln1	0.909031	108	164	1	<0.05	fibulin-1.	AGFYFDGISR+CLSFECPENYR+CVDVDECSPPAEPCGK+DCSLPYTSESK+DIDECETGIHNCPPDFICQNTLGSFR+DSSCGTGYELTEDNNCK+ENSDFVQGNGADLQDPAK+ENSDFVQGNGADLQDPAKIPDEEDQEDPYLNDR+GYQLSDVDGVTCEDIDECALPTGGHICSYR+IPDEEDQEDPYLNDR+ITYYHLSFPTNIQVPAVVFR+SCEDVNECLNSPCSQECANVYGSYQCYCRR+TCVDINECQR
Fbln2	0.201312	1	18	1	<0.05	isoform 1 of fibulin-2.	CMDGFLQDPEGNCVDINECTSLLEPCR+CSCAAGFLLAADGK+DLIETCCAAGQQWAIDNDECQEIPENGAQSDICR+EGETCGAEDNDTCGVSLYK+QGYQLAEDGHTCTDIDECAQGAGILCTFR+RPPEPEAAPR+VSEMEMASR+YAAGHTVHLSSCR
Fbn2	0.144056	1	8	0.98	<0.05	fibrillin-2.	AGNKPCEPCPTPGTADFK+CEDIDECSVIPGVCETGDCSNTVGSYFCLCPR+CEVNINGATLK+CEVNINGATLKSECCATLGGAWGSPCER+DDEVAFQDLCPYGHGTVPSLHDTR+GPNVCGSR+GYIGTYCGQPVCENGCQNGGR+KLAPGTYTLEITSIPLYGK+LSSTGLICIDSLK+NCIDIDECLVNR+NCVDHDECTTTNMCLNGMCINEDGSFK+NPCSYGCSNTEGGYLCGCPPGYFR+NSCGDGFCSRPNMCTCSSGQISPTCGR+NSCGDGFCSRPNMCTCSSGQISPTCGRK+QACIDIDECIQNGVLCK+RMCCCTYNVGK+SECCCANPDYGFGEPCQPCPAK+TGGNCTDIDECADPINCVNGLCVNTPGR+TKPGICENGR+…
Fcna	1.08297	1	198	1	>0.05	ficolin-1.	ELGDTLCQR+GDTGAAPSLGEK+GEPGTMGPPGVK+GFGNLGTEFWLGNDYLHLLTANGNQELR+LTLGQFLEGTAGDSLTK+RVDGSIDFFR+VDGSIDFFR+VDLQDFQGK+VVGLGAQDK+VVVIQSCPGFPGPPGPKGEPGSPAGRGER+YLSGSHESYADGINWGTGQGHHYSYK+YSSFQVSEEQEK
Fetub	1.06264	1259	2303	1	<0.05	gugu alpha.	AMFHINKPR+AMNQWVSGPAYYVEYLIK+DGYMLSLNR+EHYQEDMGSLFYLTLDVLETDCHVLSR+ENNPLVLPP+GGSPEEAFPVQLDLTTNPQGDTLDVSFLYLEPGDK+GGSPEEAFPVQLDLTTNPQGDTLDVSFLYLEPGDKK+GSIQHLPELDDEKPEESK+HVPLIQPVEK+KLVVLPFPGK+KTHTTCPDCPSPIDLSNPSALEAATESLAK+LVVLPFPGK+MFYESVYGQCK+NTAPTSSPSVTAPR+SAECPGPEK+SAECPGPEKENNPLVLPP+SQASCSLQHSDSEPVGICQGSTVQSSLR+SVTVTCEFFESQAQVPGDENPAVTQGPQK+THTTCPDCPSPIDLSNPSALEAATESLAK
Fga	0.839351	1792	5268	1	<0.05	fibrinogen, alpha polypeptide.	AENPTNPGPGGSGYWRPGNSGSGSDGNR+AQLIDMK+AQQIQALQSNVR+DCDDVLQTQTSGAQNGIFSIKPPGSSK+DSDWPFCSDDDWNHK+EAYAEYHFR+EINLQDYEGHQK+EKVTSSGTSTTHR+EVITSDDGSDCGDATELDISHSFSGSLDELSER+EVVKEVITSDDGSDCGDATELDISHSFSGSLDELSER+GDFANANNFDNTYGQVSEDLR+GDFANANNFDNTYGQVSEDLRR+GDKELLIGK+GEFLSEGGGVR+GEGEFWLGNDYLHLLTLR+GLIDEANQDFTNR+HPDLSGFFDNHFGLISPNFK+HQSQCK+KEYHTGK+LEVDIDIK+LKNSLFDFQR+MADEAGSEAHR+MELERPGK+MKGLIDEANQDFTNR+MSP…
Fgb	0.87512	1420	5084	1	<0.05	fibrinogen beta chain.	AHYGGFTVQNEASK+CHAANPNGR+DNDGWVTTDPR+ECEEIIR+EDGGGWWYNR+EEPPSLRPAPPPISGGGYR+ENENVINEYSSILEDQR+GFGNIATNEDAK+GFGNIATNEDAKK+GGETSEMYLIQPDTSIKPYR+GHRPVDR+GSWYSMR+HGTDDGVVWMNWK+IRPFFPQQ+KEEPPSLRPAPPPISGGGYR+KGFGNIATNEDAK+KGGETSEMYLIQPDTSIKPYR+KWDPYKK+KYCGLPGEYWLGNDK+LESDISAQMEYCR+LYIDETVNDNIPLNLR+MGPTELLIEMEDWK+MGPTELLIEMEDWKGDK+QDGSVDFGR+RKEEPPSLRPAPPPISGGGYR+SILEDLR+SSIAELNNNIQSVSDTSSVTFQYLTLLK+TENG…
Fgfr1	1.06522	2	12	1	>0.05	isoform 1 of basic fibroblast growth factor receptor 1.	CPSSGTPNPTLR+IGPDNLPYVQILK+LRDDVQSINWLR+MDKPSNCTNELYMMMR+RPVAPYWTSPEK+VYSDPQPHIQWLK
Fgg	1.00993	1186	3164	1	<0.05	adult male liver tumor cdna, riken full-length enriched library,clone:c730002j02 product:fibrinogen, gamma polypeptide, full insertsequence.	AIQVYYNPDQPPKPGMIDSATQK+CHAGHLNGVYHQGGTYSK+DCQEIANK+DNCCILDER+DSVQIHDTTGK+DSVQIHDTTGKDCQEIANK+EGFGHLSPTGTTEFWLGNEK+ESGLYFIRPLK+FEGNCAEQDGSGWWMNK+FFTSHNGMQFSTWDNDNDK+FGSFCPTTCGIADFLSSYQTDVDNDLR+IDGSLDFK+IDGSLDFKK+IHLISMQSTIPYALR+KNWIQYK+LSIGEGQQHHMGGSK+LTYAYFIGGDAGDAFDGYDFGDDPSDK+MVEEIVK+MVEEIVKYEALLLTHETSIR+NWIQYK+QQFLVYCEIDGSGNGWTVLQK+QQFLVYCEIDGSGNGWTVLQKR+RIDGSLDFK+SSTTNGFDDGIIWATWK+TLEDILFR+T…
Fgl2	0.994977	6	15	1	>0.05	fibroleukin.	CEGSQCPFQLTLPTLTIQLPR+LETLHLVNMNNIENYVDNK+QLGSMEEVLK+TLKEAVDSLKK
Figf	1.19281	1	8	1	>0.05	vascular endothelial growth factor d.	AASSLEELLQIAHSEDWK+CECVCK+CGGCCNEEGVMCMNTSTSYISK+ETCVEVASELGK+FAATFYDTETLK+QLFEISVPLTSVPELVPVK
Fkbp1a	0.846308	2	5	1	>0.05	peptidyl-prolyl cis-trans isomerase fkbp1a.	GQTCVVHYTGMLEDGK+GQTCVVHYTGMLEDGKK+GWEEGVAQMSVGQR+RGQTCVVHYTGMLEDGK
Fkbp2	0.876827	2	7	1	<0.05	fk506-binding protein 2.	GWDQGLLGMCEGEK+KLVIPSELGYGER+LEDGTEFDSSLPQNQPFVFSLGTGQVIK+LVIPSELGYGER
Flt4	1.04543	51	188	1	<0.05	vascular endothelial growth factor receptor 3.	ARPAFSDLVEILGDLLQGGGWQEEEEER+CPVAGAHVPSIVWYK+CPVAGAHVPSIVWYKDER+ERLHLGRVLGHGAFGK+ESGIDLADSNQR+EVTTQDAVNPIESLDSWTEFVEGK+GPVLEATAGDELVK+GQHPLEWTWPGAQEVLTTGGK+HATLSLNIPR+HPFINKPDTLLVNR+IEGTTAASTYVFVR+ILIHIGNHLNVVNLLGACTKPNGPLMVIVEFCK+KYLSVQALEAPR+LAAYPPPEFQWYK+LNLSTLHDAQGNPLLLDCK+LVIQDANVSAMYK+NVHLFATPLEANLEEAEPGAR+RPAHADIK+SQSSALHPDGQEVLWDDR+SQSSALHPDGQEVLWDDRR+VAPEDEGDYVCEVQDR+VREEDAGR+YLCSVCNAK+Y…
Fn1	0.881162	2760	802	1	<0.05	fibronectin.	APITGYIIR+ATGVFTTLQPLR+CDPHEATCYDDGK+CDPHEATCYDDGKTYHVGEQWQK+CDPIDQCQDSETR+CHEGGQSYK+CTCVGNGR+DDKESAPISDTVVPAVPPPTDLR+DLEVIASTPTSLLISWEPPAVSVR+DSMIWDCTCIGAGR+DTLTSRPAQGVITTLENVSPPR+DTLTSRPAQGVITTLENVSPPRR+EATIPGHLNSYTIK+EESPPLIGQQATVSDIPR+EINLSPDSSSVIVSGLMVATK+EKTGPMKEINLSPDSSSVIVSGLMVATK+ESAPISDTVVPAVPPPTDLR+ESNPLTAQQTTK+EVTSDSGSIVVSGLTPGVEYTYTIQVLR+EVVPRPRPGVTEATITGLEPGTEYTIYVIALK+EYLGAICSCTCFG…
Fsip2	0.00606276	13	94	1	<0.05	similar to fibrous sheath-interacting protein 2.	CCQPTSGENIESIEESGIQIMDPNK+CCQPTSGENIESIEESGIQIMDPNKAYVK+CTNIISNIISK+DVLEEIFMR+EELLSNVDICSVASEIVENMLEK+EGEMHDSSDSSSVKPSGSR+EHVSEMPRSSISKQGSR+EIMDHYLQLFLYGEGSHSSK+ELSFIVNSAVFLEEVITELLCK+ESDSSLSEGMVSDEEEVVLGEVVGDQCLR+ETTSPPTSPPATMK+FTVPVTLPVMQEEGSLSQALSGK+GAQVQESVTSPFTTK+GNVFVSPQFEIGK+IMEKVVKIIDELK+IVHSCVCNIFK+IVNAVLQELYATNNDNLASPINISSLSDRR+IVTQLMSQINPSDSSVGHSDTYQSELSNTVVK+KDDTQDPILNSIATIMK+KEEEILAS…
Fstl1	0.880463	1	11	1	>0.05	follistatin-related protein 1.	CLNPSFNPPEK+LIQWLEAEIIPDGWFSK+LSFQEFLK+TGYVQELQK
Gas1	0.509955	1	10	1	<0.05	gas1 protein (fragment).	AGAAGGEQPLDDDDGLARPGGGAAAAGGR+AIEPCLPR+RGPALEDCDCAQDEHCR+TSSVGPGAGAGSVMGCTEARR
Gc	1.04576	2975	4577	1	<0.05	vitamin d-binding protein.	CCESTSEDCMASELPEHTIK+CCSINSPPLYCSSQIDAEMIDTLQS+DKVCNELAMLGK+DLCGQSTTQAMDQYTFELSR+ECCDTQDSVACFSTQSPLLK+EVVSLTEECCAEGADPTCYDTR+FEECCQENTPMNIFMCTYFMPAAEPLQLPAIK+FSSSTFEQVNQLVK+GFADQFLYEYSSNYGQAPLPLLVAYTK+GQEMCADYSENTFTEYK+GQEMCADYSENTFTEYKK+HLSLLTTMSNR+ICQNLSK+KFSSSTFEQVNQLVK+KLCMAALSHQPQEFPTYVEPTNDEICEAFR+LCMAALSHQPQEFPTYVEPTNDEICEAFR+LCMAALSHQPQEFPTYVEPTNDEICEAFRR+NYLSMVGSCCTSANPTVCFVK+QLTSFIEK+RQ…
Ghr	1.14255	19	41	1	<0.05	isoform 2 of growth hormone receptor.	GDIQVSWQPPPNADVLK+IAHEWTQEWK+INPSLGTSSSGKPR+LTTNGDLLDQK+SNSQHPHQEIDNHLYHQLQR+SPELETFSCYWTEGDNPDLK+TPGSIQLYYAK+VIFPQTNILEACEEGTK+VMGPIWLTYCPVYSLR+YSEFSEVLR
Gkn1	0.896978	2	7	1	<0.05	gastrokine-1.	CYTADILWILR+DAMPSLQDLDTMVK+DLMYSVNPTR+GIPTYVAEEIPGPNQPLYSK
Gldc	0.278431	1	3	0.86	<0.05	glycine dehydrogenase [decarboxylating], mitochondrial.	EATEIAILNANYMAK+EMLQALGLASIDELIEK+LFDDGTLGISLDETVTEK+REMLQALGLASIDELIEK+TFCIPHGGGGPGMGPIGVK+TFCIPHGGGGPGMGPIGVKK
Glrx	1.02014	4	14	1	<0.05	glutaredoxin-1.	DCIGGCSDLISMQQTGELMTR+KTQEILSQLPFK+QGLLEFVDITATNNTSAIQDYLQQLTGAR+TQEILSQLPFK+VVVFIKPTCPYCR
Gm2a	0.900722	2	7	1	>0.05	ganglioside gm2 activator.	EGTYSLPTSNFTVPDLELPSWLSTGNYR+LSQLGGFSWDNCDEGKDPAVIK+SLTIQPDPIVVPGDVVVSLEGK
Gp1ba	0.951698	7	30	1	>0.05	platelet glycoprotein ib alpha chain.	CANLDNAPVYSYPGK+DTTPNVASVR+ELPSGLLDGLEDLDTLYLQR+LENLDLSHNNLK+LGSLSPGVLDGLSQLQELYLQNNDLK+VTSLLEVNCENK
Gp5	0.788967	2	4	1	>0.05	platelet glycoprotein v.	ASLSFWELLQGDPWCPDPR+MVLLEQLFLDHNALR
Gp6	0.792781	9	13	1	<0.05	platelet glycoprotein vi.	CQGPPDVDLYR+CQSPYSFDEFVLYK+YEDQDFLFIPTMER
Gpld1	1.15378	12	253	1	>0.05	glycosylphosphatidylinositol specific phospholipase d1.	AQYVLTSPEASSR+EAHGILEGFQPSGR+ELILEHQDAYQAGTVFPDAFYPSICK+ELLTLEEADWK+FGSSLVSVR+FGSVLHLTDLDDDGLDEIIMAAPLR+GIVATFYSHPR+HDLVISSPFAPGGGK+ITDVTSGLLGGEDGR+IYDNLYGR+LGTSLSSGYVR+LGWVMTSADLNQDGHGDLVVGAPGYSHPGR+LMLAGSSQK+LSGALHVYSFSSD+MAFLTMTLHQGGATR+MYELAPEK+NLNHVSSPSASYTLSVPYAR+NQVVVAAGR+RNDKELLTLEEADWK+SLLLIGSPTWK+SWMTPCPEEK+TQPALLSTFSGDR+TQPALLSTFSGDRR+VYGYFLPNR+VYIIYGNDLGLPPIDLDLDK+VYIYNGMYTTLGDMTGK
Gpx1	0.942696	9	92	1	>0.05	glutathione peroxidase 1.	AHPLFTFLR+DYTEMNDLQK+FLVGPDGVPVR+FLVGPDGVPVRR+GLVVLGFPCNQFGHQENGKNEEILNSLK+NALPTPSDDPTALMTDPK+NDIAWNFEK+TIDIEPDIETLLSQQSGNS+YIIWSPVCR+YVRPGGGFEPNFTLFEK
Gpx3	0.873024	146	505	1	<0.05	glutathione peroxidase 3.	FLVGPDGIPVMR+FYTFLK+LFWEPMK+MDILSYMR+NSCPPTAELLGSPGR+QEPGENSEILPSLK+TDCHGGMSGTIYEYGALTIDGEEYIPFK+YVRPGGGFVPNFQLFEK
Grn	1.13787	388	473	1	<0.05	osteoclast-like cell cdna, riken full-length enriched library,clone:i420031m06 product:granulin, full insert sequence.	AVCCEDHIHCCPAGFQCHTEK+AVSLPFSVVCPDAK+CDMEVSCPEGYTCCR+CVSPTGTHTLLK+DPVPRPLL+DSAGVWACCPYLK+DVDFIQPPVLLTLGPK+GDTMVAGLEK+GSWACCQLPHAVCCEDR+GTCEMGILQVPWMK+GVSCGDGYHCCPQGFHCSADGK+HCCPGGFHCSAR+LNTGAWGCCPFAK+LPDPQILK+QHCCPAGYTCNVK+QTTPLQIGDIGCDQHTSCPVGQTCCPSLK+SDTPCDDFTR+TCEKDVDFIQPPVLLTLGPK+TQCPDDSTCCELPTGK+VGNVECGEGHFCHDNQTCCK+VHCCPHGASCDLVHTR+VIAPLRLPDPQILK+WDMFLR+YGCCPMPNAICCSDHLHCCPQDTVCDLIQSK
Gsn	1.00516	165	2822	1	<0.05	isoform 1 of gelsolin.	AGKEPGLQIWR+AQVHVSEEGGEPEAMLQVLGPKPALPEGTEDTAK+ATEVPVSWDSFNNGDCFILDLGNNIYQWCGSGSNK+DGGQTAPASIR+DPDQTDGPGLGYLSSHIANVER+DSQEEEK+DSQEEEKTEALTSAK+EPAHLMSLFGGKPMIIYK+EPGLQIWR+EVQGFESSTFSGYFK+FDLVPVPPNLYGDFFTGDAYVILK+FVIEEVPGELMQEDLATDDVMLLDTWDQVFVWVGK+HVVPNEVVVQR+IEGSNKVPVDPATYGQFYGGDSYIILYNYR+KGGVASGFK+KMDAHPPR+LFACSNR+MDAHPPR+NWRDPDQTDGPGLGYLSSHIANVER+QGFEPPSFVGWFLGWDDNYWSVDPLDR+QTQVSVLPEGGETPLFK+RT…
Guca2b	0.986858	8	10	1	>0.05	guanylate cyclase activator 2b.	EMSNPQPR+RSGLLPAVCHNPALPLDLQPVCASQEAASTFK+SGLLPAVCHNPALPLDLQPVCASQEAASTFK+TIATDECELCINVACTGC+YHGFQVQLESVK
H2-Q10	0.968872	43	966	1	>0.05	h-2 class i histocompatibility antigen, q10 alpha chain.	AKGNEQSFHVSLR+APWMEQEGPEYWER+AYLEAECVEWLLR+DYIALNEDLK+FDSDAETPR+FIIVGYVDDTQFVR+GNEQSFHVSLR+GYLQYAYDGR+KWEQAGAAEYYR+TDPPKTHVTHHPGSEGDVTLR+THVTHHPGSEGDVTLR+TWTAADVAAIITR+TWTAADVAAIITRR+WASVVVPLGK+WEPPPSTDSIMSHIADLLWPSLK+WEQAGAAEYYR+YFETSVSRPGLGEPR
Habp2	0.777648	230	294	1	<0.05	isoform 2 of hyaluronan-binding protein 2.	CKDNPCVHGDCLITQK+DEIPHNDIALLK+DGTYYVYGIVSWGQECGK+DNPCVHGDCLITQK+FCEIGPDDCYVGDGYSYR+FLNWIK+FTCACPDQYK+GDTFSCSCPAPFSGSR+KPGVYTQVTK+LIANPLCNSR+LKPVGGHCALESR+NPDGDHKPWCFVK+SRFTCACPDQYK+TVCLPSDPFPSGTECHISGWGVTETGEGSR+VLPACRPNPCQNGGVCSR+VVLGDQDLK+VVLGDQDLKK+YPYTGPDCSK+YSQYNERDEIPHNDIALLK
Hagh	1.03526	2	9	1	>0.05	hydroxyacylglutathione hydrolase.	GLGQALLGLSLCHSDFRK+LTTVLTTHHHWDHAGGNEK+TVQQHAGETDPVTTMR+VYCGHEYTVNNLK
Hamp	0.431527	7	11	1	<0.05	hepcidin.	CCNNSQCGICCKT+DTNFPICIFCCK+QTTELQPLHGEESR
Hamp2	0.410482	1	1	0.97	<0.05	hepcidin antimicrobial peptide 2.	FCCQCCNKPSCGICCEE+QTTELQPLHGEESR
Hba-a2	0.950801	42	5126	1	>0.05	hemoglobin alpha, adult chain 2.	FLASVSTVLTSK+IGGHGAEYGAEALER+KVADALANAAGHLDDLPGALSALSDLHAHK+LLSHCLLVTLASHHPADFTPAVHASLDK+LRVDPVNFK+MFASFPTTK+MFASFPTTKTYFPHFDVSHGSAQVK+SNIKAAWGK+TYFPHFDVSHGSAQVK+VADALANAAGHLDDLPGALSALSDLHAHK+VDPVNFK
Hbb	1.00504	302	1957	1	<0.05	beta-2-globin (fragment).	DFTPAAQAAFQK+GTFASLSELHCDK+GTFASLSELHCDKLHVDPENFR+KVITAFNEGLK+LHVDPENFR+LLGNAIVIVLGHHLGK+LLGNAIVIVLGHHLGKDFTPAAQAAFQK+LLVVYPWTQR+LLVVYPWTQRYFDSFGDLSSASAIMGNPK+SAVSCLWAK+SAVSCLWAKVNPDEVGGEALGR+VHLTDAEK+VITAFNEGLK+VNPDEVGGEALGR+VVAGVATALAHK+VVAGVATALAHKYH+YFDSFGDLSSASAIMGNPK+YFDSFGDLSSASAIMGNPKVK
Hbb-b1	0.981343	554	941	1	<0.05	hemoglobin subunit beta-1.	AAVSCLWGK+DFTPAAQAAFQK+GTFASLSELHCDK+GTFASLSELHCDKLHVDPENFR+KVITAFNDGLNHLDSLK+LHVDPENFR+LLGNMIVIVLGHHLGK+LLGNMIVIVLGHHLGKDFTPAAQAAFQK+LLVVYPWTQR+LLVVYPWTQRYFDSFGDLSSASAIMGNAK+VITAFNDGLNHLDSLK+VNSDEVGGEALGR+VVAGVATALAHK+VVAGVATALAHKYH+YFDSFGDLSSASAIMGNAK
Hectd1	1.06261	1	31	1	>0.05	similar to hect domain containing 1.	EGEIAIHNSDGQQATILK+ESGAVFEAGGLNCVLTFIR+HSFTAETSLGSEFVTGWTGK+KASLALIR+KGSSSSVCSVASSSDISLASTK+LATMYSSGSPEGGSDSSESR+LCGKMEPQDSSLEICVESLSSLLK+LVDLLLVLLFEGR+MAAAGGTVSGPSSACKPGR+MEPQDSSLEICVESLSSLLK+MIHFCGDK+RQFSALVPAFDPRPGR+TSAAAGSSSR
Hgfac	0.869906	137	214	1	<0.05	hepatocyte growth factor activator.	CQIAGWGHMDENVSSYSNSLLEALVPLVADHK+CSSPEVYGADISPNMLCAGYFDCK+DNALSWEYCR+KWCATTHNYDR+LTACESLAR+MLHSCTSEGSAYR+SDACQGDSGGPLVCEK+SQFVQPICLPEAGSSFPTGHK+TTDVTQTFGIEK+VANYVDWINDR+VSEGHVEQCGCMEGQAR+YEYFEVGDHWAR+YVPYTLYSVFNPNNHDLVLIR
Hint1	1.05973	2	7	1	>0.05	histidine triad nucleotide-binding protein 1.	AQVAQPGGDTIFGK+CLAFHDISPQAPTHFLVIPK+HISQISVADDDDESLLGHLMIVGK+IIFEDDR
Hmcn2	0.940285	2	45	1	>0.05	hemicentin 2.	AGEEVTLDCEAQGSPTPLLTWTK+ALQEDAGRYSCVATNVAGSQHRDVELVVQVPPR+CVATNVAGSAGLK+DECSGGPSPCSHTCR+DFVVSVLVPPQIQDSGMAQEHNVLEK+DGIPLHPGSPR+DGMALMGEGAQGSVHFAAVKTSDAGLYR+DVELVVQVPPR+EAPQVSINAR+ELYVQGGGDCPEMSVGAIK+EPYTLTVTEGQTAR+GLYSCLASNEAGEARR+IMHASPEDAGNYFCIAQNSVGSAMAK+KDGQPLPGEGDSLEQVLAVGR+LHCEAEGQPPPDITWLK+LQALSTADGGDYSCTAR+LQVLEEGQVLK+MAPVILTCHSTGSPTPAVSWSK+QGSSPGTCFRR+TTLLPCQTHGVPTPLVSWRK+VLQTDEGLNVLLNIP…
Hp	2.14366	10	64	1	<0.05	haptoglobin.	AEGDGVYTLNDEK+AEGDGVYTLNDEKQWVNTVAGEK+ATDLKDWVQETMAK+DITPTLTLYVGK+DWVQETMAK+GSFPWQAK+LPECEAVCGKPK+LRAEGDGVYTLNDEKQWVNTVAGEK+QWVNTVAGEK+QWVNTVAGEKLPECEAVCGKPK+SCAVAEYGVYVR+VGYVSGWGR+YQEDTCYGDAGSAFAIHDMEEDTWYAAGILSFDK+YVMLPVADQDK
Hpx	1.0802	2996	6492	1	<0.05	hemopexin.	CSPDPGLTALLSDHR+DGWHSWPIAHHWPQGPSTVDAAFSWDDK+DYFVSCPGR+EDKVWVYPPEK+EDKVWVYPPEKK+ELGSPPGISLETIDAAFSCPGSSR+FNPVTGEVPPR+FNPVTGEVPPRYPLDAR+GATYAFTGSHYWR+GECQSEGVLFFQGNR+GECQSEGVLFFQGNRK+GGNNLVSGYPK+GPDSVFLIK+GPDSVFLIKEDK+KWFWDFATR+LFQEEFPGIPYPPDAAVECHR+LWWLDLK+NPITSVDAAFR+RLWWLDLK+SGAQATWTEVSWPHEK+SGAQATWTEVSWPHEKVDGALCLDK+SLGPNTCSSNGSSLYFIHGPNLYCYSSIDK+SLGPNTCSSNGSSLYFIHGPNLYCYSSIDKLNAAK+VDGALCLDK+V…
Hrg	1.05527	770	1983	1	<0.05	histidine-rich glycoprotein hrg.	AGTATVYYLALDVIESDCWVLSTK+ALLSYSIETSDLETPDSIDINCEVFNIEDHK+AQDDCLPSR+DHHHTHK+DSPVLLDFFEDSELYR+DSPVLLDFFEDSELYRK+DTSDMKPHWGHERPLCDK+DTSDMKPHWGHERPLCDKHLCK+FESEFPQISK+FFGYTPPK+GLFPFHHQQIGYVYR+GYGPPHGHSR+LGCPPPPEGK+LPPLNIGEVLTLPEANFPSFSLPNCNR+RSGYVFELLR+SCPGKFESEFPQISK+SGYVFELLR+SLQPEIQPFPQTASR+SPLVFGFCR+TDNGDFASFR+TNYYVEFSMR+VLDLINK+VSDAHLDR+WQSEIVIGQCK+YKTDNGDFASFR
Hrsp12	0.830166	5	44	1	<0.05	ribonuclease uk114.	AAGCDFNNVVK+AAYQVAALPR+APAAIGPYSQAVQVDR+MSSIIRK+TTVLLADMNDFGTVNEIYK+TYFQGSLPAR+VEIEAIAVQGPFIK+VEIEAIAVQGPFIKA
Hspa8	1.06305	1	10	1	>0.05	heat shock cognate 71 kda protein.	CNEIISWLDK+FDDAVVQSDMK+FEELNADLFR+IINEPTAAAIAYGLDK+NQVAMNPTNTVFDAK+NSLESYAFNMK+SQIHDIVLVGGSTR+STAGDTHLGGEDFDNR
Icam1	1.02924	2	5	1	>0.05	isoform 1 of intercellular adhesion molecule 1.	EDLSLGLETQWLKDELESGPNWK+LDTPDLLEVGTQQK+LFCSLEGLFPASEAR+QEMNGTYVCHAFSSHGNVTR
Icam2	0.80904	1	6	1	>0.05	intercellular adhesion molecule 2.	AFEVYIWSEK+KDGLNFSCQAELDLRPHGGYIIR+QIVEATESWK+VFVGEDFTIECTVSPVQPLER+VYQPPAQVTLK
Ifi30	1.07572	3	3	1	>0.05	interferon gamma inducible protein 30.	EAAFLTIVCMEEMDDMEKK+LGPCLQVYAPEVSPESIMECATGKR+LNMVEACLLDK
Ifnar2	0.931655	58	109	1	<0.05	interferon receptor 2 isoform b precursor.	CIVLQPGQESGMAR+EQIGDSVR+LILSWELENK
Igf1	0.922267	43	64	1	<0.05	isoform igf-ia of insulin-like growth factor i.	APQTGIVDECCFR+GFYFNKPTGYGSSIR+LEMYCAPLKPTK+RAPQTGIVDECCFR+RLEMYCAPLKPTK
Igf2	1.044	5	16	1	>0.05	insulin-like growth factor ii.	DVSTSQAVLPDDFPR+FFQYDTWR+GIVEECCFR+MGGSVAGFQVPMGIPVGK+SCDLALLETYCATPAK
Igfbp2	0.845409	32	38	1	<0.05	insulin-like growth factor binding protein 2.	CYPNPGSELPLK+EPGCGCCSVCAR+GDPECHLFYNEQQETGGAHAQSVQ+GECWCVNPNTGKPIQGAPTIR+LAACGPPPDAPCAELVR+LAACGPPPDAPCAELVREPGCGCCSVCAR+LPDDRGPLEHLYSLHIPNCDK+MLPRLGGPALPLLLPSLLLLLLLGAGGCGPGVRAEVLFR+QEGEACGVYIPR+QMGKGAKHLSLEEPK+TPCQQELDQVLER+VGTTPQQVADSDDDHSEGGLVENHVDGTMNMLGGGSSAGR
Igfbp3	0.836222	58	112	1	<0.05	insulin-like growth factor binding protein 3.	AGAGAVGAGPVVR+ALSQCAPPPTAPACTELVR+CQPRPAEQYPLR+DDVHCLSVQSQ+EMEDTLNHLK+EPGCGCCLTCALR+FLNVLSPR+GFCWCVDK+GFCWCVDKYGQPLPGYDTK+GKDDVHCLSVQSQ+MDVIKKGHAR+RGFCWCVDK+VDYESQSTDTQNFSSESK+YGQPLPGYDTK+YKVDYESQSTDTQNFSSESK+YKVDYESQSTDTQNFSSESKR
Igfbp4	1.22646	57	64	1	<0.05	insulin-like growth factor-binding protein 4.	CRPPVGCEELVR+EEPRPVPQGSCQSELHR+EPGCGCCATCALGLGMPCGVYTPR+GELDCHQLADSFQE+LPGGLEPK+MLPFGLVAALLLAAGPRPSLGDEAIHCPPCSEEK+THEDLFIIPIPNCDR+TLMHGQGVCTELSEIEAIQESLQTSDK
Igfbp5	0.743728	50	95	1	<0.05	insulin-like growth factor-binding protein 5.	ALSMCPPSPLGCELVK+AVYLPNCDR+EHEEPTTSEMAEETYSPK+EPGCGCCMTCALAEGQSCGVYTER+FVGGAENTAHPR+GICWCVDK+HMEASLQEFK+KLTQSKFVGGAENTAHPR+LPGMEYVDGDFQCHAFDSSNVE+MVISVVLLLLAAYAVPAQGLGSFVHCEPCDEK+QDEEKPLHALLHGR+QESEQGPCR
Igfbp6	0.741995	5	7	1	<0.05	insulin-like growth factor-binding protein 6.	GGCVEEEDAGSPADGCTEAGGCLR+HLDSVLQQLQTEVFR+RGPCWCVDPMGQPLPVSPDGQGSTQCSAR
Igfbp7	0.85357	17	34	1	>0.05	igfbp7 protein (fragment).	AGAAAGGPATLAVCVCK+DACGCCPVCAR+EDAGEYECHASNSQGQASAAAK+GEGEPCGGGAAGGGHCAPGMECVK+GTCEQGPSIVTPPK+ITVVDALHEIPLK+ITVVDALHEIPLKK+TELLPGDRENLAIQTR
Il18bp	0.940029	9	17	1	<0.05	isoform 2 of interleukin-18-binding protein.	ALVLEELSPTLR+DPCSSWSPAVPTK+QYPALDVIWPEK
Il1rap	0.878826	180	406	1	<0.05	isoform 2 of interleukin-1 receptor accessory protein.	CDDWGLDTMR+CPLFEHFLK+DALPPQIYSPNDR+DLEEPINFR+DSCFNSAMR+EPGEELVIPCK+ITCPNVDGYFPSSVKPSVTWYK+MYIEHGIHK+NYVCHAR+QDRDLEEPINFR+QIQVFEDEPAR+TQILSIK+VAFPLEVVQK+VVGSPKDALPPQIYSPNDRVVYEK+VVYEKEPGEELVIPCK
Il2rg	0.577211	9	22	1	<0.05	cytokine receptor common gamma chain.	CLQYLVQYR+FSLPSVDELKR+LNLQNLVIPR+NLEDLVTEYQGNFSAWSGVSK+SWTELIVNHEPR+VLMSSANEDIK+YNPICGSSQQWSK
Itih1	1.00412	20	270	1	>0.05	itih1 protein.	AAVLGESAGLVR+AFIGDIKDK+AQGSHPELSSPASILIMLTDGEPTEGETDR+ASSPGQHESTYFGR+ATCLVDEEEMK+ATCLVDEEEMKK+EVAFDVEIPK+FAHYVITSQVVNNADK+FSLAGATNLNGGLLR+GLLGQFFSPLDFEVFDLHPGSDPTK+GLTDEDGLEPTIDKPLEDSQPLEMVGPR+GSLVPVSNANLQAAQDFVR+HKQYYDGSEIVVAGR+ILEDMRPVDNFDLVLFGSK+KAAVLGESAGLVR+LCDLLVANNYFTHFFAPK+LDAQASFLSEELAAQTIK+LDAQASFLSEELAAQTIKK+LMQYDITIK+LTYEEVLK+LTYEEVLKR+LWAYLTIQELLAK+QYYDGSEIVVAGR+RHAVDTYYLQSVNGVSIK+TA…
Itih2	1.06561	37	258	1	<0.05	inter-alpha-trypsin inhibitor heavy chain h2.	AGELEVFNGYFVHFFAPENLDPIPK+AHVSFKPTVAQQR+FLHVPDTFEGHFQGVPVISK+FYNQVSTPLLR+HPVNVDFLGIYAPPIDK+IQPSGGTNINEALLR+IYGNQDTSSQLK+IYGNQDTSSQLKK+KCPNCTETAVNGELVVMYDVNR+LVNNSPLPQSVVFDVQIPK+MLADSPPQDHSCCSGALYYGTK+NDLVSATK+NVQFNYPQASVTDVTQNNFHNYFGGSEIVVAGK+SLPEESGEETDTVDPVTLYSYK+TDDQFSVVDFNHNVR+TILDDLR+TILDDLRTDDQFSVVDFNHNVR+TILQMSLDHHIVTPLTAMVIENDAGDER+TLDMENFNTEVNIPPGAK+VATTTIQSK+VQFELHYQEVK+VQSTITSR
Itih4	1.07348	8	94	1	<0.05	pk-120.	ADAVQEATFQVELPR+ADAVQEATFQVELPRK+AHGGTNINNAVLLAVELLDR+DIVWEPPVEPDNTK+DIVWEPPVEPDNTKR+DLSPQDQFNLIEFSGEANQWK+FAHTVVTSR+FEVSVNVAPGSK+FQHHFK+GELGQFYR+ITFELIYQELLQR+KTLFSVLPGLK+LGMYELLLK+LPLAAQAHPFRPPVR+LQDQGPDVLLAK+LSYQEGFPGAEISCWTVEI+LWALLTIQQQLEQR+MALDNGGLAR+MLSLPSVAQYPADPHLVVTEK+MTMNMMGLLQLSGPDK+NGIDIYSLTVDSR+NVIFVIDK+QSLVQATEENLNK+RLGMYELLLK+SDSGGSIQIEEGYFVHHFAPENLPTMSK+SNQAELLPSK+SQSEQDTVLNGDFIV…
Kif26a	0.469035	1	10	1	<0.05	kinesin-like protein kif26a.	AHVMMVTCFDIGVAATTAVPGPQEVDV+AVAPTVVTSCPR+CGQGGMSGGR+GAACTTALVTPAPGTSAGGSTGPSAAASFFIR+GKHASSSSGGESSCEEGRAR+KQVTLYDPAAGPPGCAGLR+QPEAQGIPK+RDHLCEELAETQGR+SAESTSFLK+SAPGLSGDPDYSSSSEQSCDTVIYVGPGGMALSDR
Klkb1	0.938609	308	632	1	<0.05	plasma kallikrein.	ADTNTIYTNCWVTGWGYTK+ATIPLVPNEECQK+ATIPLVPNEECQKK+CLLFSFLAVTPPK+CQFFIYSLLPQDCK+EGGTDACKGDSGGPLVCK+ELIIHQEYK+EQGETQNILQK+ESITGTLPR+FGCFMK+GGDLAAIYTPDAQYCQK+HSASGTPTSIK+IKELIIHQEYK+ITYGMQGSSGYSLR+IYGGILSLSEITK+LCTNNFHCQFFTYATSAFYRPEYR+LVSQTHLCGGSIIGR+QCGHQISACHR+QMICAGYK+QWVLTAAHCFDGIPYPDVWR+SADNLVSGFSLK+SGRPSPPIPQENAISGYSLLTCR+VSEGNYDIALIK+VSEYMDWILEK+YRDYVINK
Kng1	1.03071	3869	532	1	<0.05	kininogen 1.	APILKAYFPCIGCVHAISTDSPDLEPVLK+ATSQVVAGTK+AYFPCIGCVHAISTDSPDLEPVLK+CPGRPWKPASWEDPNTETTEFSDFDLLDALS+CQALDMTEMAR+DAEEAATGECTATVGK+DAEEAATGECTATVGKR+DAETEQGPTHGHGWLHEK+DIPVDSPELK+EGNCSAQSGLAWQDCDFKDAEEAATGECTATVGK+ENEFFIVTQTCK+EQEERDAETEQGPTHGHGWLHEK+ERFPSLHGDCVALPNGDDGECR+ESNTELAEDCEIK+ETKCSKESNTELAEDCEIK+EVLGHSIAQLNAENDHPFYYK+FPSLHGDCVALPNGDDGECR+GNLFMDINNK+HGHDHGHWSPR+HGLGHGHQKPHGLGHGHQLK+HLGQSLDC…
Kng2	1.00606	240	637	1	<0.05	kininogen 2 isoform 1.	ATSQVVAGTNYVIEFIAR+CPGRPWKPASWK+DIPVDSPELK+DSEEAATGECTATMGK+ENKFFIVTQTCK+ESNTELTEDCEIK+EVLGHSIAQLNTENDHPFYFK+FFIVTQTCK+GDCVALPNGDGGECR+GLAWQDCDFK+GLAWQDCDFKDSEEAATGECTATMGK+GPIVTEEYHCASCVHPISADNPDLEPVLK+HLGQSLDCNANVYMRPWENK+IEDFTQSCDLHPGDDLVEALPKPCPGCPR+LQSGNQFVLYR+MDGSATFYSFNYQIK+RPPGFSPFR+RRPPGFSPFR
L1cam	0.607627	1	11	1	<0.05	l1 cell adhesion molecule.	EGGTMALFGKPDFGNISATAGENYSVVSWVPRK+FQLQATTQQGPGEAIVR+IEQGSLILSNVQPSDTMVTQCEAR+YEIHLIK
Lcat	0.924976	14	39	1	>0.05	phosphatidylcholine-sterol acyltransferase.	AAPYDWR+ILASGDNQGIPILSNIK+LDKPDVVNWMCYR+LEAKLDKPDVVNWMCYRK+STELCGQWQGR
Lcn2	0.970122	2	7	1	<0.05	neutrophil gelatinase-associated lipocalin.	AGQFTLGNMHR+SLGLKDDNIIFSVPTDQCIDN+WYVVGLAGNAVQK+YPQVQSYNVQVATTDYNQFAMVFFRK
Lgals1	0.984751	5	9	1	>0.05	galectin-1.	DSNNLCLHFNPR+FNAHGDANTIVCNTK+LNMEAINYMAADGDFK+SFVLNLGK
Lifr	0.958703	272	741	1	<0.05	leukemia inhibitory factor receptor.	CTTNNMR+DRFHSCHPLETTNVK+DVSLIPETPEILDLSADFFTSSLLLK+EIICSWNPGR+EWSDWSPLK+FHSCHPLETTNVK+GAEDSTYHVAVDK+GAEDSTYHVAVDKLNPYTAYTFR+HDPNMTCDYVIK+HLTTEATPSK+HLTTEATPSKGPDTWR+IASMEIPNDDITVEQAVGLGNR+IFLTWR+INLLCQIEICK+IPALSPGDHEVTINYLNGFQSK+ITGLVGPR+LNPYTAYTFR+LPISPAVEDTAAEDEEGK+NDYIISVVAR+NLIVYWKPLPINEANGK+NPLGQAQSAVVINVTER+NSAGSSPPSK+NTETNVFPQDK+NTEYTLFESISGK+SEPCLLDWR+SLEPHHSDIK+TEPVALVLLNTMLSGK+TLEMNPCT…
Loxl1	0.82684	18	75	1	<0.05	lysyl oxidase homolog 1.	ASFCLEDSTCDFGNLK+CLASTAYAPEATDYDLR+EVAVGDSTGMAR+GLPDLVPDPNYVQASTYVQR+HGGSASSSVSASAFATTYR+HPFGFGQVPDNWR+HTWEWHSCHQHYHSMDEFSHYDLLDASTGKK+LGWYPPYAANVPPEAYVPPR+LSVGSVYRPNQNGR+NQGTADFLPNRPR+QAPSLPLPGR+TYEQGYVYYR+TYEQGYVYYRGAGGGMGAGAAAVASAGVIYPFQPRAR+VLEPPYLPVR+VLLAGAPQTSQR+YIVLESDFTNNVVR
Lrg1	1.08883	77	245	1	<0.05	leucine-rich alpha-2-glycoprotein.	CAGPEAMK+DMQDGFDISHNPWICDK+ELHLSSNR+LEDSLLAPQPFLR+LHLEGNR+LLDVAELGSL+LQALSPELLAPVPR+LQALSPELLAPVPRLR+NLADLCR
Ltbp1	0.459926	35	90	1	<0.05	latent transforming growth factor beta binding protein 1 isoform ltbp-1s.	CFQETIGSQCGK+CTCGQGYQLSAAK+DQCEDIDECEHHHLCSHGQCR+DSDDYAQLCNIPVTGR+EAQPGQSQVSYQGLPVQK+HPPEASVQIHQVSR+KQSYHGYTQMMECLQGYK+MSLCKNAKCINTEGSYK+QICCCSVGK+VQEGYTCDCFDGYHLDMAK+VVICHLPCMNGGQCSSR+WGLLLWAGLLAWSAHGRVRR+YGQEQGTAPFQVSNHTGR+YTCICYEGYK
Ltbp4	0.731875	24	52	1	<0.05	isoform 2 of latent-transforming growth factor beta-binding protein 4.	CTDVDECSSGTPCGLHGQCTNTK+CTPACDPGYQPTPGGGCQDVDECR+CVCGTGFQAGPR+DCDPGYHPGPEGTCDDIDECR+ELRGSECASPLPGLR+ELRGSECASPLPGLRTQEVCCR+EYGSAICGAQR+GPGAPCQDVDECSR+GSYTGALSEPYEGLEAEECGILDGCPHGR+GYLVPSGDLSAR+IQQCPGTETAEYQSLCPHGR+LECVDNDECADEEPACEGGR+VPEGFTCDCFDGYR
Ltf	1.03449	16	23	1	>0.05	putative uncharacterized protein.	CASSPEEPYSGYAGALR+CPGEFCLFQSK+ECHLAQVPSHAVVSR+FNEFFSQSCAPGADPK+GDADAMSLDGGYIYTAGK+LRPVAAEVYGTK+NCHLAIAPNHAVVSR+NLLFNDNTECLAK+QCSSSPLLEACAFLTQ+VGGPPLSCVK+VTCISFPTTEDCIVAIMK+YQGYTGALRCLAEK
Lum	0.988767	137	595	1	<0.05	lumican.	EDAVSASLK+FTGLQYLR+ILGPLSYSK+ISNIPDEYFK+LDGNPLTQSSLPPDMYECLR+LPAGLPTSLLTLYLDNNK+NNQIDHIDEK+RFTGLQYLR+SIPTVNENLENYYLEVNELEK+SLEYLDLSFNQMSK+SLQDLQLTNNK+SVPMVPPGIK
Lyz1	1.02339	1	10	1	>0.05	lysozyme c-1.	DLSQYIR+ILKRNGMDGYR+LADWVCLAQHESNYNTR+STDYGIFQINSR
Lyz2	0.890982	39	83	1	<0.05	lysozyme c-2.	AVNACGINCSALLQDDITAAIQCAK+DLSQYIR+GDQSTDYGIFQINSR+NGMAGYYGVSLADWVCLAQHESNYNTR
Man2b1	1.31769	1	23	1	<0.05	lysosomal alpha-mannosidase.	ASDSLEPPAADLFTGVLPNNYNPPK+FLQDTFGSDGLPR+GVSEPLLETDTGDK+HLVLLSSVSDAAAR+LEFVNGGWVMNDEAATHYGAIVDQMTLGLR+LLAEQEVLAPQVVLSLGGSSPYHSR+MEELWR+QLAAGWGPCEVLVSNALAR+QNFSFCR+SHHVLVIENK+TFLASVQWQEHRPA+TLVNYFLK+WAQISLVK+WMTNTGPTSFPEPSK+YLCWDVLCTDPPVVDNPR
Mansc1	1.10063	1	10	1	>0.05	mansc domain-containing protein 1.	ACNLMIFDTR+MLFRGTSLAYSLLVISFLTPR+NVSATLKPELLLTSISVTAK+QPNCYLFFCPSEDACPLKPAKGLVTYR+SHSQSLQLPSELK
Masp1	1.12051	83	235	1	<0.05	complement-activating component of ra-reactive factor.	DQVLVSCDTGYK+ETTDTEQTPGQEVVLSPGTFMSVTFR+FPENLMEIEIPIVNSDTCQEAYTPLK+FPENLMEIEIPIVNSDTCQEAYTPLKK+FTGFDAHYMAVDVDECK+FTGFDAHYMAVDVDECKER+HGLVTFSTR+IEPSQAVYSFK+IVDCGAPAGLK+SLPTCLPVCGVPK+SPEPISTQTHSVQILFR+TGTITSPDYPNPYPK+TTLHPLYNPSTFENDLGLVELSESPR+VECSGNLFTQR+VWGPFCGEK+YGVYSYIYPNK+YSCQQPYYK
Masp2	0.913033	20	101	1	<0.05	isoform 1 of mannan-binding lectin serine protease 2.	AGYVLHQNK+CEYDFVK+GEHGPFCGK+LPPVCEPVCGLSTHTIGGR+LVSPGFPEK+NLMFVDIPIADHQK+SGYLSSPEYPQPYPK+SWTLTAPPGYR+TDFTGTVAGWGLTQK+TGFELLQGSVPLK+VSANMLCAGLETGGK+VSLGDSVPCDHYCHNYLGGYYCSCR+VTFHSDYSNEKPFTGFEAFYAAEDVDECR+WPEPVFGR+YADHQDR+YVCEADGFWTSSK
Mb	1.05262	13	137	1	>0.05	myoglobin.	GQHAAEIQPLAQSHATK+HGCTVLTALGTILK+HGCTVLTALGTILKK+HSGDFGADAQGAMSK+KGQHAAEIQPLAQSHATK+KKGQHAAEIQPLAQSHATK+RHSGDFGADAQGAMSK+THPETLDKFDK+VEADLAGHGQEVLIGLFK+YKELGFQG+YLEFISEIIIEVLK
Mbl1	0.957065	302	711	1	<0.05	mannose-binding protein a.	AIQEVATGIAFLGITDEATEGQFMYVTGGR+AVCEFPA+DEPNNHGSGEDCVIILDNGLWNDISCQASFK+KDEPNNHGSGEDCVIILDNGLWNDISCQASFK+KLFVTNHEK+LANMEAEIR+LFVTNHEK+LHAFSMGK+LTYSNWK+SLCTELQGTVAIPR+TCSVIACGR
Mbl2	0.996174	393	1652	1	<0.05	mannose-binding protein c.	AEFDTSEIDSEIAALR+AEFDTSEIDSEIAALRSELR+ALCSEFQGSVATPR+DIAYLGITDVR+KYFVSSVK+NAEENSAIQK+NWVLFSLSEK+VEGSFEDLTGNR+VKALCSEFQGSVATPR+WNDVPCSDSFLAICEFSD+YFVSSVK+YTNWNDGEPNNTGDGEDCVVILGNGK
Mdh1	1.15744	2	2	0.95	>0.05	malate dehydrogenase, cytoplasmic.	VIVVGNPANTNCLTASK
Mdh2	0.878396	8	42	1	<0.05	malate dehydrogenase, mitochondrial.	AGAGSATLSMAYAGAR+ANTFVAELK+EGVVECSFVQSK+ETECTYFSTPLLLGK+FVFSLVDAMNGK+GCDVVVIPAGVPR+GYLGPEQLPDCLK+HGVYNPNK+IFGVTTLDIVR+MIAEAIPELK+TIIPLISQCTPK+VAVLGASGGIGQPLSLLLK+VDFPQDQLATLTGR+VNVPVIGGHAGK
Megf9	0.611702	2	5	1	<0.05	multiple epidermal growth factor-like domains 9.	EGFYPSPDAAK+SDSCDVHTGACLNCQENSK+SSNSSGVPPTAPVTEAPTSPPPEHMCNCSEVGSLDVKR+VGVTGSMCDK
Mgam	0.821963	2	18	1	>0.05	similar to maltase-glucoamylase.	ASTYSNAFPSTPVNK+AYVAFPDFFR+EIEELYTNTEEPEK+ENPFGIEIR+FSGFPALINR+GGYILPWQEPAMNTHLSRQKFMGLR+HNGMVNQMAPQVSYDPSMK+IDCYPDQHGASETSCTAR+IWVNSSDGISPVIGK+KTTGTVIWDSQLLGFTFNDMFIR+MESDVVNTNAGFTATLK+NLPSAPVFGNSIENILLTAEYQTSNR+NPLGLLIALDENK+QDPVSWDK+QFLWGPGLLITPVLDQGAEK+TLCMESEQILPDGSR+VEVSKEPFSIKVTR+WMQLGAFYPFSR+YEVPHEHVQPFSGNAPSSLNYK
Mif	1.05038	4	7	1	>0.05	macrophage migration inhibitory factor.	LHISPDR+LLCGLLSDR+VYINYYDMNAANVGWNGSTFA
Mll3	1.05724	1	24	1	>0.05	myeloid/lymphoid or mixed-lineage leukemia 3.	AETQPSQEDTK+CCFCHEEGDGLTDGPAR+CEWQNNYTQCAPCASLSSCPVCCR+CTNIYHFTCATKAQCMFFK+DLPQRKSSVSSEIK+DVMNSCDITGSTPVLSSLLSNEK+GEDLFGLTVSAVAR+GYHTFCLQPVMK+HGNFLPRPDFPGPR+KDDDAESGK+LDNQCASVEPK+LLACSQCGQCYHPYCVSIK+RWVHLECDKPTDQELDSQLK+SAEQQQPPPAPPEEPGAPAPSPAAADK+SFQSTVTGELNAPYSK+SKLKSGIGAVVLPGVSAADISSNK+TVPVGLEDCRPLNK+YINHSCAPNCVAEVVTFER+YLCSIEEK+YLEEQIGAHR+YVELPAEEESTFSSATDLNK
Mmp2	0.722308	4	23	1	<0.05	72 kda type iv collagenase.	FFGLPQTGDLDQNTIETMR+FQGTSYNSCTTEGR+GEIFFFK+IHDGEADIMINFGR+IIGYTPDLDPETVDDAFAR+VWSDVTPLR+WCGTTEDYDRDKK+YGNADGEYCK
Mst1	0.851605	162	254	0.96	<0.05	hepatocyte growth factor-like protein.	AVCGPAGSQLVLLK+CDDDQPPSILDPPDQVVFEK+CEIAGWGESIGTSNNTVLHVASMNVISNQECNTK+CGPLLDCR+CTEELVPEGCYHGSGEQYR+EAVCVLCNGEDYR+EAVCVLCNGEDYRGEVDVTESGR+EFCDLPSCGPNLPPTVK+GPWCYTTNR+MAFCHQIPR+NGLEENFCR+NLLHTAVPGPWQEDVADAEECAR+NPDGDSHGPWCYTLDPDILFDYCALQR+NPDGSERPWCYTTDPNVER+QGQHFCGGSLVK+SPLNDFQLFR+TAGGLPCQAWSR+TCIMDNGVSYR+VSVFVDWINK+VVGGHPGNSPWTVSLR+WDLQHPHSHPFQPEK+WPAIFTR
Mstn	0.979526	1	8	1	>0.05	growth/differentiation factor 8.	DFGLDCDEHSTESR+ELIDQYDVQR+IPAMVVDR+MSPINMLYFNGK
Mug1	0.774799	362	1765	1	<0.05	murinoglobulin-1.	AFIFIDESHITHAFTWLSQK+AHFSVMGDILSSAIR+ALMAYAFALAGNQNK+ALMAYAFALAGNQNKR+ALSCLESSWK+AQELSYTSATTTDQHGLAEFSIDTTCISGSSLHIK+AVDQSVLLLKPESELSPSWIYNLPGMQQNK+DGSYSAFGDQNGER+DLFQCVSFIIPR+DPSSNDPLTETIR+EEDSCSYFYCMEER+EEHSFTVMEFVLPR+EGNTWLTAFVLK+ESGEKEEHSFTVMEFVLPR+ESVVFVQTDKPVYKPGQSVK+FALEIPVEFSMVPMAK+FQVENSNR+FSTSQSLPASQTR+GGVDDEMTLSAYITMALLESSLPATHPVVSK+GPTHEFSK+HGIPFFVK+HTNLVPHGTEK+HTNLVPHGTEKDVYR+HTSSWLV…
Mup1	0.74169	9	489	1	<0.05	mup1 protein.	AGEYSVTYDGFNTFTIPK+DEECSELSMVADK+DEECSELSMVADKTEK+DGETFQLMGLYGR+EKIEDNGNFR+ENIIDLSNANR+EPDLSSDIK+FAQLCEK+FAQLCEKHGILR+IEDNGNFR+INGEWHTIILASDK+INGEWHTIILASDKR+LFLEQIHVLENSLVLK+TDYDNFLMAHLINEK+VHTVRDEECSELSMVADK
Mup2	1.03018	472	#N/A	1	<0.05	major urinary protein 2.	-
Myl6	2.86616	2	6	1	<0.05	isoform smooth muscle of myosin light polypeptide 6.	ALGQNPTNAEVLK+EAFQLFDR+ILYSQCGDVMR+VLDFEHFLPMLQTVAK
Nme1	1.02533	1	11	1	>0.05	nucleoside diphosphate kinase a.	DRPFFTGLVK+EISLWFQPEELVEYK+FLQASEDLLK+GDFCIQVGR+GLVGEIIK+TFIAIKPDGVQR+VMLGETNPADSKPGTIR+YMHSGPVVAMVWEGLNVVK
Notch1	0.547269	12	15	1	<0.05	transmembrane receptor notch1.	AICTCPSGYTGPACSQDVDECALGANPCEHAGK+CNCPLPYTGATCEVVLAPCATSPCK+CPAGFEGATCENDAR+CTCPQGYTGLNCQNLVR+DGVATFTCLCQPGYTGHHCETNINECHSQPCR+GTQGVHCEINVDDCHPPLDPASR+QDVNECSQNPGLCR+SGWTGVNCDVLSVSCEVAAQK+SGWTGVNCDVLSVSCEVAAQKR+TPLHAAVSADAQGVFQILLR
Notch2	0.714806	14	26	1	<0.05	notch gene homolog 2.	CEADINECDIPGR+CEADINECDIPGRCQHGGTCLNLPGSYR+CEGDINECLSNPCSSEGSLDCVQLK+CICPLGYTGK+CNIDIDECASNPCR+CPEGFLGEYCQHR+CQNGGTCVPQGMLGK+CQNGGVCVDGVNTYNCR+CVNTDGAFHCECLK+EAPNFESFSCLCAPGWQGKR+EGSYEAAK+GADCTEDVDECAMANSNPCEHAGK+IGGFTCLCMPGFK+NCQTLVNLCSR+NCQTVLAPCSPNPCENAAVCK+VASFSCLCPEGK+VASFSCLCPEGKAGLLCHLDDACISNPCHK+YSCVCSPGFTGQR
Nov	0.515657	7	18	1	<0.05	protein nov homolog.	CQLDVLLPGPDCPAPR+FCGVCSDGR+FEPNCQYFCTCR+GESCSEMRPCDQSSGLYCDR+KVAVPGECCEK+SVLDGCSCCPVCAR+TIQVEFQCLPGEIIK
Npc2	1.07989	9	10	1	>0.05	epididymal secretory protein e1.	EVNVSPCPTDPCQLHK+SGINCPIQK+VPFPIPEPDGCK
Nptn	0.936953	19	28	1	<0.05	isoform 1 of neuroplastin.	AEDSGEYHCVYHFVSAPK+ESLLPVTLQCNLTSSSHTLMYSYWTR+IVTSEEVIIR+NEGQDAMMYCK+NGVELTATR+SENKNEGQDAMMYCK+SVGYPHPEWIWR
Nptx2	1.55731	1	1	0.95	<0.05	neuronal pentraxin-2.	AGCPLPAMPMQGGALSPEEELR+FVCTALPPEAAR
Oaf	1.11333	5	39	1	<0.05	out at first protein homolog.	ALEQAELPR+ALILGELEK+GQSQFQALCFVTR+GVDSSVFEALPK+KPDGTLISFIADFK+LHHNDIIPSEAMAK+LPDSQVIEESLQADSDADSISLDLR+QEDVQFWTER+SYTFDFYVPQK
Olfm1	0.983688	2	2	1	>0.05	isoform 4 of noelin.	CICTVVAPQQTMCSR
Orm3	0.779213	4	17	1	>0.05	alpha-1-acid glycoprotein 3.	AVTHVGMDESEIIFVDWK+AVTHVGMDESEIIFVDWKK+DDHCVYNSNLLGFQR+RPDIPPELR+RPDIPPELREVFQK
OTTMUSG00000012493	1.03523	5	5	1	>0.05	17 kda protein.	AGEYSVTYDGFNTFTIPK+DGETFQLMGLYGR+EKIEDNGNFR+ENIIDLSNANR+EPDLSSDIK+FAQLCEEHGILR+FHTVDEECSELSMVADK+IEDNGNFR+INGEWHTIILASDK+INGEWHTIILASDKR+TDYDNFLMAHLINEK
Oxt	1.23039	2	32	1	>0.05	oxytocin-neurophysin 1.	CAATGICCSPDGCR+CFGPSICCADELGCFVGTAEALR+CLPCGPGGK+CQEENYLPSPCQSGQKPCGSGGR+TDPACDPESAFSER
Papln	0.960872	18	71	1	>0.05	papilin.	AEGFPVPTIEWQR+AEQCAEFDGTDFQGR+APTLQRPPHQPPLRPSSGPR+CELNCIPK+CLLPSAQGSCGDWAAR+CLQCGGDGSSCYPVTGTFDGNDLSR+CVDLQSSKPAEMEACNR+DAVVDGTPCEPGQR+DEGSYTCSAFR+EGRPISSNR+ELTITGLPPAVTVAEGDTAR+FGCCYDNVASAAGPLGEGCVGQPSYAYPVR+FWYGGCHGNANNFASEQECMNTCR+GDEGSPVHAAACLLK+GPTSEPLVIELLSQESNPGVHYEYYLPANDPGR+GYNQIFIIPAGATSIR+HQVQPDGSLVISR+HSPHGCCPDGHTPSLGPQWQGCPLAGASCLQSR+LAGSEPSLVQAAPGQAVQLFCPGNIPSEFQAGWQK+LRPEDAGIYSCGS…
Park7	1.07086	17	49	1	<0.05	protein dj-1.	DGLILTSR+DKMMNGSHYSYSESR+DVMICPDTSLEDAK+GAEEMETVIPVDVMR+GLIAAICAGPTALLAHEVGFGCK+GPGTSFEFALAIVEALVGK+KGLIAAICAGPTALLAHEVGFGCK+MMNGSHYSYSESR+TQGPYDVVVLPGGNLGAQNLSESPMVK+VTVAGLAGKDPVQCSR
Pcbp1	0.850625	4	8	1	>0.05	poly(rc)-binding protein 1.	AITIAGVPQSVTECVK+INISEGNCPER+LNQVARQQSHFAMMHGGTGFAGIDSSSPEVK+LVVPATQCGSLIGK+QGANINEIRQMSGAQIK+QICLVMLETLSQSPQGR
Pcmt1	1.09548	3	5	1	<0.05	isoform 1 of protein-l-isoaspartate(d-aspartate) o-methyltransferase.	ALDVGSGSGILTACFAR+ELVDDSITNVK+LILPVGPAGGNQMLEQYDK
Pcsk9	1.37797	1	8	1	<0.05	proprotein convertase subtilisin/kexin type 9.	AGLETHVHCHQK+ALNAFGGEGVYAVAR+CAPEEELLSCSSFSR+EPTLTLAELR+MSSDLLGLALK+QPGQCVGHQAASVYASCCHAPGLECK+VTITDFNSVPEEDGTR
Pdgfb	0.820078	1	4	1	>0.05	platelet-derived growth factor subunit b.	AHSGVELESSSR+ASQVQMRPVQVR+SLGSLAAAEPAVIAECK+TEVFQISR
Pdlim1	1.03137	2	5	1	>0.05	pdz and lim domain protein 1.	AAIANLCIGDLITAIDGEDTSSMTHLEAQNK+DFEQPLAISR+GHFFVEDQIYCEK+LVGGKDFEQPLAISR+MNLASEPQEVLHIGSAHNR+QSTSFLVLQEILESDGK
Pdlim5	0.985128	1	3	1	>0.05	isoform 3 of pdz and lim domain protein 5.	DFNMPLTISSLK+IGDVVLSIDGISAQGMTHLEAQNK+LIEDTEDWRPR+MSNYSVSLVGPAPWGFR+SEPVSVQKPTVTSVCSESAQELAEGQR+SEPVSVQKPTVTSVCSESAQELAEGQRR
Pear1	0.283213	1	1	0.91	<0.05	isoform 1 of platelet endothelial aggregation receptor 1.	CHLPCPEGFWGANCSNTCTCK+FCHCGNNSSCDPK+FTGQCHCAPGYIGDR
Pebp1	1.11613	11	40	1	>0.05	phosphatidylethanolamine-binding protein 1.	EWHHFLVVNMK+GNDISSGTVLSDYVGSGPPSGTGLHR+KYNLGAPVAGTCYQAEWDDYVPK+LYTLVLTDPDAPSR+VDYAGVTVDELGK+VLTPTQVMNRPSSISWDGLDPGK+YNLGAPVAGTCYQAEWDDYVPK+YVWLVYEQEQPLSCDEPILSNK
Pf4	0.374458	8	20	1	<0.05	platelet factor 4.	HCAVPQLIATLK+HITSLEVIK+MSVAAVFR+TISSGIHLKHITSLEVIK
Pfn1	0.988141	7	39	1	>0.05	profilin-1.	CYEMASHLR+DSLLQDGEFTMDLR+EGVHGGLINK+SSFFVNGLTLGGQK+STGGAPTFNVTVTMTAK+TFVSITPAEVGVLVGK+TLVLLMGK
Pgk1	0.905877	4	16	1	<0.05	phosphoglycerate kinase 1.	AHSSMVGVNLPQK+ALESPERPFLAILGGAK+DCVGPEVENACANPAAGTVILLENLR+ITLPVDFVTADKFDENAK+LGDVYVNDAFGTAHR+QIVWNGPVGVFEWEAFAR+TGQATVASGIPAGWMGLDCGTESSK+TGQATVASGIPAGWMGLDCGTESSKK+VLNNMEIGTSLYDEEGAK+YSLEPVAAELK
Pgls	0.993398	3	6	1	>0.05	6-phosphogluconolactonase.	DLPAAAAPAGPASFAR+IVAPISDSPKPPPQR+LLSVPFEK+TGALCWFLDEAAAR
Pglyrp1	0.903856	1	1	0.94	>0.05	peptidoglycan recognition protein.	NELGWCDVAYNFLIGEDGHVYEGR
Pglyrp2	1.02847	35	104	1	>0.05	isoform 1 of n-acetylmuramoyl-l-alanine amidase.	APSHNTTEPDPHSLSPELQALISEVAQHDVQNGR+DALPSCAIR+EFTEAFLGCPAIHPR+EYYGAGVNGDPVFR+FHQDVR+GWHWVGAHTR+LPLGFLYVHHTYVPAPPCTTFQSCAADMR+QLVLTHCPGNALFNLLR+QNGAALTSAPTLAQQVWEALVLLQK+SQTWSPPGLGTEGCWDQLTAPR+TWPHFTEVEN+VFTLLDPQASR+VPVTEASITASAWILSAK+WDDIGYSFVVGSDGYLYQGR+WGAAPYR
Phf6	16.3951	1	8	0.82	<0.05	isoform 1 of phd finger protein 6.	ECGQLLISENQK+LMCSLCHCPGATIGCDVK
Phpt1	0.981252	6	10	1	>0.05	14 kda phosphohistidine phosphatase.	AKYPDYEVTWADDGY+NGYDCECLGGGR+WAEYHADIYDK
Pi16	1.02138	138	686	1	<0.05	protease inhibitor 16.	AESPEAEAESPLSSEALVPVLPAQER+AQVSPPASDMLQMR+ASLEHSGHPASPSLPTFPSASGNATGGR+CVWGHNK+DELSEPEAILPEAEAAPTEAEVELR+DELSEPEAILPEAEAAPTEAEVELREPEAESPK+EPEAESPKAESPEAEAESPLSSEALVPVLPAQER+GRKPYQEGTPCSQCPLGYSCENSLCEPMR+IGCGSHFCETLQGVEEANIHLLVCNYEPPGNVK+KPYQEGTPCSQCPLGYSCENSLCEPMR+KPYQEGTPCSQCPLGYSCENSLCEPMRNPEK+MSLTESGESVPQIQEEAEPK+QTMVDLHNQYR+SMDEEASK+TLALQSSWTGAENPEK+WDDELAAFAK
Pin1	0.971659	2	4	1	<0.05	peptidyl-prolyl cis-trans isomerase nima-interacting 1.	EEALELINGYIQK+GDLGPFSR+NGQGEPAK+SGEEDFESLASQFSDCSSAK+TGEMSGPVFTDSGIHIILR
Pkm2	1.06387	14	90	1	>0.05	pyruvate kinase isozymes m1/m2.	AEGSDVANAVLDGADCIMLSGETAK+AGKPVICATQMLESMIK+ASSHSTDLMEAMAMGSVEASYK+CDENILWLDYK+CLAAALIVLTESGR+DAVLNAWAEDVDLR+EATESFASDPILYRPVAVALDTK+GADFLVTEVENGGSLGSK+GADFLVTEVENGGSLGSKK+GDLGIEIPAEK+GVNLPGAAVDLPAVSEK+ITLDNAYMEK+IYVDDGLISLQVK+KGVNLPGAAVDLPAVSEK+LDIDSAPITAR+LLFEELVR+LNFSHGTHEYHAETIK+NTGIICTIGPASR+VNLAMDVGK
Pla2g7	0.845806	4	29	1	>0.05	platelet-activating factor acetylhydrolase.	ALSAILDIEHGDPK+ASMAFLQK+CGVALDPWMYPVNEELYSR+ENVLGSAFDMK+IALMGHSFGGATVLQALSEDQR+LQSVMSAAGSGHSK+SASATYFFEDQVAAK+TLQPLLFINSAK+VAIDLTNK
Plg	1.05397	2528	3464	1	<0.05	plasminogen.	CEGETDFVCR+CQSWAAMFPHR+CSETGGSVVELPTVSQEPSGPSDSETDCMYGNGK+CTTPPPPPSPTYQCLK+DKYILQGVTSWGLGCARPNKPGVYVR+DVILFEK+EAQLPVIENK+EQQCVIMAENSK+FTGQHFCGGTLIAPEWVLTAAHCLEK+FVDWIER+GPWCYTTDPSVR+GSDVQEISVAK+GTMSRTKSGVACQK+GTSSTTITGK+GTVSVTVSGK+HSIFTPQTNPR+KLYDYCDIPLCASASSFECGKPQVEPK+KQLAAGGVSDCLAK+LILEPNNR+LKEAQLPVIENK+LSRPATITDK+LYDYCDIPLCASASSFECGKPQVEPK+MRDVILFEK+NLEENYCR+NPDGDKGPWCYTTDPSVR+NPDGDVNGPWCYTTN…
Plxdc2	1.07126	5	10	1	<0.05	plexin domain-containing protein 2.	HRQDWVDSGCPEEVQSK+MLTATQYIAPLMANFDPSVSR
Pon1	1.08362	26	91	1	>0.05	serum paraoxonase/arylesterase 1.	EVTPVELPNCNLVK+GIETGAEDLEILPNGLTFFSTGLK+IFFYDAENPPGSEVLR+ILLMDLNK+ILLMDLNKK+IQNILSEDPK+LLALTLVGLVLALYK+LLIGTVFHK
Ppbp	0.836171	56	93	1	<0.05	putative uncharacterized protein.	SDGMDPYIELR+TCLDPNAPGVK+TCLDPNAPGVKR
Ppia	1.04841	43	74	1	<0.05	peptidyl-prolyl cis-trans isomerase.	EGMNIVEAMER+FEDENFILK+HTGPGILSMANAGPNTNGSQFFICTAK+IIPGFMCQGGDFTR+ITISDCGQL+KITISDCGQL+SIYGEKFEDENFILK+VKEGMNIVEAMER
Prdx1	1.01519	13	82	1	>0.05	peroxiredoxin-1.	ADEGISFR+ATAVMPDGQFK+GLFIIDDK+HGEVCPAGWKPGSDTIKPDVNK+IGYPAPNFK+KQGGLGPMNIPLISDPK+LNCQVIGASVDSHFCHLAWINTPK+LVQAFQFTDK+QGGLGPMNIPLISDPK+QGGLGPMNIPLISDPKR+QITINDLPVGR+QITLNDLPVGR+RTIAQDYGVLK+SVDEIIR+TIAQDYGVLK
Prdx2	1.00851	54	181	1	>0.05	peroxiredoxin-2.	EGGLGPLNIPLLADVTK+GLFIIDAK+KEGGLGPLNIPLLADVTK+LGCEVLGVSVDSQFTHLAWINTPR+LVQAFQYTDEHGEVCPAGWKPGSDTIKPNVDDSK+QITVNDLPVGR+SAPDFTATAVVDGAFK+SLSQNYGVLK
Prdx6	0.948005	1	23	1	>0.05	peroxiredoxin-6.	DFTPVCTTELGR+DINAYNGETPTEK+DLAILLGMLDPVEK+FHDFLGDSWGILFSHPR+KGESVMVVPTLSEEEAK+LIALSIDSVEDHLAWSK+LPFPIIDDK+LSILYPATTGR+VVDSLQLTGTKPVATPVDWK
Prg4	0.563783	48	90	1	<0.05	proteoglycan-4.	AVGPFQTHTFR+CCADYDSFCEEVHNPTSPSPK+CFESFAR+DATCNCDYNCQHYMECCPDFK+DATCNCDYNCQHYMECCPDFKR+DQYYNIDVPTR+DRPESVYFFK+EASLASNKETTVETK+EPEPTTPKEPEPTTPK+FTNDVVDPGYPK+GFPNVVTSAITLPNIR+GGNIQQYTYK+IHYSVPMR+ITEVWGIPSPIDTVFTR+KEPEPTTPKEPEPTTPK+KKPNPEPPAVDEAGSGLDNGEFK+KPDGYDYYAFSK+KPEPTTPKEPEPTTPK+LNQGININPMLSDETNLCNGKPVDGLTTLR+TAPPPPGASHTIK+YKDRPESVYFFK
Prnp	0.890551	3	3	1	>0.05	major prion protein.	VVEQMCVTQYQK+YPGQGSPGGNR
Proc	0.717371	54	90	1	<0.05	vitamin k-dependent protein c.	CACAPGYELADDHMR+DHWELDLDIK+DTDLEDELEPDPR+FCQQELR+LGEYDLR+QGDSPWQAILLDSK+SSSDNDIALLR+STVNFPCGK+TFILTFIR+VNNGGCLHYCLEESNGR+VNNGGCLHYCLEESNGRR
Pros1	0.939375	8	36	1	>0.05	vitamin k-dependent protein s.	DLDECALKPSVCGTAVCK+DPSNVNGGCSQICDNTPGSYHCSCK+HCFLNVEK+IYFAGLPR+KVESALIKPINPR+LEAVSLCSDQQSQLK+LGSLFKPTDGFLDTK+QSANAYPDLR+SGTSQDIVVFVENSVVAR+YLGCLGAFR
Proz	0.594873	468	848	1	<0.05	vitamin k-dependent protein z.	CACGALTSEHIR+GSVVMGPWVEGSVVTR+GTWFLTGILGSPPPPGQSQMLLLTAVPR+LTNSEGEDFCAGVLLQEDFVLTTAK+NECHLER+SSQSQPSFPWQVR+STHVHMR+SYSCTCSPGYEGK+TDGCQHFCHPGQSSYMCSCAK+YDEESGENDVSLLQLEEPLQCPSSGLPVCVPER+YSMWFK
Psap	1.20623	55	125	1	<0.05	sulfated glycoprotein 1.	CNAVDHCK+CVWGPSYWCQNMETAAR+EEILAALEK+EVVDSYLPVILDMIK+GCSFLPDPYQK+GEMSNPGEVCSALNLCQSLQEYLAEQNQK+GLSNACALLPDPAR+IGVCPSAYK+IPEVDMAR+LGPGVSDICK+LVLYLEHNLEK+LVSDVQTAVK+NGGFCEVCK+NILPALEMMDPYEQNLVQAHNVILCQTCQFVMNK+QCDDFVAEYEPLLLEILVEVMDPGFVCSK+QLESNKIPEVDMAR+TCSGGSAVLCR+TLVPATETIK+TVVTEAGNLLK+VVAPFMSNIPLLLYPQDHPR
Psapl1	1.02887	9	18	1	>0.05	prosaposin-like 1.	AVATTPSLPVDEENQGSFCQGCK+FMMNPTDLCK+FVAEYEPVLIESLK+ILPLPYVMQCNR+KMGACHGPK+LLGMSSQNLDHK+SPEAAEMCNALEHCQR+TPLLGTDQCVMGPSFWCK
Psma1	1.01627	7	41	1	>0.05	proteasome subunit alpha type-1.	AQPSQAAEEPAEKADEPMEH+AQSELAAHQK+DLEFTIYDDDDVSPFLDGLEERPQR+FVFDRPLPVSR+HMSEFMECNLDELVK+IHQIEYAMEAVK+ILHVDNHIGISIAGLTADAR+KAQPSQAAEEPAEKADEPMEH+KILHVDNHIGISIAGLTADAR+LVSLIGSK+NQYDNDVTVWSPQGR+NVSIGIVGK+THAVLVALK
Psma4	1.06057	11	29	1	>0.05	proteasome subunit alpha type-4.	ATCIGNNSAAAVSMLK+LLDEVFFSEK+LNEDMACSVAGITSDANVLTNELR+LYQVEYAMEAIGHAGTCLGILANDGVLLAAER+TTIFSPEGR+VEIATLTR+YLLQYQEPIPCEQLVTALCDIK
Psma6	1.15857	5	26	1	<0.05	proteasome subunit alpha type-6.	AINQGGLTSVAVR+CDPAGYYCGFK+DCAVIVTQKK+HITIFSPEGR+ILTEAEIDAHLVALAER+ITESIGCVMTGMTADSR+LLDSSTVTHLFK+LYQVEYAFK+QTESTSFLEK+YGYEIPVDMLCK
Psma7	0.881886	13	76	1	>0.05	proteasome subunit alpha type-7.	AITVFSPDGHLFQVEYAQEAVK+ALLEVVQSGGK+DIVVLGVEK+GKDIVVLGVEK+ICALDDNVCMAFAGLTADAR+ILNPEEIEK+KICALDDNVCMAFAGLTADAR+LTVEDPVTVEYITR+LYQTDPSGTYHAWK+NIELAVMR+NYTDDAIETDDLTIK+YVAEIEKEKEENEK
Psma8	0.827662	1	2	1	>0.05	proteasome subunit alpha type-7-like.	AITVFSPDGHLFQVEYAQEAVK+ALLEVVQSGGK+ICALDDHVCMAFAGLTADAR+LTVEDPVTVEYITR+LYQTDPSGTYHAWK
Psmf1	0.785002	2	2	0.94	>0.05	proteasome inhibitor pi31 subunit.	DPLSPFAVGGDDLDPFGCQR
Ptges3	0.946626	13	18	1	>0.05	prostaglandin e synthase 3.	HLNEIDLFHCIDPNDSK+LTFSCLGGSDNFK+SILCCLR
Ptprb	1.21905	2	3	0.99	>0.05	14, 17 days embryo head cdna, riken full-length enriched library,clone:3230402h02 product:similar to protein-tyrosine phosphatase beta.	GPFQPAVATPCAQAPR+NQQWLSTEDGK+TFASPCNFSLIYSSDTSGPMWCHPIR
Ptprg	1.13099	7	33	1	<0.05	receptor-type tyrosine-protein phosphatase gamma.	AMLSLISTKENGNGPMTGDK+ATISHVSPDSLYLFR+DDYFVSGAGLPGR+DLLPASLGSYYR+DNSALDPIIHGLK+ENGNGPMTGDK+ETFLDPFILR+NNFRPQQALNDR+QAGRTVLATTEALASPGPDVHSAPSK+RFPVEMQIFFYNPDDFDSFQTAISENR+VCSSPPIHMK+YTGSLTTPPCSEIVEWIVFR
Pycrl	1.16654	1	4	0.99	>0.05	pyrroline-5-carboxylate reductase 3.	AATMSAVEAATCR+MAATMSEPRR+MGMPSGLAHR
Pzp	0.982	3743	15140	1	<0.05	alpha-2-macroglobulin.	AAPLSLCALTAVDQSVLLLKPEAK+AESPVFVQTDKPIYKPGQIVK+AFAQAQSHIFIEK+AINYLISGYQR+ALLAYAFALAGNK+ALSFYQPR+AMGVPMMGLDYSDEINQVVEVR+APFALQVNTLPLNFDK+APSAEVEMTAYVLLAYLTSESSRPTR+ATVLNYMSHCIQIR+DAVKEEDSLHWQRPGDVQK+DHENCISGEDITHNGIVYTPK+DLSSSDLSTASK+DLTFYYLIK+DSFYCSPFTISGSPLPYTFITVEIK+EEDSLHWQRPGDVQK+EEGTGIELTGIGSCEIANALSK+ENGCFQQSGYLLNNAMK+EQTYNTLLCPQDTELQDNWSLELPPNVVEGSAR+EVLVTIESSGTFSK+FCQEFQHYPAMGGVAPQALAVAAS…
Qsox1	0.755767	29	305	1	<0.05	isoform 1 of sulfhydryl oxidase 1.	ADYLALVFER+AHFSPANIVIDSSASR+DCADHFEQMAAASMHQVR+DMQENAPGQQHLSKR+DWRPALNLAVLDCAEETNSAVCR+EFNIAGFPTVR+EVTLDLSQYHAVAVR+FFQAFTK+FFQAFTKNGSGATLPGAGANVQTLRMR+FGVTDFPSCYLLLR+FSVLEGQR+GSPEATPELVMDTLK+IPYSFFK+IYMADLESALHYILR+LIDALESHR+LNDIDGFFTR+LSGALSEDPHFPK+MGGASPGQGPPER+NGSGATLPGAGANVQTLR+NKADYLALVFER+RGSPEATPELVMDTLK+RVLNTESDLVNK+SFYTSYLR+SPSNAILWLWTSHNR+VLNTESDLVNK+VNWVGCQGSEPHFR+VPVLVESR+YSEAHPQEPADG…
Ranbp1	1.13832	2	11	1	<0.05	ran-specific gtpase-activating protein (fragment).	AWVWNTHADFADECPKPELLAIR+FASENDLPEWK+TLEEDEEELFK
Rap1a	0.757065	1	7	0.86	<0.05	bone marrow macrophage cdna, riken full-length enriched library,clone:i830077e02 product:ras-related protein-1a, full insert sequence.	QVGVDCQQCMLEILDTAGTEQFTAMR
Rarres2	0.809101	5	14	1	<0.05	retinoic acid receptor responder protein 2.	AEEVLFSAGTFVR+HPPVQLAFQEIGVDR+IVHCPILK+KPECTIKPNGRR+QGPQDPQELQCIK+SLQVALEEFHK
Rbp4	0.7863	357	856	1	<0.05	retinol-binding protein 4.	DPEGLFLQDNIIAEFSVDEK+DPNGLSPETR+FSGLWYAIAK+GHMSATAK+GNDDHWIIDTDYDTFALQYSCR+KDPEGLFLQDNIIAEFSVDEK+LLSNWEVCADMVGTFTDTEDPAK+LQNLDGTCADSYSFVFSR+MKYWGVASFLQR+QEELCLER+QRQEELCLER+YWGVASFLQR
Reg3a	0.877457	2	2	1	>0.05	regenerating islet-derived protein 3 alpha.	GHCGSLTASSGFLK+MLPHLVLNSISWMLLSCLLFVFQVQGEDFQK+WGDYYCDGTLPFVCK
Reg3b	0.925168	1	4	1	>0.05	regenerating islet-derived protein 3 beta.	GSQAYGSYCYALFQIPQTWFDAELACQK+RPGGHLVSVLNSAEASFLSSMVK
Reg3g	1.01647	8	15	1	>0.05	regenerating islet-derived protein 3 gamma.	GGWEWSNADVMNYINWETNPSSSSGNHCGTLSR+NWYDADMACQK+RPSGHLVSVLSGAEASFLSSMIK+SSGNSGQYVWIGLHDPTLGYEPNR
Ren1	1.54213	2	2	1	<0.05	renin-1.	LCTLALHAMDIPPPTGPVWVLGATFIR
Ren2	0.415004	1	4	1	<0.05	renin 2 tandem duplication of ren1.	LCTVALHAMDIPPPTGPVWVLGATFIR
Retn	0.8036	9	14	1	>0.05	resistin.	IKQDFNSLFPNAIK+NIGLNCWTVSSR+QDFNSLFPNAIK+VCHCQCAR
Rgmb	1.01138	4	4	1	>0.05	rgm domain family member b.	CTTDFVALTAHLNSAADGFDSEFCK+DGPTSSTNPEVTHDPCNYHSHGGVR
Rnase1	0.889275	2	4	1	>0.05	ribonuclease pancreatic.	DMTNGSCKPVNTFVHEPLADVQAVCSQENVTCK+HIIVACEGNPYVPVHFDATV+QHMDPDGSSINSPTYCNQMMK+QHMDPDGSSINSPTYCNQMMKR
Rnase4	0.935622	24	35	1	>0.05	ribonuclease 4.	FLRQHVDPQATGGNDNYCNVMMQRR+FNTFIHEDIWNIR+GICSTTNILCK+KMTSVQCKR+QHVDPQATGGNDNYCNVMMQR+RVVIACEGDPEVPVHFDR+VVIACEGDPEVPVHFDR
Rps12	0.90721	5	6	1	>0.05	40s ribosomal protein s12.	KVVGCSCVVVK+LGEWVGLCK+LVEALCAEHQINLIK+QAHLCVLASNCDEPMYVK
Scgb1a1	1.02824	5	25	1	>0.05	uteroglobin.	ILTSPLCK+LVDTLPQETR+RLVDTLPQETR
Scye1	1.00579	1	4	1	>0.05	small inducible cytokine subfamily e, member 1.	EIEELKQELILAEIHNGVEQVR+IWEQIQPDLHTNAECVATYK+QQSAAASTDSKPIDASR
Sectm1a	1.115	3	3	1	>0.05	secreted and transmembrane protein 1a.	SWDNPICTEGILSVPR
Sell	0.972877	43	66	1	>0.05	l-selectin isoform v2.	AALCYTASCQPGSCNGR+EIEYLENTLPK+SKEDCVEIYIK+SKEDCVEIYIKR+SPYYYWIGIR
Sepp1	0.819424	51	448	1	<0.05	selenoprotein p.	APEWYIGDQNPMLNSEGK+DDFLIYDR+GCINQLLCK+HGQEHLGSSKPSENQQPGPSETTLPPSGLHHHHR+IAYCEER+KQVSEHIAVYR+LVYHLGLPYSFLTFPYVEEAIK+QEEDGIDVWTLLNGNK+QEEDGIDVWTLLNGNKDDFLIYDR+QVSEHIAVYR+RGCINQLLCK+SLGLALALCLLPYGGAESQGQSSACYK+SPPAACQNQPMNPMEANPNCSCDNQTR+TAEPSEAHSHHK
Serpina10	0.998457	21	550	1	>0.05	isoform 1 of protein z-dependent protease inhibitor.	DLGLSQGSFAFIHK+EEEEEEEEK+EEEEEEEEKEEGKDEEYWLR+EEGKDEEYWLR+ETEGKIPK+GLINHCIVK+KMEVFFPK+LFDEINPETK+LFSTSADLSELSAMAR+LILVDYVLFK+MEVFFPK+MLLFLGR+TGDYLALEDYLTVDLVETWLQNMK+VKETFSSNR+VLQQSVLEVDER+VNRPFHFIIYEEMSR+VQIENGLNLQALSQAGPLILPALFK+WLTPFDPSFTEADTFHLDK+YEMHELLK
Serpina3k	0.859293	714	19167	1	<0.05	serine protease inhibitor a3k.	AILPAVHFNRPFLFVIYHTSAQSILFMAK+AILPAVHFNRPFLFVIYHTSAQSILFMAKVNNPK+ALYQTEAFTADFQQPTEAK+AVLDVAETGTEAAAATGVIGGIR+AVLDVAETGTEAAAATGVIGGIRK+DEELSCSVLELK+DLQILAEFHEK+ELISELDER+ELISELDERTLMVLVNYIYFK+ELISELDERTLMVLVNYIYFKGK+EVFTEQADLSGITETK+EVFTEQADLSGITETKK+FSIASNYR+FSIASNYRLEEDVLPEMGIK+GKTMEEILEGLK+HFRDEELSCSVLELK+ISFDPQDTFESEFYLDEK+ISFDPQDTFESEFYLDEKR+KAILPAVHFNRPFLFVIYHTSAQSILFMAK+KLALKNPDTNIVFSPLSISA…
Serpinc1	1.01474	205	3106	1	<0.05	antithrombin-iii.	AFLEVNEEGSEAAASTSVVITGR+ANRPFLVLIR+ANRPFLVLIREVALNTIIFMGR+ATEEDGSEQK+ATEEDGSEQKVPEATNR+DDLYVSDAFHK+DIPVNPLCIYR+DVIPQGAINELTALVLVNTIYFK+ENPEQSR+EQLQDMGLIDLFSPEK+EVALNTIIFMGR+FATNFYQHLADSK+FATNFYQHLADSKNDNDNIFLSPLSISTAFAMTK+FDTISEK+FRTEDGFSLK+FSPENTR+GDDITMVLILPKPEK+IKDVIPQGAINELTALVLVNTIYFK+KATEEDGSEQK+KATEEDGSEQKVPEATNR+KEPFYK+LCLLSLLLIGALGCAICHGNPVDDICIAKPR+LQPLDFK+LQPLDFKENPEQSR+MYSPGAGSGAAGER+…
Serpind1	0.943094	19	163	1	<0.05	heparin cofactor 2.	DQATTSDNLFIAPVGISTAMGMISLGLR+EALENIDPATQMLILNCIYFK+EFYFAEAQEANFPDPAFISK+FAFNLYR+FPVEMTHNHNFR+FTVDRPFLFLVYEHR+GETHEEVHSVLHFR+IAIDLFK+NFGYTLR+NYNLVEVLK+QFPIREDFK+SVNGLYIQK+TLEAQLTPQVVER+TSCLLFMGK+YEVTTIHNLFR
Serpinf2	0.97369	2	425	1	>0.05	alpha-2-antiplasmin.	DFFHLDER+FDPSLTQK+FTVSVDMMHAVSYPLR+GFPIKDDFLEQSER+GISEQNLVVSSVQHQSTMELSEAGVEAAAATSVAMNR+LDNQDFGDHATLK+LDNQDFGDHATLKR+LFGAKPVK+LHLQQQLDLVATLSQLGLQELFQGPDLR+LIGQNDKADFHGGK+LPLPALFK+LTGKQEEDLANINQWVK+MEEDYPQFSSPK+NPNPSALPQLQEQR+QEEDLANINQWVK+TKFDPSLTQK+VLHMNTGSCLPHLLSHFYQNLGPGTIR+WFLLEQPEIQVAHFPFK
Serping1	0.833933	58	727	1	<0.05	plasma protease c1 inhibitor.	ALNPTVFK+DFACVHQALK+FLPTYLTMPHIK+FPVFMGR+GVTSVSQIFHSPDLAIR+HETVLELTESGVEAAAASAISFGR+KLLDSLPSDTR+LEFFDFTYDLNLCGLTEDPDLQVSAMK+LLDSLPSDTR+LSEALTDFSVK+LVLLNAVYLSAK+LYHAFSATK+MMAPFFYK+SLPIFEVQRPFLFLLWDQQHR+SNLESILSYPK+SSQDMLSVMEK+TNMAFSPFSIASLLTQVLLGAGDSTK+VLGPDSAANLELINTWVAENTNHK+VPMMSSVK+YPVAQFDDHTLK
Sh3bgrl	1.05358	10	20	1	<0.05	sh3 domain-binding glutamic acid-rich-like protein.	ENNAVYAFLGLTAPPGSK+ENVPEDSRPSTGYPLPPQIFNECQYR+GDYDAFFEAR+QQDVLCFLEANK+VYIASSSGSTAIK+VYIASSSGSTAIKK
Sh3bgrl2	1.03033	1	2	0.95	>0.05	adult male medulla oblongata cdna, riken full-length enriched library,clone:6330583a05 product:sh3bgrl2-like protein, full insert sequence.	YCGDYDSFFESK
Sh3bgrl3	1.11098	3	5	1	>0.05	sh3 domain-binding glutamic acid-rich-like protein 3.	ATPPQIVNGNHYCGDYELFVEAVEQDTLQEFLK+IQYQLVDISQDNALR
Shisa5	0.820559	1	2	0.94	>0.05	isoform 1 of protein shisa-5.	IQWNEEMCPEPESR
Si	3.76866	5	5	1	<0.05	melanocyte protein pmel 17.	EACMDISSPGCQPPAQR+QVPLDCVLYR
Sirpa	0.93696	8	25	1	>0.05	isoform 1 of tyrosine-protein phosphatase non-receptor type substrate1.	DGQELHHLETTVNPSGK+EDVVFTCQVK+HDQQPAITR+ISNVTPEDAGTYYCVK+LLIYSFTGEHFPR+NNMDFSIR+RNNMDFSIR+VICEVAHITLDR+VTQQSPTSMNQVNLTCR+VVLNSMDVHSK
Slpi	0.701405	36	43	1	<0.05	antileukoproteinase.	CMMLNPPNVCQR+CVNPVPIR+TDWECPGK
Sod1	1.10491	5	21	1	>0.05	superoxide dismutase [cu-zn].	AVCVLKGDGPVQGTIHFEQK+DGVANVSIEDR+GDGPVQGTIHFEQK+GGNEESTKTGNAGSR+HVGDLGNVTAGK+KHGGPADEER+LACGVIGIAQ+TMVVHEK+VISLSGEHSIIGR
Sod3	0.979016	146	259	1	<0.05	extracellular superoxide dismutase [cu-zn].	EVDAAEMHAICR+GGNQASLQNGNAGR+IDRLDLVEK+LACCVVGTSSSAAWESQTK+REVDAAEMHAICR+RLACCVVGTSSSAAWESQTK+SVVVHAGEDDLGK+SVVVHAGEDDLGKGGNQASLQNGNAGR+VGLTASLAGPHAILGR+VLEIWMELGR+VQPSATLPPDQPQITGLVLFR
Sord	0.853092	3	10	1	>0.05	sorbitol dehydrogenase.	GENLSLVVHGPGDIR+KPMVLGHEAAGTVTK+LENYPIPELGPNDVLLK+VAIEPGVPR+VLVCGAGPVGMVTLLVAK+YNLTPTIFFCATPPDDGNLCR
Sparc	0.806622	1	1	0.93	>0.05	sparc.	TFDSSCHFFATK+YIAPCLDSELTEFPLR
Sparcl1	0.826418	97	237	1	<0.05	sparc-like protein 1.	AEKPSALNSEEETHEQSTEQDK+AGLEAIGNQKDTDEK+ASLVPMEHCITR+AVSTEPTDAAVVPR+EEDIDENLLF+EHIPHTEQQDQEGK+EHSAGSCTNFQCK+EQSDDTLEESSQPTQISK+ESQEQPVSDSHQQPNESSK+EWGHCFGIK+FFEECDPNK+FFEECDPNKDK+GHQLQLDYFGACK+HGAGDDYFIPSQEFLEAER+ILTHSELAPLR+KGHQLQLDYFGACK+LLAGDHPIELLLR+MHSLSYYLK+NILMQLYEPNPK+NYHMYVYPVHWQFNELDQHPADR+RLLAGDHPIELLLR+SIPACTDFEVAQFPLR+SLPENGDFPATVSTSYVDPNQR+TDPQGKPHCVCQDPETCPPAK+YGGGEETTTGESENR
Spink3	0.81114	3	3	1	<0.05	serine protease inhibitor kazal-type 3.	IYDPVCGTDGITYANECVLCFENR
Spink5	0.58547	1	74	1	<0.05	serine peptidase inhibitor, kazal type 5.	ALEQGAPTK+ALEQGAPTKIMNVK+CAMCQMMFER+EFENQVRNGRLFCTR+ENDPVVGPDGK+GPDGAMHGNK+KEAVQELCRK+LTCPETDDPVR+NGTLTCPKGNNSSQSLNDIIFQSECILCK+NLNPVCGDDGQTYSNPCMLCHENLMR+SGAGFRPKVKR+THGNLCSMCQAFFKTEAEEKK
Spp2	0.772184	108	210	1	<0.05	secreted phosphoprotein 24.	DSGDPSTCAFQR+DVWAHCR+FLNLHR+GYSVPTAACR+GYSVPTAACRSTVQMSK+NDYLLGFLSDESR+RNDYLLGFLSDESR+VNSQSLSPYLFR+VNVLDEDTLVMNLEFSVQETTCLR
Srcrb4d	1.00051	1	2	0.9	>0.05	scavenger receptor cysteine-rich domain-containing group b protein.	EAGCGPALGATGLGHFGYGR+EDWARHTGPAATGVGASPSR+HTGPAATGVGASPSRDTVWLTTAAR+LVGGASPCQGR
Srgn	0.642531	6	59	1	<0.05	serglycin.	CKPNGFFANCIEEK+GPQFDLIDESNNIGPPMNNPVLMEGPSK+ILTEQNQDQPEDDFII
Sri	0.559302	2	6	1	<0.05	isoform 1 of sorcin.	ALTTMGFR+CLTQSGIAGGYKPFNLETCR+ELWAVLNGWR+SGTVDPQELQK
Stip1	0.990413	3	29	1	>0.05	stress-induced-phosphoprotein 1.	ALSAGNIDDALQCYSEAIK+AMADPEVQQIMSDPAMR+CMMAQYNR+DCEECIQLEPTFIK+ELIEQLQNKPSDLGTK+EPKPEPMEEDLPENK+EPKPEPMEEDLPENKK+FMNPFNLPNLYQK+KAAALEFLNR+KEPKPEPMEEDLPENK+KEPKPEPMEEDLPENKK+LAYINPDLALEEK+LDPQNHVLYSNR+LILEQMQK+LLEFQLALK+LMDVGLIAIR+SLLSDPTYR+TVDLKPDWGK+VMTTLSVLLGVDLGSMDEEEEAATPPPPPPPK
Sycn	0.866859	2	2	1	>0.05	syncollin.	CEITVWSLPGK
Tagln	0.710871	1	6	1	<0.05	transgelin.	DFTDSQLQEGK+GDPNWFMK+LVEWIVVQCGPDVGRPDR+QMEQVAQFLK+TDMFQTVDLYEGK+TLMALGSLAVTK+VPENPPSMVFK
Tff1	0.678582	2	2	1	<0.05	trefoil factor 1.	GFPWCFHPMAIENTQEEECPF+INCGFPGVTAQQCTER
Tff3	7.28749	1	1	0.95	<0.05	trefoil factor 3.	VDCGYPSVTSEQCNNR
Tfpi	1.02393	65	84	1	>0.05	isoform alpha of tissue factor pathway inhibitor.	AASGAERPDFCFLEEDPGLCR+FDTLEECK+FVYGGCLGNR+NNFETLDECK+NNFETLDECKK+TCIPGYEK
Tgfb1	0.744026	11	34	1	<0.05	transforming growth factor beta-1.	ALDTNYCFSSTEK+AQHLHSSR+EAVPEPPLLSR+GDLGTIHDMNRPFLLLMATPLER+GYHANFCLGPCPYIWSLDTQYSK+LHVEINGISPK+LLPLLLPLPWLLVLTPGRPAAGLSTCK+LLTPTDTPEWLSFDVTGVVR+QLYIDFR+QWLNQGDGIQGFR+SSVEQHVELYQK+VAGESADPEPEPEADYYAK+VEQLSNMIVR+VLALYNQHNPGASASPCCVPQALEPLPIVYYVGR
Thbs1	0.692276	471	906	1	<0.05	thrombospondin 1.	AGTLDLSLSLPGK+AQGYSGLSVK+AQLYIDCDK+CDNCPYNHNPDQADTDK+CGACPPGYSGNGIQCK+CNYLGHYSDPMYR+CTSYPDGSWK+DCVGDVTENQVCNK+DDFDHDNVPDIDDICPENFDISETDFR+DLQAICGLSCDELSSMVLELK+DNCPFHYNPAQYDYDR+DNCPFHYNPAQYDYDRDDVGDR+DNCQYVYNVDQR+DNTGQIFSVVSNGK+EVPDACFNHNGEHR+FQDLLDAVWADK+FTGSQPFGR+FVFGTTPEDILR+FVFGTTPEDILRNK+FYVVMWK+GDACDHDDDNDGIPDDR+GDACDHDDDNDGIPDDRDNCR+GDVNDNFQGVLQNVR+GFIFLASLR+GQDLSSPAFR+GTSQNDPNWVVR+IENANLI…
Thbs4	0.869485	56	86	1	<0.05	thrombospondin-4.	AVAEPGIQLK+CDACPVGFTGPMVQGVGINFAK+CVNLAPGFR+DGIGDACDEDADGDGILNEQDNCVLTHNIDQR+DVDIDSYPDEELPCSAR+KPQDFLEELK+NILDNCPR+NPEQNPCSVHAQCIEER+NSDKDIFGDACDNCR+QFLGQMTQLNQLLGEVK+QGDVTCVCGVGWAGDGYVCGK+QTEQTYWQATPFR+YHPCYPGVR
Timp1	0.896992	1	3	0.99	>0.05	metalloproteinase inhibitor 1.	FMGSPEINETTLYQR+LESDTHCLWTDQVLVGSEDYQSR+TYSAGCGVCTVFPCLSIPCK+YAYTPVMESLCGYAHK
Timp2	0.82976	13	26	1	<0.05	metalloproteinase inhibitor 2.	CPMIPCYISSPDECLWMDWVTEK+EVDSGNDIYGNPIK+EVDSGNDIYGNPIKR+FFACIK+GAAPPKQEFLDIEDP+GPDKDIEFIYTAPSSAVCGVSLDVGGK+MHITLCDFIVPWDTLSITQK+QEFLDIEDP
Tkt	0.28362	1	41	1	<0.05	transketolase.	CEAFGWHTIIVDGHSVEELCK+FIECYIAEQNMVSIAVGCATR+GHAAPILYAVWAEAGFLPEAELLNLR+IIALDGDTKNSTFSELFK+KILATPPQEDAPSVDIANIR+KISSDLDGHPVPK+QAFTDVATGSLGQGLGAACGMAYTGK+VLDPFTIKPLDR
Tnc	0.653187	1	41	1	<0.05	isoform 1 of tenascin.	CVNGQCICHEGFTGK+CVNGQCVCDEGYTGEDCSQR+DATSHVLTDLEPGQEYTVLLIAEKGR+ESDPATINAATEIDAPKDLR+GFDCSEMSCPNDCHQHGR+GQCEEGQCVCNEGFAGADCSEK+LEELELLVSSLR+RPETSYR+VTEYLIMYTPTHADGLEMQFR+YAPISGGDHAEIDVPK
Tnfrsf21	0.883212	3	3	1	<0.05	tumor necrosis factor receptor superfamily member 21.	AHTDCLGQNLEVVKPGTK+ECICPPGMYQSNGTCAPHTVCPVGWGVR+ETDNVCGMR+TAGQVGATMVAGSLLLLGFLSTITAQPEQK+VCSSCPAGTFTR
Tpi1	1.07974	17	53	1	<0.05	triosephosphate isomerase.	DLGATWVVLGHSER+ELASQPDVDGFLVGGASLKPEFVDIINAK+HVFGESDELIGQK+IAVAAQNCYK+IIYGGSVTGATCK+KFFVGGNWK+RHVFGESDELIGQK+SNVNDGVAQSTR+TATPQQAQEVHEK+VSHALAEGLGVIACIGEK+VTNGAFTGEISPGMIK+VVLAYEPVWAIGTGK
Tpm4	1.23673	6	46	1	<0.05	tropomyosin alpha-4 chain.	AEGDAAALNR+AQEQLATALQNLEEAEK+CGDLEEELK+EENVGLHQTLDQTLNELNCI+IQALQQQADDAEDR+IQLLEEELDR+KIQALQQQADDAEDR+KLVILEGELK+LVILEGELK+MAGLNSLEAVK+MEILEMQLK+YSEKEDKYEEEIK
Treml1	0.6252	7	10	1	<0.05	isoform 2 of trem-like transcript 1 protein.	VSLLVLPPVPGPR+VWCQFLQEGCHPLVTSAVDR
Ttn	0.108528	2	114	1	>0.05	titin isoform n2-a.	AAEVPAPIR+ACDPIYKPGPPNNPK+ADSAIMSWDIPEDDGGGEITCYSIEK+AEFVCTISK+AESCYLTWDAPLDNGGSEITHYIIDKR+ALDPFTTPSPPTSLEITSVTK+ALLLSQSLAEGCVESLEVPDVAVSNMR+ALTINDADDTDAGTYTVTVENANNLECSSCVK+ALVQGRPVPR+ANIAGATDVK+ASCTTRLFVKAPAIFVK+ASEASRPIMAQNPVDPPGRPEVTDVTR+ATNDVGSDTCVGSVTMK+AVEVEAPPEPTPK+AVNEAGVSKPSATVGPVIVK+AVPEAVVPAPIPK+CDITGLIEGQEYK+CHVTGTAPIK+CYAFLLVQEPAQIIEK+DARLDDQANFNVSLTNHR+DIRPSDIAQITSTPTSSMLTVK+DPCDPP…
Txn1	1.09224	4	20	1	>0.05	thioredoxin.	CMPTFQFYK+EAFQEALAAAGDK+EKLEASITEYA+MIKPFFHSLCDK+VGEFSGANK+YSNVVFLEVDVDDCQDVAADCEVK
Ubl4	1.14364	2	4	1	>0.05	ubiquitin-like protein 4a.	ECSLQVAEDELVSTLK+LSDYNIGPNSK+LVDSPATPIWQLISK
Vasn	0.851408	7	17	1	<0.05	vasorin.	GQVGPGTGPLELEGVK+HIQPGAFDALDR+LLNLHDLDVSDNQLEHMPSVIQGLR+NLSGPDKRLVTLR+QLDEGLFGR+TPEGEEACGEANTSQAVR+YLQGNTVQLR
Vasp	0.933991	5	7	1	>0.05	vasodilator-stimulated phosphoprotein.	MKEEIIEVFVQELR+MQPDQQVVINCAIIR+SSSSVTTSEAHPSTPCSSDDSDLER+STGGGLMEEMNAMLAR+WLPAGTGPQAFSR
Vnn3	0.898226	9	74	1	>0.05	vascular non-inflammatory molecule 3.	DLCCHLTYK+ETIYPYLEDIPDPEVNWIPCR+ETIYPYLEDIPDPEVNWIPCRDPR+FEEFSLSGTFR+FGYTPVQER+GGAPLPILVMALYGR+NIDILESAIK+QHATPAEVNWSAYAR+TVKPFSSGQADFPGK+VYHYDMETESGQLLLSELR+YNLFEPEIQFDFPK+YQYNTNVVFDSK+YVFPQIVLSGSQLALER
Vtn	0.959448	568	1541	1	<0.05	vitronectin.	CQCDELCTYYQSCCADYMEQCKPQVTR+DSWENIFELLFWGR+FEDGVLDPGYPR+GQYCYELDETAVRPGYPK+IYVTGSLSHSAQAK+KCQCDELCTYYQSCCADYMEQCKPQVTR+LIQDVWGIEGPIDAAFTR+NGSLFAFR+NWHGVPGK+QYWEYEFQQQPSQEECEGSSLSAVFEHFALLQR+RVDSVNPPYPR+SIAQYWLGCPTSEK+VDAAMAGR+VDAAMAGRIYVTGSLSHSAQAKK+VDSVNPPYPR
Wfdc2	1.14625	2	2	1	>0.05	wap four-disulfide core domain protein 2.	LGLCEDQCQVDSQCSGNMK
Xdh	1.10137	2	7	1	>0.05	xanthine dehydrogenase/oxidase.	AVGEPPLFLASSIFFAIK+DEVTCVGHIIGAVVADTPEHAHR+GQSEEDMVGRPMPHLAADMQASGEAVYCDDIPR+LGCGEGGCGACTVMISK+NADPETTLLVYLR+NKPEPTVEEIENAFQGNLCR+QLFQLDSPATPEK+TTVDELVFFVNGK
Zfhx3	0.656746	1	18	0.96	<0.05	zinc finger homeobox protein 3.	CDTVLGSSR+CPLCQDMLNNK+CQAGFGDEEAARSHLK+CVAIGNPVHLK+DQGSGSEEGQSK+EGPEGAEGNTGPK+ESQREREGPEGAEGNTGPK+FTTDNLDMLGLHMNVER+GESYTCGYKPFRCEVCNYSTTTK+KCQAGFGDEEAAR+KDLAPGGGSEGTMLPPR+KGPNFTMEK+LLSNKNISAIIQGIGK+RCPSTDPEEAVEDAEGPSEASADPEELAK+VIVVWFQNAR
Zfp202	0.378752	5	33	0.99	<0.05	16 days embryo head cdna, riken full-length enriched library,clone:c130037e22 product:zinc finger protein 202, full insertsequence.	THVSEEHHLCNECGR
Zyx	0.950826	1	12	1	>0.05	zyxin.	EVEELEQLTQQLMQDMEHPQR+FSPGAPSGPGPQPNQK+GPLSQAPTPAPK+VCSIDLEIDSLSSLLDDMTK
